# Supplementary material for: Electrostatic Complementarities of Glioblastoma-Resident T-Cell Receptors and Cancer Testis Antigens Linked to Poor Outcomes and High Levels of Sphingosine Kinase-2 Expression
Source: Biology (Basel). 2023 Apr 10;12(4):575. doi: 10.3390/biology12040575 (PMC10135705; doi:10.3390/biology12040575)
Supplement: Supplementary file 1 [file biology-12-00575-s001.zip]

Archive with 14 entries (14 files):
- Table S1.xlsx
- Table S10.xlsx
- Table S11. AM input file CPTAC TRA, TRB CDR3s.csv
- Table S12. AM input file spag9 fragment 6.csv
- Table S13. AM input file CPTAC CIITA gene expression.csv
- Table S14.xlsx
- Table S2. adaptivematch input file, CTAs.csv
- Table S3. adaptivematch input file, GBM CDR3s.csv
- Table S4. adaptivematch input file, GBM DFS data.csv
- Table S5.csv
- Table S6.csv
- Table S7.xlsx
- Table S8.xlsx
- Table S9.xlsx
