# Supplementary material for: Electrostatic Complementarities of Glioblastoma-Resident T-Cell Receptors and Cancer Testis Antigens Linked to Poor Outcomes and High Levels of Sphingosine Kinase-2 Expression
Source: Biology (Basel). 2023 Apr 10;12(4):575. doi: 10.3390/biology12040575 (PMC10135705; doi:10.3390/biology12040575)
Supplement: Supplementary file 1 [file biology-12-00575-s001.zip › Table S1.xlsx]

## Sheet: filtered_productive
Table S1.Data representing the entire collection of TRA and TRB recombination reads extracted from the TCGA-GBM WXS files.
Filename	Sample	Sample Type	Read ID	Read	Chromosome	Position	VID	V Match	V Match Percent	V Match Length	JID	J Match	J Match Percent	J Match Length	JUNCTION	CDR3	Reason	Receptor
TCGA-4W-AA9R	10A	Blood Derived Normal	C5K4WACXX141203:7:1310:1346:24002		chr22	22358222	D87016|IGLV1-47*02|Homo	40/40 nt	100	40	D87023|IGLJ3*02|Homo	35/35 nt	100	35	tgtgcagcatgggatgacagcctgagtggtctttgggtgttc	CAAWDDSLSGLWVF		IGL
TCGA-12-3648	10A	Blood Derived Normal	209G7ABXX100909:3:63:13154:123806		chr22	22687231	X97471|IGLV3-16*01|Homo	44/46 nt	95.6522	44	M15641|IGLJ2*01|Homo	31/31 nt	100	31	tgtcaatcagcagaccgcagtggtactgtggtattc	CQSADRSGTVVF		IGL
TCGA-06-6701	10A	Blood Derived Normal	B01W1ACXX110829:3:2301:16800:75426		chr22	22899618	D86994|IGLV3-25*02|Homo	22/22 nt	100	22	M15642|IGLJ3*01|Homo	38/38 nt	100	38	tgtcaatcagcagacagcagccctgtggtattc	CQSADSSPVVF		IGL
TCGA-32-2632	10A	Blood Derived Normal	2037LABXX100831:1:63:8625:118118		chr22	22381303	Z73653|IGLV1-36*01|Homo	43/43 nt	100	43	M15641|IGLJ2*01|Homo	31/31 nt	100	31	tgtgcagcatgggatgacagcctgaatggtgatgtggtattc	CAAWDDSLNGDVVF		IGL
TCGA-32-2632	10A	Blood Derived Normal	2037LABXX100831:1:65:14831:123714		chr22	22899618	D86994|IGLV3-25*02|Homo	34/34 nt	100	34	M15641|IGLJ2*01|Homo	38/38 nt	100	38	tgtcaatcagcagacagcagtggtactcttgtggtattc	CQSADSSGTLVVF		IGL
TCGA-32-2632	10A	Blood Derived Normal	2037LABXX100831:1:4:8927:23403		chr22	22899620	X14616|IGLV2-23*01|Homo	22/22 nt	100	22	M15641|IGLJ2*01|Homo	36/36 nt	100	36	tgctcatatgcaggtagtagcatggtattc	CSYAGSSMVF		IGL
TCGA-14-1450	10B	Blood Derived Normal	C00KDACXX110825:6:1101:12228:128711		chr22	22196235	KM455556|IGLV6-57*02|Homo	40/42 nt	95.2381	40	M15641|IGLJ2*01|Homo	33/34 nt	97.0588	33	tgtcagtcttctgatagcagcaatcatgtggtattc	CQSSDSSNHVVF		IGL
TCGA-02-2483	10A	Blood Derived Normal	C00U7ABXX110327:3:2202:5642:62570		chr22	22432416	Z73653|IGLV1-36*01|Homo	48/48 nt	100	48	D87023|IGLJ3*02|Homo	29/29 nt	100	29	tgtgcagcatgggatgacagcctgaatggttgggtgttc	CAAWDDSLNGWVF		IGL
TCGA-02-0003	10A	Blood Derived Normal	B01GWABXX110308:8:2205:6391:158191		chr22	22410226	X53936|IGLV1-40*02|Homo	51/51 nt	100	51	M15641|IGLJ2*01|Homo	25/25 nt	100	25	tgccagtcctatgacagcagcctgagtgtggtattc	CQSYDSSLSVVF		IGL
TCGA-32-1982	10A	Blood Derived Normal	205D4ABXX100806:4:2:5998:170496		chr22	22735034	Z73642|IGLV2-18*01|Homo	43/45 nt	95.5556	43	D87023|IGLJ3*02|Homo	22/22 nt	100	22	tgcagcatatatacaagcaccaccatcctgttc	CSIYTSTTILF		IGL
TCGA-32-1982	10A	Blood Derived Normal	205D4ABXX100806:4:26:20238:139049		chr22	22899618	Z73653|IGLV1-36*01|Homo	37/38 nt	97.3684	37	M15642|IGLJ3*01|Homo	38/38 nt	100	38	tgtgcagcatgggatgacagcctgaatggccctgtggtattc	CAAWDDSLNGPVVF		IGL
TCGA-32-1982	10A	Blood Derived Normal	205D4ABXX100806:4:26:11171:75556		chr22	22899621	D86994|IGLV3-25*02|Homo	32/32 nt	100	32	M15641|IGLJ2*01|Homo	35/35 nt	100	35	tgtcaatcagcagacagcagtggtacttatcaggtattc	CQSADSSGTYQVF		IGL
TCGA-28-2514	10A	Blood Derived Normal	C011EABXX110401:2:2103:4464:185110		chr22	22759166	L27697|IGLV2-18*02|Homo	42/42 nt	100	42	X04457|IGLJ1*01|Homo	31/31 nt	100	31	tgcagctcatatacaagcagcagcaccctttatgtcttc	CSSYTSSSTLYVF		IGL
TCGA-28-2514	10A	Blood Derived Normal	B097UABXX110405:6:2101:2181:41637		chr22	22899618	U03868|IGLV4-69*02|Homo	29/29 nt	100	29	M15642|IGLJ3*01|Homo	37/38 nt	97.3684	37	tgtcagacctggggcactggcattcatgtggtattc	CQTWGTGIHVVF		IGL
TCGA-06-1806	10B	Blood Derived Normal	B020DACXX110829:8:2303:17099:27171		chr22	22904991	D86994|IGLV2-23*03|Homo	36/38 nt	94.7368	36	D87023|IGLJ3*02|Homo	35/35 nt	100	35	tgctgctcatatgcaggtagttacactttggtgttc	CCSYAGSYTLVF		IGL
TCGA-06-0157	10A	Blood Derived Normal	B04B0ABXX110307:7:2208:13631:158283		chr22	22721102	X56178|IGLV3-19*01|Homo	51/51 nt	100	51	M15641|IGLJ2*01|Homo	24/24 nt	100	24	tgtaactcccgggacagcagtggtaaccacgtggtattc	CNSRDSSGNHVVF		IGL
TCGA-14-1823	10A	Blood Derived Normal	B0590ABXX110313:6:1102:4344:25592		chr22	22899617	Z73653|IGLV1-36*01|Homo	34/34 nt	100	34	M15641|IGLJ2*01|Homo	38/38 nt	100	38	tgtgcagcatgggatgacagcctgaatggtgtggtattc	CAAWDDSLNGVVF		IGL
TCGA-06-6389	10A	Blood Derived Normal	D03U9ACXX110625:2:2306:3422:84797		chr22	22358220	D87016|IGLV1-47*02|Homo	43/43 nt	100	43	D87023|IGLJ3*02|Homo	33/33 nt	100	33	tgtgcagcatgggatgacagcctgagtggtccggtgttc	CAAWDDSLSGPVF		IGL
TCGA-32-2638	10A	Blood Derived Normal	203A3ABXX100830:5:63:10852:135417		chr22	22196221	Z73673|IGLV6-57*01|Homo	54/54 nt	100	54	D87023|IGLJ3*02|Homo	21/21 nt	100	21	tgtcagtcttatgatagcagcaatggggtgttc	CQSYDSSNGVF		IGL
TCGA-32-2616	10A	Blood Derived Normal	800T7ABXX100910:5:45:6373:160735		chr22	22687222	X97474|IGLV3-25*01|Homo	57/58 nt	98.2759	57	X04457|IGLJ1*01|Homo	22/22 nt	100	22	tgtcaatcagcagacagcagtggtacttatgtcttc	CQSADSSGTYVF		IGL
TCGA-32-2616	10A	Blood Derived Normal	800T7ABXX100910:5:2:18674:8754		chr22	22687222	X97474|IGLV3-25*01|Homo	57/58 nt	98.2759	57	X04457|IGLJ1*01|Homo	22/22 nt	100	22	tgtcaatcagcagacagcagtggtacttatgtcttc	CQSADSSGTYVF		IGL
TCGA-12-5295	10A	Blood Derived Normal	70268ABXX110304:3:2102:14233:82089		chr22	22759157	L27697|IGLV2-18*02|Homo	52/53 nt	98.1132	52	D87023|IGLJ3*02|Homo	25/25 nt	100	25	tgcagctcatatacaagcagcagctcttgggtgttc	CSSYTSSSSWVF		IGL
TCGA-06-0125	10A	Blood Derived Normal	C00D4ABXX110310:7:2204:6798:163941		chr22	22721116	X56178|IGLV3-19*01|Homo	38/38 nt	100	38	M15641|IGLJ2*01|Homo	33/33 nt	100	33	tgtaactcccgggacagcagtggtaaccatgtaatattc	CNSRDSSGNHVIF		IGL
TCGA-06-0125	10A	Blood Derived Normal	C00D4ABXX110310:8:2201:9278:99737		chr22	22893785	Z73641|IGLV2-5*01|Homo	32/32 nt	100	32	X04457|IGLJ1*01|Homo	34/34 nt	100	34	tgctgctcatatacaagcagtgccactaaggtcttc	CCSYTSSATKVF		IGL
TCGA-06-0125	10A	Blood Derived Normal	C00DHABXX110310:5:1207:20621:77134		chr22	22893785	Z73641|IGLV2-5*01|Homo	32/32 nt	100	32	X04457|IGLJ1*01|Homo	34/34 nt	100	34	tgctgctcatatacaagcagtgccactaaggtcttc	CCSYTSSATKVF		IGL
TCGA-19-1390	10C	Blood Derived Normal	2037LABXX100831:7:61:3543:75670		chr22	22322913	Z73661|IGLV1-51*01|Homo	56/56 nt	100	56	M15642|IGLJ3*01|Homo	22/22 nt	100	22	tgcggaacatgggatagcagcctgagtgctgtggtattc	CGTWDSSLSAVVF		IGL
TCGA-32-1976	10A	Blood Derived Normal	205D4ABXX100806:2:46:8514:54431		chr22	22893781	X97471|IGLV3-16*01|Homo	34/34 nt	100	34	X04457|IGLJ1*01|Homo	37/38 nt	97.3684	37	tgtctatcagcagacagcagtggtacttatgtcttc	CLSADSSGTYVF		IGL
TCGA-32-1976	10A	Blood Derived Normal	205D4ABXX100806:2:64:15272:137993		chr22	22893781	X57825|IGLV2-5*02|Homo	19/19 nt	100	19	X04457|IGLJ1*01|Homo	38/38 nt	100	38	tgccacttaaccttttatgtcttc	CHLTFYVF		IGL
TCGA-02-2483	10A	Blood Derived Normal	205F3ABXX100804:7:22:11850:18605		chr22	22687230	X97471|IGLV3-16*01|Homo	49/50 nt	98	49	M15641|IGLJ2*01|Homo	27/27 nt	100	27	tgtcaatcagcagacagcagtggtacttatgtggtattc	CQSADSSGTYVVF		IGL
TCGA-02-2483	10A	Blood Derived Normal	205F3ABXX100804:7:46:8123:27230		chr22	22687230	X97471|IGLV3-16*01|Homo	49/50 nt	98	49	M15641|IGLJ2*01|Homo	27/27 nt	100	27	tgtcaatcagcagacagcagtggtacttatgtggtattc	CQSADSSGTYVVF		IGL
TCGA-26-6174	10A	Blood Derived Normal	C00KDACXX110825:7:2204:17456:189829		chr22	22353381	Z73671|IGLV5-45*02|Homo	43/45 nt	95.5556	43	D87023|IGLJ3*02|Homo	26/27 nt	96.2963	26	tgtatgatttggcacatcaccgttgtggtgttc	CMIWHITVVVF		IGL
TCGA-74-6578	10A	Blood Derived Normal	B020DACXX110829:3:1105:14385:171619		chr22	22322919	M30446|IGLV1-51*02|Homo	49/51 nt	96.0784	49	D87023|IGLJ3*02|Homo	26/26 nt	100	26	tgcgtaacatgggatagcagcctgactgctggggtgttc	CVTWDSSLTAGVF		IGL
TCGA-74-6578	10A	Blood Derived Normal	B020DACXX110829:4:2307:2217:35726		chr22	22322919	M30446|IGLV1-51*02|Homo	49/51 nt	96.0784	49	D87023|IGLJ3*02|Homo	26/26 nt	100	26	tgcgtaacatgggatagcagcctgactgctggggtgttc	CVTWDSSLTAGVF		IGL
TCGA-32-1982	10A	Blood Derived Normal	B09V2ABXX110408:7:2104:8495:160377		chr22	22823236	L27695|IGLV2-8*02|Homo	53/53 nt	100	53	M15641|IGLJ2*01|Homo	23/23 nt	100	23	tgcagctcatatgcaggcagcaacaattttgtggtattc	CSSYAGSNNFVVF		IGL
TCGA-32-1982	10A	Blood Derived Normal	C00HWABXX110325:7:2204:15313:29972		chr22	22823236	L27695|IGLV2-8*02|Homo	53/53 nt	100	53	M15641|IGLJ2*01|Homo	23/23 nt	100	23	tgcagctcatatgcaggcagcaacaattttgtggtattc	CSSYAGSNNFVVF		IGL
TCGA-32-1982	10A	Blood Derived Normal	C011EABXX110401:5:2205:11263:117232		chr22	22823236	L27695|IGLV2-8*02|Homo	53/53 nt	100	53	M15641|IGLJ2*01|Homo	23/23 nt	100	23	tgcagctcatatgcaggcagcaacaattttgtggtattc	CSSYAGSNNFVVF		IGL
TCGA-32-1982	10A	Blood Derived Normal	B06UCABXX110322:4:2104:9692:149089		chr22	22893785	X97464|IGLV3-10*01|Homo	34/34 nt	100	34	X04457|IGLJ1*01|Homo	34/34 nt	100	34	tgttactcaacagacagcagtggtaatcatagcggagtcttc	CYSTDSSGNHSGVF		IGL
TCGA-06-0240	10A	Blood Derived Normal	B05ATABXX110314:2:1108:6968:144819		chr22	22823239	X97462|IGLV2-8*01|Homo	46/46 nt	100	46	M15641|IGLJ2*01|Homo	26/26 nt	100	26	tgcagctcatatgcaggcagcaacatcccattc	CSSYAGSNIPF		IGL
TCGA-06-2566	01A	Primary Tumor	20949ABXX100812:8:62:5858:103062		chr22	22381293	Z73653|IGLV1-36*01|Homo	54/55 nt	98.1818	54	M15641|IGLJ2*01|Homo	21/21 nt	100	21	tgtgcagcatgggatgacagcctgaatggccatgtggtattc	CAAWDDSLNGHVVF		IGL
TCGA-06-2566	01A	Primary Tumor	20949ABXX100812:8:48:15050:124691		chr22	22381293	Z73653|IGLV1-36*01|Homo	54/55 nt	98.1818	54	M15641|IGLJ2*01|Homo	21/21 nt	100	21	tgtgcagcatgggatgacagcctgaatggccatgtggtattc	CAAWDDSLNGHVVF		IGL
TCGA-28-1753	10B	Blood Derived Normal	2094AABXX100813:2:26:5686:167254		chr22	22353395	KM455554|IGLV5-48*02|Homo	39/39 nt	100	39	D87023|IGLJ3*02|Homo	38/38 nt	100	38	tgtatgatttggcacagcagtgcttcttgggtgttc	CMIWHSSASWVF		IGL
TCGA-28-1753	10B	Blood Derived Normal	2094AABXX100813:2:68:14920:95689		chr22	22904988	Z73649|IGLV5-48*01|Homo	38/39 nt	97.4359	38	D87023|IGLJ3*02|Homo	38/38 nt	100	38	tgtatgatttggcacagcagtgcttcttgggtgttc	CMIWHSSASWVF		IGL
TCGA-19-2631	10B	Blood Derived Normal	B00E9ABXX110131:1:4:3785:54054		chr22	22322930	M30446|IGLV1-51*02|Homo	39/39 nt	100	39	M15641|IGLJ2*01|Homo	34/34 nt	100	34	tgcggaacatgggatagcagcctgagtgctgccgtattc	CGTWDSSLSAAVF		IGL
TCGA-19-2623	10A	Blood Derived Normal	2037LABXX100831:8:41:10727:184715		chr22	22792944	Y12415|IGLV2-11*03|Homo	58/58 nt	100	58	X04457|IGLJ1*01|Homo	20/20 nt	100	20	tgctgctcatatgcaggcagctacacttatgtcttc	CCSYAGSYTYVF		IGL
TCGA-06-0213	10A	Blood Derived Normal	B04UKABXX110307:4:2106:12941:94580		chr22	22410224	X53936|IGLV1-40*02|Homo	54/55 nt	98.1818	54	M15641|IGLJ2*01|Homo	23/23 nt	100	23	tgccagtcctttgacagcagcctgagtgtggtattc	CQSFDSSLSVVF		IGL
TCGA-06-0213	10A	Blood Derived Normal	B05A3ABXX110314:8:1103:7906:169865		chr22	22410224	X53936|IGLV1-40*02|Homo	54/55 nt	98.1818	54	M15641|IGLJ2*01|Homo	23/23 nt	100	23	tgccagtcctttgacagcagcctgagtgtggtattc	CQSFDSSLSVVF		IGL
TCGA-06-0213	10A	Blood Derived Normal	B05ATABXX110314:5:2105:13170:115110		chr22	22410224	X53936|IGLV1-40*02|Homo	54/55 nt	98.1818	54	M15641|IGLJ2*01|Homo	23/23 nt	100	23	tgccagtcctttgacagcagcctgagtgtggtattc	CQSFDSSLSVVF		IGL
TCGA-06-0213	10A	Blood Derived Normal	B06CWABXX110314:8:1103:16978:189880		chr22	22410238	M94116|IGLV1-40*01|Homo	43/44 nt	97.7273	43	D87023|IGLJ3*02|Homo	34/34 nt	100	34	tgccagtcctatgacatcagcctgagtggttgggtgttc	CQSYDISLSGWVF		IGL
TCGA-27-2523	10A	Blood Derived Normal	205CCABXX100806:2:65:14295:97682		chr22	22759161	Z73664|IGLV2-14*01|Homo	48/48 nt	100	48	M15642|IGLJ3*01|Homo	29/29 nt	100	29	tgcagctcatatacaagcagcagcactgtggtattc	CSSYTSSSTVVF		IGL
TCGA-27-2523	10A	Blood Derived Normal	205CCABXX100806:2:28:17922:66556		chr22	22823236	L27695|IGLV2-8*02|Homo	48/50 nt	96	48	D87023|IGLJ3*02|Homo	23/23 nt	100	23	tgcagctcatatgcaggcagcagcagtttggtgttc	CSSYAGSSSLVF		IGL
TCGA-27-2523	10A	Blood Derived Normal	205CCABXX100806:2:22:3633:89213		chr22	22823236	L27695|IGLV2-8*02|Homo	51/53 nt	96.2264	51	D87023|IGLJ3*02|Homo	23/23 nt	100	23	tgcagctcatatgcaggcagcagcagtttggtgttc	CSSYAGSSSLVF		IGL
TCGA-27-2523	10A	Blood Derived Normal	205CCABXX100806:2:27:7659:168086		chr22	22893784	Z73657|IGLV2-11*01|Homo	42/45 nt	93.3333	42	X04457|IGLJ1*01|Homo	30/30 nt	100	30	tgctgctcatatacaaacagctacacttttgtcttc	CCSYTNSYTFVF		IGL
TCGA-41-2573	01A	Primary Tumor	2037LABXX100831:3:23:4401:26013		chr22	22381298	Z73653|IGLV1-36*01|Homo	47/48 nt	97.9167	47	X04457|IGLJ1*01|Homo	26/26 nt	100	26	tgtgcagcatgggatgacagcctgaatggttttgtcttc	CAAWDDSLNGFVF		IGL
TCGA-12-3648	10A	Blood Derived Normal	209G7ABXX100909:3:68:4460:4367		chr14	106770578	L21969|IGHV2-70*01|Homo	35/35 nt	100	35	X86355|IGHJ3*02|Homo	21/21 nt	100	21	tgtgcacggatattcccgtatagcagctcgtatgatgcttttgatatctgg	CARIFPYSSSYDAFDIW		IGH
TCGA-02-0055	10A	Blood Derived Normal	B058NABXX110313:2:1207:4857:64127		chr14	105864241	U03893|IGHV3-48*03|Homo	21/22 nt	95.4545	21	J00256|IGHJ4*01|Homo	22/22 nt	100	22	tgtgcgagagagggcttatattgtagtagtagcaactgctataactactttgactactgg	CAREGLYCSSSNCYNYFDYW		IGH
TCGA-02-0033	10A	Blood Derived Normal	B04UGABXX110308:1:2103:19465:17778		chr14	106011922	Z14236|IGHV4-39*06|Homo	36/36 nt	100	36	J00256|IGHJ2*01|Homo	31/32 nt	96.875	31	tgtgcgagagaaatggggcggtacttcgatctctgg	CAREMGRYFDLW		IGH
TCGA-02-0033	10A	Blood Derived Normal	B058NABXX110313:2:1108:15833:68526		chr14	106011922	Z14236|IGHV4-39*06|Homo	35/36 nt	97.2222	35	J00256|IGHJ2*01|Homo	31/32 nt	96.875	31	tgtgcgagagaaatggggcggtacttcgatctctgg	CAREMGRYFDLW		IGH
TCGA-02-0033	10A	Blood Derived Normal	B058NABXX110313:6:1104:5088:31760		chr14	106011922	Z14236|IGHV4-39*06|Homo	36/36 nt	100	36	J00256|IGHJ2*01|Homo	31/32 nt	96.875	31	tgtgcgagagaaatggggcggtacttcgatctctgg	CAREMGRYFDLW		IGH
TCGA-27-1831	10A	Blood Derived Normal	B097UABXX110405:8:1107:12120:170092		chr14	105864226	M77302|IGHV3-30-3*02|Homo	25/25 nt	100	25	X86355|IGHJ4*02|Homo	31/31 nt	100	31	tgtgcgaaagatcgtatagcagcagctggccttgactactgg	CAKDRIAAAGLDYW		IGH
TCGA-06-0745	10A	Blood Derived Normal	B05A0ABXX110313:7:2206:13486:91342		chr14	105864233	AB019439|IGHV4-39*01|Homo	27/28 nt	96.4286	27	X86355|IGHJ4*02|Homo	22/22 nt	100	22	tgtgcgagactagtggtggtagctgctacctcgggagactactgg	CARLVVVAATSGDYW		IGH
TCGA-14-2554	10A	Blood Derived Normal	205DCABXX100805:3:68:7544:196074		chr14	106268606	AC245166|IGHV3-23*04|Homo	23/23 nt	100	23	X86355|IGHJ5*02|Homo	22/22 nt	100	22	tgtgcgaaagaaagtacggtgactacacgactgtggttgtcttggttcgacccctgg	CAKESTVTTRLWLSWFDPW		IGH
TCGA-32-1982	10A	Blood Derived Normal	205D4ABXX100806:4:44:9979:134558		chr14	106235064	AB019439|IGHV4-39*01|Homo	29/29 nt	100	29	AJ879487|IGHJ6*04|Homo	30/30 nt	100	30	tgtgcgagacatgggagcagctggtcccactactactactacggtatggacgtctgg	CARHGSSWSHYYYYGMDVW		IGH
TCGA-76-6283	10A	Blood Derived Normal	B020DACXX110829:7:1201:10116:84929		chr14	105864232	M99641|IGHV1-18*01|Homo	19/19 nt	100	19	X86355|IGHJ4*02|Homo	29/30 nt	96.6667	29	tgtgcgagagatctacattactatgatagtagtggttatacatttgactactgg	CARDLHYYDSSGYTFDYW		IGH
TCGA-76-6283	10A	Blood Derived Normal	B01W1ACXX110829:5:2206:19902:54685		chr14	106184900	M99641|IGHV1-18*01|Homo	52/52 nt	100	52	AJ879487|IGHJ6*04|Homo	20/20 nt	100	20	tgtgcgagaggccgctactactactacggtatggacgtctgg	CARGRYYYYGMDVW		IGH
TCGA-06-0644	10A	Blood Derived Normal	B047BABXX110303:1:2208:19808:110543		chr14	106116639	HM855436|IGHV3-33*06|Homo	48/48 nt	100	48	J00256|IGHJ3*01|Homo	20/21 nt	95.2381	20	tgtgcgaaagggcgcggtttgcatgtctgg	CAKGRGLHVW		IGH
TCGA-26-1442	10A	Blood Derived Normal	C002AACXX110616:8:1106:14787:154965		chr14	106537810	M77339|IGHV3-30*13|Homo	27/27 nt	100	27	AJ879487|IGHJ6*04|Homo	24/24 nt	100	24	tgtgcgagagattactttacagaggggtttaggggctactactactactacggtatggacgtctgg	CARDYFTEGFRGYYYYYGMDVW		IGH
TCGA-26-1442	10A	Blood Derived Normal	C01GEABXX110615:4:2107:6648:67601		chr14	106537810	M77339|IGHV3-30*13|Homo	27/27 nt	100	27	AJ879487|IGHJ6*04|Homo	24/24 nt	100	24	tgtgcgagagattactttacagaggggtttaggggctactactactactacggtatggacgtctgg	CARDYFTEGFRGYYYYYGMDVW		IGH
TCGA-06-6389	10A	Blood Derived Normal	D03U9ACXX110625:8:1102:9857:158724		chr14	106775157	AB019437|IGHV3-71*01|Homo	41/42 nt	97.619	41	X86355|IGHJ4*02|Homo	19/19 nt	100	19	tgtgcgagagatacgaacgagaggccctttgactactgg	CARDTNERPFDYW		IGH
TCGA-76-4926	10A	Blood Derived Normal	B003LABXX110228:6:1103:10017:20638		chr14	106639122	X92230|IGHV4-61*03|Homo	40/40 nt	100	40	X86355|IGHJ3*02|Homo	21/21 nt	100	21	tgtgcgagctttccacgtcgcgatgatgcttttgatatctgg	CASFPRRDDAFDIW		IGH
TCGA-76-6286	10A	Blood Derived Normal	C00KDACXX110825:7:1204:1845:57272		chr14	106268608	M35415|IGHV3-23*02|Homo	26/26 nt	100	26	X86355|IGHJ4*02|Homo	25/25 nt	100	25	tgtgcgaaaaagccgcaagtaaccactacccccattgactactgg	CAKKPQVTTTPIDYW		IGH
TCGA-32-2638	10A	Blood Derived Normal	203A3ABXX100830:5:3:2050:64362		chr14	106184899	M99641|IGHV1-18*01|Homo	38/38 nt	100	38	X86355|IGHJ3*02|Homo	20/20 nt	100	20	tgtgcgagagaagtggctacgattatccatgatgcttttgatatctgg	CAREVATIIHDAFDIW		IGH
TCGA-32-1976	10A	Blood Derived Normal	205D4ABXX100806:2:3:20827:50180		chr14	105863224	HM855329|IGHV3-11*04|Homo	25/25 nt	100	25	X86356|IGHJ6*03|Homo	36/36 nt	100	36	tgtgcgagagatcaaggcagctatggttactactactactactacatggacgtctgg	CARDQGSYGYYYYYYMDVW		IGH
TCGA-32-1976	10A	Blood Derived Normal	205D4ABXX100806:2:65:15702:79409		chr14	105863224	M99675|IGHV3-48*01|Homo	25/25 nt	100	25	X86356|IGHJ6*03|Homo	35/36 nt	97.2222	35	tgtgcgagagatcaaggcggctatggttactactactactactacatggacggctgg	CARDQGGYGYYYYYYMDGW		IGH
TCGA-74-6578	10A	Blood Derived Normal	C01U1ACXX110903:4:1202:18352:28567		chr14	105865213	U03893|IGHV3-48*03|Homo	20/22 nt	90.9091	20	J00256|IGHJ2*01|Homo	36/36 nt	100	36	tgtgcgaggataccagtgactggcctctggtacttcgatctctgg	CARIPVTGLWYFDLW		IGH
TCGA-32-1982	10A	Blood Derived Normal	C00HWABXX110325:3:1101:18046:118952		chr14	105864608	X70208|IGHV3-66*04|Homo	28/28 nt	100	28	X86355|IGHJ3*02|Homo	28/28 nt	100	28	tgtgcgagaccggtttctgtagcagctcgggatgcttttgatatctgg	CARPVSVAARDAFDIW		IGH
TCGA-14-0867	10A	Blood Derived Normal	61AKVAAXX100219:3:68:3742:5248		chr14	105986582	M99641|IGHV1-18*01|Homo	24/24 nt	100	24	X86356|IGHJ6*03|Homo	20/20 nt	100	20	tgtgcgagagatctaggatcggcagctgataggcccttttggaactactactacatggacgtctgg	CARDLGSAADRPFWNYYYMDVW		IGH
TCGA-06-0219	10A	Blood Derived Normal	B05A3ABXX110314:7:1106:18085:143807		chr14	105864600	M99641|IGHV1-18*01|Homo	27/27 nt	100	27	X86355|IGHJ3*02|Homo	36/36 nt	100	36	tgtgcgagagatgaggtggataacgatgcttttgatatctgg	CARDEVDNDAFDIW		IGH
TCGA-26-5133	10A	Blood Derived Normal	7026FABXX110303:7:2205:2811:120616		chr14	105864609	X70208|IGHV3-66*04|Homo	25/25 nt	100	25	X86355|IGHJ3*02|Homo	26/26 nt	100	26	tgtgcgctggtctatgatagtagtggttattatgcttttgatatctgg	CALVYDSSGYYAFDIW		IGH
TCGA-26-5133	10A	Blood Derived Normal	702K4ABXX110304:6:1202:8234:197568		chr14	105864609	X70208|IGHV3-66*04|Homo	25/25 nt	100	25	X86355|IGHJ3*02|Homo	26/26 nt	100	26	tgtgcgctggtctatgatagtagtggttattatgcttttgatatctgg	CALVYDSSGYYAFDIW		IGH
TCGA-32-2638	10A	Blood Derived Normal	B067VABXX110310:2:1207:3016:120969		chr14	105864226	AB019438|IGHV3-48*02|Homo	22/22 nt	100	22	X86355|IGHJ4*02|Homo	27/27 nt	100	27	tgtgcgagagaggagttaatggtgtatgctatcatgggctactgg	CAREELMVYAIMGYW		IGH
TCGA-32-2638	10A	Blood Derived Normal	C00DCABXX110310:5:2207:9435:9444		chr14	105864226	AB019438|IGHV3-48*02|Homo	22/22 nt	100	22	X86355|IGHJ4*02|Homo	27/27 nt	100	27	tgtgcgagagaggagttaatggtgtatgctatcatgggctactgg	CAREELMVYAIMGYW		IGH
TCGA-06-5414	10A	Blood Derived Normal	702CBABXX110303:5:1207:6928:140095		chr14	105895636	X92236|IGHV4-34*04|Homo	20/20 nt	100	20	J00256|IGHJ4*01|Homo	21/21 nt	100	21	tgtgcgagaggttattatgattacatttgggggagttatcgttataactactttgactactgg	CARGYYDYIWGSYRYNYFDYW		IGH
TCGA-06-5414	10A	Blood Derived Normal	B003LABXX110228:4:2204:3558:16379		chr14	105895636	X92236|IGHV4-34*04|Homo	20/20 nt	100	20	J00256|IGHJ4*01|Homo	21/21 nt	100	21	tgtgcgagaggttattatgattacatttgggggagttatcgttataactactttgactactgg	CARGYYDYIWGSYRYNYFDYW		IGH
TCGA-76-6280	10A	Blood Derived Normal	B020DACXX110829:7:2305:4638:164330		chr14	106153623	M99406|IGHV3-15*07|Homo	27/27 nt	100	27	X86355|IGHJ4*02|Homo	24/24 nt	100	24	tgtaccacaggcagagttgatgacgatttttttactgactactgg	CTTGRVDDDFFTDYW		IGH
TCGA-27-2523	10A	Blood Derived Normal	205CCABXX100806:2:22:5342:97825		chr14	105864218	M99641|IGHV1-18*01|Homo	26/26 nt	100	26	X86355|IGHJ4*02|Homo	40/40 nt	100	40	tgtgcgagagactccggctcatttgactactgg	CARDSGSFDYW		IGH
TCGA-27-2523	10A	Blood Derived Normal	205CCABXX100806:2:64:3023:114662		chr14	106359799	M99675|IGHV3-48*01|Homo	20/20 nt	100	20	X86355|IGHJ4*02|Homo	19/19 nt	100	19	tgtcggtgttcctcgcgcttccgggatgactacaaggtcattgactactgg	CRCSSRFRDDYKVIDYW		IGH
TCGA-27-2523	10A	Blood Derived Normal	205CCABXX100806:2:26:6100:163940		chr14	106728163	AB019439|IGHV3-33*01|Homo	37/39 nt	94.8718	37	AJ879487|IGHJ6*04|Homo	22/23 nt	95.6522	22	tgtgcgagagatcgccgtctcggggattactactactactatggtatggacgtctgg	CARDRRLGDYYYYYGMDVW		IGH
TCGA-06-0167	10A	Blood Derived Normal	B0478ABXX110304:4:2102:6271:35687		chr14	21847183	AE000659|TRAV8-2*01|Homo	34/34 nt	100	34	M94081|TRAJ43*01|Homo	33/33 nt	100	33	tgtgttgtgtggaaggggaatgacatgcgcttt	CVVWKGNDMRF		TRA
TCGA-06-0167	10A	Blood Derived Normal	B0691ABXX110317:8:2206:19660:146904		chr14	22071159	AE000660|TRAV22*01|Homo	45/45 nt	100	45	M94081|TRAJ42*01|Homo	29/29 nt	100	29	tgtgctgttatgaattatggaggaagccaaggaaatctcatcttt	CAVMNYGGSQGNLIF		TRA
TCGA-06-5416	10A	Blood Derived Normal	B047RABXX110307:8:1101:17531:54443		chr14	21979071	X02850|TRAV8-6*01|Homo	47/47 nt	100	47	M94081|TRAJ52*01|Homo	26/26 nt	100	26	tgtgctgtgagcgttgctggtggtactagctatggaaagctgacattt	CAVSVAGGTSYGKLTF		TRA
TCGA-06-5416	10A	Blood Derived Normal	B003LABXX110228:8:2206:2003:198631		chr14	22518454	AE000660|TRAV23/DV6*01|Homo	23/23 nt	100	23	M94081|TRAJ26*01|Homo	45/45 nt	100	45	tgtgcagcaagcaagggagtttatggtcagaattttgtcttt	CAASKGVYGQNFVF		TRA
TCGA-06-5416	10A	Blood Derived Normal	70268ABXX110304:6:2202:11587:160259		chr14	22542199	AE000659|TRAV8-2*01|Homo	21/21 nt	100	21	M94081|TRAJ4*01|Homo	51/51 nt	100	51	tgtgttgtgagtcccctgttttctggtggctacaataagctgattttt	CVVSPLFSGGYNKLIF		TRA
TCGA-12-3652	10A	Blood Derived Normal	C004JABXX110313:2:1103:12295:105552		chr14	21797833	AE000659|TRAV8-1*01|Homo	50/50 nt	100	50	M94081|TRAJ36*01|Homo	21/21 nt	100	21	tgccgtgaggcccctggggcaaacaacctcttcttt	CREAPGANNLFF		TRA
TCGA-12-3652	10A	Blood Derived Normal	B058PABXX110316:3:2204:21348:77363		chr14	22071170	AE000660|TRAV22*01|Homo	35/35 nt	100	35	M94081|TRAJ33*01|Homo	31/31 nt	100	31	tgcatcgcggggagcaactatcagttaatctgg	CIAGSNYQLIW		TRA
TCGA-12-3652	10A	Blood Derived Normal	C00DHABXX110310:1:2108:20500:142162		chr14	22163824	AE000660|TRAV29/DV5*01|Homo	47/47 nt	100	47	M94081|TRAJ27*01|Homo	23/23 nt	100	23	tgtacttctgtgcagcaagcgacaaggaatgcaggcaaatcaaccttt	CTSVQQATRNAGKSTF		TRA
TCGA-12-3652	10A	Blood Derived Normal	C018EABXX110330:3:2108:6664:179567		chr14	22163824	AE000660|TRAV29/DV5*01|Homo	47/47 nt	100	47	M94081|TRAJ27*01|Homo	23/23 nt	100	23	tgtacttctgtgcagcaagcgacaaggaatgcaggcaaatcaaccttt	CTSVQQATRNAGKSTF		TRA
TCGA-12-3652	10A	Blood Derived Normal	C00DCABXX110310:6:2103:11580:97992		chr14	22496896	AE000660|TRAV26-2*01|Homo	20/20 nt	100	20	M94081|TRAJ42*01|Homo	52/52 nt	100	52	tgcatcctgagagacgtcagaggaagccaaggaaatctcatcttt	CILRDVRGSQGNLIF		TRA
TCGA-28-1749	10A	Blood Derived Normal	61BYUAAXX100212:2:84:1449:1191		chr14	22510972	M27371|TRAV26-1*02|Homo	30/30 nt	100	30	M14905|TRAJ31*01|Homo	38/38 nt	100	38	tgctgtgtactattgcatcgtcagtcaaggggtaacaatgccagactcatgttt	CCVLLHRQSRGNNARLMF		TRA
TCGA-28-1749	10A	Blood Derived Normal	61BYUAAXX100212:3:96:18909:19526		chr14	22526849	AE000659|TRAV9-2*01|Homo	29/30 nt	96.6667	29	X05773|TRAJ17*01|Homo	52/53 nt	98.1132	52	tgtgctctgatgaaagctgcaggcaacaagctaactttt	CALMKAAGNKLTF		TRA
TCGA-06-A5U1	01A	Primary Tumor	C3NLEACXX140111:4:1111:11532:60953		chr14	22518450	AE000659|TRAV6*01|Homo	28/28 nt	100	28	M94081|TRAJ26*01|Homo	41/41 nt	100	41	tgctctagactgcagcgtaactatggtcagaattttgtcttt	CSRLQRNYGQNFVF		TRA
TCGA-06-A5U1	01A	Primary Tumor	C3PKEACXX140110:1:1114:20302:72995		chr14	22518450	AE000659|TRAV6*01|Homo	28/28 nt	100	28	M94081|TRAJ26*01|Homo	41/41 nt	100	41	tgctctagactgcagcgtaactatggtcagaattttgtcttt	CSRLQRNYGQNFVF		TRA
TCGA-06-A5U1	01A	Primary Tumor	C3PKEACXX140110:4:2310:20774:6088		chr14	22518450	AE000659|TRAV6*01|Homo	28/28 nt	100	28	M94081|TRAJ26*01|Homo	41/41 nt	100	41	tgctctagactgcagcgtaactatggtcagaattttgtcttt	CSRLQRNYGQNFVF		TRA
TCGA-28-5208	01A	Primary Tumor	70268ABXX110304:6:2205:13797:94287		chr14	22502235	AE000660|TRAV27*01|Homo	22/22 nt	100	22	M94081|TRAJ38*01|Homo	46/46 nt	100	46	tgtgcaggaggtatagctggcaacaaccgtaagctgatttgg	CAGGIAGNNRKLIW		TRA
TCGA-02-2470	10A	Blood Derived Normal	205F3ABXX100804:8:62:9792:107560		chr14	21797833	AE000659|TRAV8-1*01|Homo	49/49 nt	100	49	M35620|TRAJ40*01|Homo	27/27 nt	100	27	tgccgtgctacctcaggaacctacaaatacatcttt	CRATSGTYKYIF		TRA
TCGA-02-2470	10A	Blood Derived Normal	205F3ABXX100804:8:3:18586:197559		chr14	21797848	AE000659|TRAV8-1*01|Homo	38/38 nt	100	38	X02886|TRAJ22*01|Homo	33/33 nt	100	33	tgccgtgaatgggcaatttcttctggttctgcaaggcaactgaccttt	CREWAISSGSARQLTF		TRA
TCGA-02-2470	10A	Blood Derived Normal	205F3ABXX100804:8:47:18401:107145		chr14	21797848	AE000659|TRAV8-1*01|Homo	38/38 nt	100	38	X02886|TRAJ22*01|Homo	33/33 nt	100	33	tgccgtgaatgggtaatttcttctggttctgcaaggcaactgaccttt	CREWVISSGSARQLTF		TRA
TCGA-02-2470	10A	Blood Derived Normal	205F3ABXX100804:8:67:2733:122476		chr14	21852946	AE000659|TRAV8-3*01|Homo	45/45 nt	100	45	M94081|TRAJ43*01|Homo	22/22 nt	100	22	tgcattggagtgatgctgctgagtactgggctacagaatgacatgcgcttt	CIGVMLLSTGLQNDMRF		TRA
TCGA-02-2470	10A	Blood Derived Normal	205F3ABXX100804:8:41:15219:19167		chr14	21869323	AE000659|TRAV13-1*01|Homo	41/41 nt	100	41	M94081|TRAJ27*01|Homo	31/31 nt	100	31	tgtgcagcaagggggaacaccaatgcaggcaaatcaaccttt	CAARGNTNAGKSTF		TRA
TCGA-02-2470	10A	Blood Derived Normal	205F3ABXX100804:8:46:14565:97625		chr14	21888461	AE000659|TRAV12-2*01|Homo	39/39 nt	100	39	M94081|TRAJ21*01|Homo	31/32 nt	96.875	31	tgtgccgtgagggaaaacttcaacaaattttacttt	CAVRENFNKFYF		TRA
TCGA-02-2470	10A	Blood Derived Normal	205F3ABXX100804:8:23:9688:82540		chr14	22163830	AE000660|TRAV29/DV5*01|Homo	41/41 nt	100	41	M94081|TRAJ59*01|Homo	19/19 nt	100	19	tgtgcagcaagcgcgaccaagaccacaatggaaggaaacaggaaatttacattt	CAASATKTTMEGNRKFTF		TRA
TCGA-02-2470	10A	Blood Derived Normal	205F3ABXX100804:8:26:19129:107051		chr14	22203312	AE000660|TRAV26-2*01|Homo	50/50 nt	100	50	M94081|TRAJ28*01|Homo	20/20 nt	100	20	tgcatcctttttggctctggggctgggagttaccaactcactttc	CILFGSGAGSYQLTF		TRA
TCGA-02-2470	10A	Blood Derived Normal	205F3ABXX100804:8:66:15619:82030		chr14	22477710	AE000661|TRAV39*01|Homo	20/20 nt	100	20	M94081|TRAJ58*01|Homo	54/54 nt	100	54	tgccgtggggaagaaaccagtggctctaggttgaccttt	CRGEETSGSRLTF		TRA
TCGA-02-2470	10A	Blood Derived Normal	205F3ABXX100804:8:3:15599:52688		chr14	22489489	AE000659|TRAV14/DV4*02|Homo	38/38 nt	100	38	M94081|TRAJ49*01|Homo	34/34 nt	100	34	tgtgcaatgagagagggtccaaacaccggtaaccagttctatttt	CAMREGPNTGNQFYF		TRA
TCGA-02-2470	10A	Blood Derived Normal	205F3ABXX100804:8:4:15629:176679		chr14	22496886	AE000659|TRAV12-2*01|Homo	32/33 nt	96.9697	32	M94081|TRAJ42*01|Homo	38/38 nt	100	38	tgtgccgtgaatagggtgaattatggaggaagccaaggaaatctcatcttt	CAVNRVNYGGSQGNLIF		TRA
TCGA-02-2470	10A	Blood Derived Normal	205F3ABXX100804:8:66:1164:79314		chr14	22501612	AE000659|TRAV13-1*01|Homo	29/29 nt	100	29	M94081|TRAJ39*01|Homo	37/37 nt	100	37	tgtgcagccctatggaaggcaggcaacatgctcaccttt	CAALWKAGNMLTF		TRA
TCGA-02-2470	10A	Blood Derived Normal	205F3ABXX100804:8:65:17009:91064		chr14	22501612	AE000659|TRAV13-1*01|Homo	29/29 nt	100	29	M94081|TRAJ39*01|Homo	37/37 nt	100	37	tgtgcagccctatggaaggcaggcaacatgctcaccttt	CAALWKAGNMLTF		TRA
TCGA-02-2470	10A	Blood Derived Normal	205F3ABXX100804:8:8:15732:32562		chr14	22513943	AE000659|TRAV13-1*01|Homo	23/23 nt	100	23	M94081|TRAJ29*01|Homo	52/53 nt	98.1132	52	tgtgcagcaagtagaagttcaggaaacacacctcttgtcttt	CAASRSSGNTPLVF		TRA
TCGA-02-2470	10A	Blood Derived Normal	205F3ABXX100804:8:48:18406:121234		chr14	22531079	AE000659|TRAV6*01|Homo	24/24 nt	100	24	M94081|TRAJ13*01|Homo	40/40 nt	100	40	tgtgctctagcggggggcgaccattctgggggttaccagaaagttaccttt	CALAGGDHSGGYQKVTF		TRA
TCGA-02-2470	10A	Blood Derived Normal	205F3ABXX100804:8:68:13557:182102		chr14	22531079	AE000659|TRAV6*01|Homo	31/31 nt	100	31	M94081|TRAJ13*01|Homo	33/33 nt	100	33	tgtgctctagcggggggcgaccattctgggggttaccagaaagttaccttt	CALAGGDHSGGYQKVTF		TRA
TCGA-06-1084	10A	Blood Derived Normal	6197CAAXX100212:3:57:6040:12405		chr14	22053010	AE000660|TRAV21*01|Homo	43/43 nt	100	43	M94081|TRAJ29*01|Homo	33/33 nt	100	33	tgtgctgtttcaggaaacacacctcttgtcttt	CAVSGNTPLVF		TRA
TCGA-06-1084	10A	Blood Derived Normal	6197CAAXX100212:3:64:1215:20658		chr14	22163829	AE000660|TRAV29/DV5*01|Homo	35/35 nt	100	35	M94081|TRAJ42*01|Homo	28/28 nt	100	28	tgtacttctgtgcatcctactcttatctatggaggaagccaaggaaatctcatcttt	CTSVHPTLIYGGSQGNLIF		TRA
TCGA-06-1084	10A	Blood Derived Normal	6197CAAXX100212:3:72:1288:15645		chr14	22163829	AE000660|TRAV29/DV5*01|Homo	35/35 nt	100	35	M94081|TRAJ42*01|Homo	28/28 nt	100	28	tgtacttctgtgcatcctactcttatctatggaggaagccaaggaaatctcatcttt	CTSVHPTLIYGGSQGNLIF		TRA
TCGA-4W-AA9R	10A	Blood Derived Normal	C5K44ACXX141203:8:2108:19238:57055		chr14	21941615	AE000659|TRAV9-2*01|Homo	42/43 nt	97.6744	42	M94081|TRAJ9*01|Homo	27/27 nt	100	27	tgtgctctgagtgatcaagatggaggcttcaaaactatcttt	CALSDQDGGFKTIF		TRA
TCGA-4W-AA9R	10A	Blood Derived Normal	C5K51ACXX141203:6:2210:9175:12951		chr14	21941615	AE000659|TRAV9-2*01|Homo	42/43 nt	97.6744	42	M94081|TRAJ9*01|Homo	27/27 nt	100	27	tgtgctctgagtgatcaagatggaggcttcaaaactatcttt	CALSDQDGGFKTIF		TRA
TCGA-4W-AA9R	10A	Blood Derived Normal	C5K51ACXX141203:8:2102:17317:4288		chr14	22163821	S81645|TRAV29/DV5*02|Homo	47/47 nt	100	47	M94081|TRAJ49*01|Homo	27/27 nt	100	27	tgtacttctgtgcagcaaacgaacaccggtaaccagttctatttt	CTSVQQTNTGNQFYF		TRA
TCGA-06-A6S1	10A	Blood Derived Normal	C3NLEACXX140111:8:2308:7136:26866		chr14	22518457	AE000659|TRAV12-2*01|Homo	34/34 nt	100	34	M94081|TRAJ26*01|Homo	39/39 nt	100	39	tgtgccgtgaacccaggtcagaattttgtcttt	CAVNPGQNFVF		TRA
TCGA-12-3648	10A	Blood Derived Normal	209G7ABXX100909:3:64:20199:57546		chr14	22522044	AE000660|TRAV20*01|Homo	35/35 nt	100	35	X02886|TRAJ22*01|Homo	40/40 nt	100	40	tgtgctgtgcagggttctggttctgcaaggcaactgaccttt	CAVQGSGSARQLTF		TRA
TCGA-27-2518	10A	Blood Derived Normal	B09V2ABXX110408:6:1202:19283:189234		chr14	22522051	X04954|TRAV13-1*02|Homo	27/27 nt	100	27	X02886|TRAJ22*01|Homo	44/44 nt	100	44	tgtgcagcaagtacgacgtctgcaaggcaactgaccttt	CAASTTSARQLTF		TRA
TCGA-12-0670	01B	Primary Tumor	61FC4AAXX100210:8:65:2064:11901		chr14	22495862	M21624|TRAV14/DV4*03|Homo	20/22 nt	90.9091	20	M94081|TRAJ43*01|Homo	22/24 nt	91.6667	22	tgtgacaataacaatgaaattcgcttt	CDNNNEIRF		TRA
TCGA-06-5415	10A	Blood Derived Normal	B049TABXX110306:7:1201:20579:126783		chr14	21966009	M17656|TRAV12-3*02|Homo	51/51 nt	100	51	M94081|TRAJ54*01|Homo	20/20 nt	100	20	tgtgcaatgaggtccaagggagcccagaagctggtattt	CAMRSKGAQKLVF		TRA
TCGA-32-2632	10A	Blood Derived Normal	2037LABXX100831:1:2:9720:148642		chr14	22008121	AE000660|TRAV19*01|Homo	55/55 nt	100	55	M94081|TRAJ27*01|Homo	19/19 nt	100	19	tgtgctctgagcgccaatgcaggcaaatcaaccttt	CALSANAGKSTF		TRA
TCGA-32-2632	10A	Blood Derived Normal	2037LABXX100831:1:44:11344:67323		chr14	22203324	AE000660|TRAV26-2*01|Homo	43/43 nt	100	43	M94081|TRAJ38*01|Homo	31/31 nt	100	31	tgcatcctgagagggaatgctggcaacaaccgtaagctgatttgg	CILRGNAGNNRKLIW		TRA
TCGA-32-2632	10A	Blood Derived Normal	2037LABXX100831:1:63:19502:11134		chr14	22203324	AE000660|TRAV26-2*01|Homo	43/43 nt	100	43	M94081|TRAJ38*01|Homo	31/31 nt	100	31	tgcatcctgagagggaatgctggcaacaaccgtaagctgatttgg	CILRGNAGNNRKLIW		TRA
TCGA-32-2632	10A	Blood Derived Normal	2037LABXX100831:1:3:17398:45898		chr14	22222433	AE000660|TRAV35*01|Homo	41/41 nt	100	41	X02886|TRAJ22*01|Homo	33/33 nt	100	33	tgtaggcatctacttctgtgctgggctccttctggttctgcaaggcaactgaccttt	CRHLLLCWAPSGSARQLTF		TRA
TCGA-32-2632	10A	Blood Derived Normal	2037LABXX100831:1:43:12466:102040		chr14	22493923	AE000660|TRAV21*01|Homo	40/40 nt	100	40	M94081|TRAJ45*01|Homo	38/38 nt	100	38	tgtgctgtgtattcaggaggaggtgctgacggactcaccttt	CAVYSGGGADGLTF		TRA
TCGA-32-2632	10A	Blood Derived Normal	2037LABXX100831:1:65:14335:191854		chr14	22499697	AE000660|TRAV35*01|Homo	34/34 nt	100	34	M35620|TRAJ40*01|Homo	35/35 nt	100	35	tgtgctgggcgaggggaaggaacctacaaatacatcttt	CAGRGEGTYKYIF		TRA
TCGA-32-2632	10A	Blood Derived Normal	2037LABXX100831:1:8:16084:198474		chr14	22513944	M17656|TRAV12-3*02|Homo	20/20 nt	100	20	M94081|TRAJ29*01|Homo	51/51 nt	100	51	tgtgcaatgacctcatcaggaaacacacctcttgtcttt	CAMTSSGNTPLVF		TRA
TCGA-32-2632	10A	Blood Derived Normal	2037LABXX100831:1:2:9720:148642		chr14	22516278	AE000660|TRAV19*01|Homo	34/34 nt	100	34	M94081|TRAJ27*01|Homo	40/40 nt	100	40	tgtgctctgagcgccaatgcaggcaaatcaaccttt	CALSANAGKSTF		TRA
TCGA-32-2632	10A	Blood Derived Normal	2037LABXX100831:1:63:9459:152309		chr14	22522044	AE000659|TRAV12-1*01|Homo	29/29 nt	100	29	X02886|TRAJ22*01|Homo	42/42 nt	100	42	tgtggtcccttttctggttctgcaaggcaactgaccttt	CGPFSGSARQLTF		TRA
TCGA-32-2632	10A	Blood Derived Normal	2037LABXX100831:1:45:3883:180209		chr14	22535558	AE000659|TRAV14/DV4*02|Homo	41/42 nt	97.619	41	M94081|TRAJ9*01|Homo	35/35 nt	100	35	tgtgcaatgagaggggatactggaggcttcaaaactatcttt	CAMRGDTGGFKTIF		TRA
TCGA-32-2632	10A	Blood Derived Normal	2037LABXX100831:1:68:11699:152846		chr14	22535558	AE000659|TRAV14/DV4*02|Homo	41/42 nt	97.619	41	M94081|TRAJ9*01|Homo	35/35 nt	100	35	tgtgcaatgagaggggatactggaggcttcaaaactatcttt	CAMRGDTGGFKTIF		TRA
TCGA-12-0821	10A	Blood Derived Normal	42D0AAAXX070424:5:42:853:913#0		chr14	22281692	AE000661|TRAV38-2/DV8*01|Homo	51/51 nt	100	51	M94081|TRAJ39*01|Homo	28/28 nt	100	28	tgtgcttataataatgcaggcaacatgctcaccttt	CAYNNAGNMLTF		TRA
TCGA-12-0821	10A	Blood Derived Normal	61BWBAAXX100212:5:19:15271:17580		chr14	22489492	AE000660|TRAV20*01|Homo	20/20 nt	100	20	M94081|TRAJ49*01|Homo	52/52 nt	100	52	tgctgttttaccggtaaccagttctatttt	CCFTGNQFYF		TRA
TCGA-12-0821	10A	Blood Derived Normal	61BWBAAXX100212:3:52:6573:13867		chr14	22489492	AE000660|TRAV20*01|Homo	20/20 nt	100	20	M94081|TRAJ49*01|Homo	52/52 nt	100	52	tgctgttttaccggtaaccagttctatttt	CCFTGNQFYF		TRA
TCGA-12-0821	10A	Blood Derived Normal	61BWBAAXX100212:5:57:9690:4804		chr14	22489492	AE000660|TRAV20*01|Homo	20/20 nt	100	20	M94081|TRAJ49*01|Homo	52/52 nt	100	52	tgctgttttaccggtaaccagttctatttt	CCFTGNQFYF		TRA
TCGA-12-0821	10A	Blood Derived Normal	61BWBAAXX100212:5:19:15271:17580		chr14	22489492	AE000660|TRAV20*01|Homo	25/25 nt	100	25	M94081|TRAJ49*01|Homo	48/48 nt	100	48	tgctgttttaccggtaaccagttctatttt	CCFTGNQFYF		TRA
TCGA-12-0821	10A	Blood Derived Normal	61BWBAAXX100212:3:52:6573:13867		chr14	22489492	AE000660|TRAV20*01|Homo	25/25 nt	100	25	M94081|TRAJ49*01|Homo	48/48 nt	100	48	tgctgttttaccggtaaccagttctatttt	CCFTGNQFYF		TRA
TCGA-12-0821	10A	Blood Derived Normal	61BWBAAXX100212:5:57:9690:4804		chr14	22489492	AE000660|TRAV20*01|Homo	25/25 nt	100	25	M94081|TRAJ49*01|Homo	48/48 nt	100	48	tgctgttttaccggtaaccagttctatttt	CCFTGNQFYF		TRA
TCGA-12-0821	10A	Blood Derived Normal	42D0AAAXX070424:6:85:1065:1131#0		chr14	22515628	AE000658|TRAV1-2*01|Homo	22/23 nt	95.6522	22	M94081|TRAJ28*01|Homo	42/42 nt	100	42	tgctgtgagagatcctcctgg	CCERSSW		TRA
TCGA-12-0821	10A	Blood Derived Normal	42D0AAAXX070424:6:118:1348:572#0		chr14	22515628	AE000658|TRAV1-2*01|Homo	23/23 nt	100	23	M94081|TRAJ28*01|Homo	41/41 nt	100	41	tgctgtgagagatcatcctgg	CCERSSW		TRA
TCGA-19-5955	10A	Blood Derived Normal	D03U9ACXX110625:4:1302:7875:46425		chr14	21643544	AE000658|TRAV1-2*01|Homo	38/38 nt	100	38	M94081|TRAJ36*01|Homo	33/33 nt	100	33	tgcctcttacctctgtgctgtggggttactggggcaaacaacctcttcttt	CLLPLCCGVTGANNLFF		TRA
TCGA-19-5955	10A	Blood Derived Normal	C01REACXX110629:2:2305:9423:59525		chr14	21769038	AE000659|TRAV6*01|Homo	35/35 nt	100	35	M94081|TRAJ13*01|Homo	29/29 nt	100	29	tgtgcccgaacttcaacttctgggggttaccagaaagttaccttt	CARTSTSGGYQKVTF		TRA
TCGA-19-5955	10A	Blood Derived Normal	C01RDACXX110628:5:2101:20234:6325		chr14	21852963	AE000659|TRAV8-3*01|Homo	44/44 nt	100	44	M16747|TRAJ6*01|Homo	25/25 nt	100	25	tgtgctgtgggtgctcgagggggaggaagctacatacctacattt	CAVGARGGGSYIPTF		TRA
TCGA-19-5955	10A	Blood Derived Normal	D03U9ACXX110625:7:1107:4029:73318		chr14	21888449	AE000659|TRAV12-2*01|Homo	54/54 nt	100	54	M94081|TRAJ49*01|Homo	25/27 nt	92.5926	25	tgccgtgaacagcacggtaaccagttctatttt	CREQHGNQFYF		TRA
TCGA-19-5955	10A	Blood Derived Normal	C01RDACXX110628:6:2103:12703:126462		chr14	22163830	S81645|TRAV29/DV5*02|Homo	40/40 nt	100	40	X02886|TRAJ22*01|Homo	36/36 nt	100	36	tgtgcagcaagctctggttctgcaaggcaactgaccttt	CAASSGSARQLTF		TRA
TCGA-19-5955	10A	Blood Derived Normal	C01REACXX110629:1:2201:10338:18717		chr14	22499692	AE000661|TRAV39*01|Homo	32/33 nt	96.9697	32	M35620|TRAJ40*01|Homo	38/38 nt	100	38	tgtgccgtggttataacctcaggaacctacaaatacatcttt	CAVVITSGTYKYIF		TRA
TCGA-19-5955	10A	Blood Derived Normal	D03U9ACXX110625:6:1204:10850:68649		chr14	22509342	AE000658|TRAV1-1*01|Homo	23/23 nt	100	23	M94081|TRAJ32*01|Homo	50/51 nt	98.0392	50	tgcgctgtgagatcgaattatggtggtgctacaaacaagctcatcttt	CAVRSNYGGATNKLIF		TRA
TCGA-19-5955	10A	Blood Derived Normal	D03U9ACXX110625:2:1106:8040:184634		chr14	22518449	AE000660|TRAV25*01|Homo	29/29 nt	100	29	M94081|TRAJ26*01|Homo	36/36 nt	100	36	tgtaggaacctacttctgtgcagccttaaccctaataactatggtcagaattttgtcttt	CRNLLLCSLNPNNYGQNFVF		TRA
TCGA-19-5955	10A	Blood Derived Normal	C01RDACXX110628:5:2304:7503:133455		chr14	22522040	AE000660|TRAV35*01|Homo	30/30 nt	100	30	X02886|TRAJ22*01|Homo	35/35 nt	100	35	tgctgggcggaccgctctatttcttctggttctgcaaggcaactgaccttt	CWADRSISSGSARQLTF		TRA
TCGA-02-0055	10A	Blood Derived Normal	B04UGABXX110308:5:2206:13736:192248		chr14	21797842	AE000659|TRAV8-1*01|Homo	41/41 nt	100	41	M16747|TRAJ6*01|Homo	26/26 nt	100	26	tgccgtgatctttctcatgcatcaggaggaagctacatacctacattt	CRDLSHASGGSYIPTF		TRA
TCGA-02-0055	10A	Blood Derived Normal	B025DABXX110325:6:2106:5582:14593		chr14	22124238	AE000660|TRAV26-1*01|Homo	48/48 nt	100	48	M94081|TRAJ43*01|Homo	23/23 nt	100	23	tgcatcgtcagagtcgcaggaaacaatgacatgcgcttt	CIVRVAGNNDMRF		TRA
TCGA-02-0055	10A	Blood Derived Normal	B0590ABXX110313:5:2204:18906:109942		chr14	22509339	AE000660|TRAV22*01|Homo	21/21 nt	100	21	M94081|TRAJ32*01|Homo	55/57 nt	96.4912	55	tgtgctgtgagttatggtggtgctacaaacaagctcatcttt	CAVSYGGATNKLIF		TRA
TCGA-06-0876	10A	Blood Derived Normal	42JY5AAXX090821:4:104:856:1737#0		chr14	21643540	AE000658|TRAV1-2*01|Homo	46/46 nt	100	46	M94081|TRAJ36*01|Homo	26/26 nt	100	26	tgtgctgtgagagtaggaactggggcaaacaacctcttcttt	CAVRVGTGANNLFF		TRA
TCGA-06-0876	10A	Blood Derived Normal	42JY5AAXX090821:4:81:1415:925#0		chr14	21736929	AE000658|TRAV4*01|Homo	48/48 nt	100	48	X02884|TRAJ3*01|Homo	20/20 nt	100	20	tgcctcgtggtagtaaagagcagtgcttccaagataatcttt	CLVVVKSSASKIIF		TRA
TCGA-06-0876	10A	Blood Derived Normal	61BWCAAXX100212:5:45:18965:9148		chr14	21841732	AE000659|TRAV12-1*01|Homo	40/40 nt	100	40	X05773|TRAJ17*01|Homo	32/32 nt	100	32	tgtgtggtgacggtagctgcaggcaacaagctaactttt	CVVTVAAGNKLTF		TRA
TCGA-06-0876	10A	Blood Derived Normal	42CV3AAXX090812:3:30:695:1207#0		chr14	21966025	M17656|TRAV12-3*02|Homo	35/37 nt	94.5946	35	M35622|TRAJ34*01|Homo	24/24 nt	100	24	tgtgcaatgagcgagagcaccgacaagctcatcttt	CAMSESTDKLIF		TRA
TCGA-06-0876	10A	Blood Derived Normal	42JY5AAXX090821:4:39:736:793#0		chr14	22112992	AE000660|TRAV25*01|Homo	40/40 nt	100	40	M94081|TRAJ29*01|Homo	33/33 nt	100	33	tgtgcagggcccggaaacacacctcttgtcttt	CAGPGNTPLVF		TRA
TCGA-06-0876	10A	Blood Derived Normal	61BWCAAXX100212:4:12:14295:10369		chr14	22163822	AE000660|TRAV29/DV5*01|Homo	47/47 nt	100	47	M94081|TRAJ48*01|Homo	25/25 nt	100	25	tgtgcagcaagggggaactttggaaatgagaaattaaccttt	CAARGNFGNEKLTF		TRA
TCGA-06-0876	10A	Blood Derived Normal	61BWCAAXX100212:4:20:5667:7648		chr14	22281705	AE000661|TRAV38-2/DV8*01|Homo	43/43 nt	100	43	M94081|TRAJ49*01|Homo	29/29 nt	100	29	tgtatttctgtgcttataggagcaggaaccggtaaccagttctatttt	CISVLIGAGTGNQFYF		TRA
TCGA-06-0876	10A	Blood Derived Normal	61BWCAAXX100212:4:20:14445:20177		chr14	22281705	AE000661|TRAV38-2/DV8*01|Homo	43/43 nt	100	43	M94081|TRAJ49*01|Homo	29/29 nt	100	29	tgtatttctgtgcttataggagcaggaaccggtaaccagttctatttt	CISVLIGAGTGNQFYF		TRA
TCGA-06-0876	10A	Blood Derived Normal	42CV3AAXX090812:4:3:103:1435#0		chr14	22477717	AE000660|TRAV29/DV5*01|Homo	20/21 nt	95.2381	20	M94081|TRAJ58*01|Homo	50/52 nt	96.1538	50	tgtgcagctctcagtggctctaggtttaccttt	CAALSGSRFTF		TRA
TCGA-06-0876	10A	Blood Derived Normal	42CV3AAXX090812:3:120:953:1571#0		chr14	22482291	AE000659|TRAV12-2*01|Homo	25/25 nt	100	25	M94081|TRAJ54*01|Homo	49/49 nt	100	49	tgtgccgtggatcagggagcccagaagctggtattt	CAVDQGAQKLVF		TRA
TCGA-06-0876	10A	Blood Derived Normal	42CV3AAXX090812:4:103:526:1308#0		chr14	22495888	M21624|TRAV14/DV4*03|Homo	20/22 nt	90.9091	20	M94081|TRAJ43*01|Homo	51/51 nt	100	51	tgtgacaataacaatgacatgcgcttt	CDNNNDMRF		TRA
TCGA-06-0876	10A	Blood Derived Normal	61BWCAAXX100212:3:74:18888:16351		chr14	22497662	AE000660|TRAV17*01|Homo	35/35 nt	100	35	M94081|TRAJ41*01|Homo	38/38 nt	100	38	tgtgctacggacgcagcaaattccgggtatgcactcaacttc	CATDAANSGYALNF		TRA
TCGA-06-0876	10A	Blood Derived Normal	61BWCAAXX100212:3:97:9308:5143		chr14	22501604	AE000658|TRAV2*01|Homo	27/27 nt	100	27	M94081|TRAJ39*01|Homo	46/46 nt	100	46	tgtgctgtggaggggtataataatgcaggcaacatgctcaccttt	CAVEGYNNAGNMLTF		TRA
TCGA-06-0876	10A	Blood Derived Normal	42JY5AAXX090821:4:15:566:840#0		chr14	22505114	AE000660|TRAV19*01|Homo	23/23 nt	100	23	M94081|TRAJ36*01|Homo	42/42 nt	100	42	tgtgctctgatccaggggcggactggggcaaacaacctcttcttt	CALIQGRTGANNLFF		TRA
TCGA-06-0876	10A	Blood Derived Normal	42JY5AAXX090821:4:4:1691:1644#0		chr14	22508602	AE000660|TRAV17*01|Homo	29/29 nt	100	29	M94081|TRAJ33*01|Homo	43/43 nt	100	43	tgcttcttacttctgtgctacaacatggatagcaactatcagttaatctgg	CFLLLCYNMDSNYQLIW		TRA
TCGA-02-0033	10A	Blood Derived Normal	B01GWABXX110308:3:1207:17056:103958		chr14	21643539	AE000658|TRAV1-2*01|Homo	48/48 nt	100	48	M94081|TRAJ10*01|Homo	27/27 nt	100	27	tgtgctgtgagagatctcacgggaggaggaaacaaactcaccttt	CAVRDLTGGGNKLTF		TRA
TCGA-02-0033	10A	Blood Derived Normal	B0685ABXX110313:6:2201:12970:128102		chr14	21643539	AE000658|TRAV1-2*01|Homo	48/48 nt	100	48	M94081|TRAJ10*01|Homo	27/27 nt	100	27	tgtgctgtgagagatctcacgggaggaggaaacaaactcaccttt	CAVRDLTGGGNKLTF		TRA
TCGA-02-0033	10A	Blood Derived Normal	B06E2ABXX110313:7:2205:14572:167027		chr14	21643539	AE000658|TRAV1-2*01|Homo	48/48 nt	100	48	M94081|TRAJ10*01|Homo	27/27 nt	100	27	tgtgctgtgagagatctcacgggaggaggaaacaaactcaccttt	CAVRDLTGGGNKLTF		TRA
TCGA-02-0033	10A	Blood Derived Normal	B04UGABXX110308:8:2106:9967:178812		chr14	21643547	AE000658|TRAV1-2*01|Homo	40/40 nt	100	40	M94081|TRAJ10*01|Homo	35/35 nt	100	35	tgtgctgtgagagatctcacgggaggaggaaacaaactcaccttt	CAVRDLTGGGNKLTF		TRA
TCGA-02-0033	10A	Blood Derived Normal	B05AGABXX110313:6:1207:7373:66037		chr14	21769027	AE000659|TRAV6*01|Homo	52/52 nt	100	52	M94081|TRAJ21*01|Homo	19/19 nt	100	19	tgtgctctagataggctcaacaaattttacttt	CALDRLNKFYF		TRA
TCGA-02-0033	10A	Blood Derived Normal	B0685ABXX110313:5:2204:7723:154183		chr14	21841728	M17657|TRAV12-1*02|Homo	42/42 nt	100	42	M94081|TRAJ38*01|Homo	24/24 nt	100	24	tgtgtggtcgacctgccagctggcaacaaccgtaagctgatttgg	CVVDLPAGNNRKLIW		TRA
TCGA-02-0033	10A	Blood Derived Normal	B06E2ABXX110313:5:1203:19273:150234		chr14	21841738	AE000659|TRAV12-1*01|Homo	36/36 nt	100	36	M94081|TRAJ26*01|Homo	33/33 nt	100	33	tgtggtgaaccttgccctggtcagaattttgtcttt	CGEPCPGQNFVF		TRA
TCGA-02-0033	10A	Blood Derived Normal	B06E2ABXX110313:6:2107:7317:15362		chr14	21841738	AE000659|TRAV12-1*01|Homo	36/36 nt	100	36	M94081|TRAJ26*01|Homo	33/33 nt	100	33	tgtggtgaaccttgccctggtcagaattttgtcttt	CGEPCPGQNFVF		TRA
TCGA-02-0033	10A	Blood Derived Normal	B05A0ABXX110313:3:1105:8538:112005		chr14	21966020	AE000659|TRAV12-3*01|Homo	37/38 nt	97.3684	37	X05773|TRAJ17*01|Homo	35/35 nt	100	35	tgcagtgtcttcaaagctgcaggcaacaagctaactttt	CSVFKAAGNKLTF		TRA
TCGA-02-0033	10A	Blood Derived Normal	B01GWABXX110308:8:2104:2951:166246		chr14	21979076	X02850|TRAV8-6*01|Homo	45/45 nt	100	45	M94081|TRAJ45*01|Homo	28/28 nt	100	28	tgtgctgtgagtgatcgttcaggaggaggtgctgacggactcaccttt	CAVSDRSGGGADGLTF		TRA
TCGA-02-0033	10A	Blood Derived Normal	B0685ABXX110313:8:1204:16330:34506		chr14	22053006	AE000660|TRAV21*01|Homo	48/48 nt	100	48	M94081|TRAJ10*01|Homo	27/27 nt	100	27	tgcatactcacgggaggaggaaacaaactcaccttt	CILTGGGNKLTF		TRA
TCGA-02-0033	10A	Blood Derived Normal	B058NABXX110313:6:2105:19437:160435		chr14	22105806	AE000660|TRAV24*01|Homo	41/41 nt	100	41	M94081|TRAJ52*01|Homo	33/33 nt	100	33	tgtgcctttatgggtggtactagctatggaaagctgacattt	CAFMGGTSYGKLTF		TRA
TCGA-02-0033	10A	Blood Derived Normal	B04UGABXX110308:7:2105:3516:173457		chr14	22124243	AE000660|TRAV26-1*01|Homo	43/43 nt	100	43	M94081|TRAJ23*01|Homo	29/29 nt	100	29	tgctgtgtactattgcatcgtcagagtcgagtaatttataaccagggaggaaagcttatcttc	CCVLLHRQSRVIYNQGGKLIF		TRA
TCGA-02-0033	10A	Blood Derived Normal	B04UGABXX110308:8:2101:13036:181430		chr14	22281704	AE000661|TRAV38-2/DV8*01|Homo	44/44 nt	100	44	M14905|TRAJ31*01|Homo	29/29 nt	100	29	tgtgcttataggagcccaaataacaatgccagactcatgttt	CAYRSPNNNARLMF		TRA
TCGA-02-0033	10A	Blood Derived Normal	B0685ABXX110313:3:2104:6732:101610		chr14	22478872	S81645|TRAV29/DV5*02|Homo	33/33 nt	100	33	M94081|TRAJ57*01|Homo	38/38 nt	100	38	tgtgcagcaaggcccataactcagggcggatctgaaaagctggtcttt	CAARPITQGGSEKLVF		TRA
TCGA-02-0033	10A	Blood Derived Normal	B01GWABXX110308:2:1204:11212:149424		chr14	22486236	AE000660|TRAV24*01|Homo	25/25 nt	100	25	M94081|TRAJ52*01|Homo	49/49 nt	100	49	tgtgcctttatgggtggtactagctatggaaagctgacattt	CAFMGGTSYGKLTF		TRA
TCGA-02-0033	10A	Blood Derived Normal	B01GWABXX110308:6:1102:5617:82538		chr14	22486236	AE000660|TRAV24*01|Homo	25/25 nt	100	25	M94081|TRAJ52*01|Homo	49/49 nt	100	49	tgtgcctttatgggtggtactagctatggaaagctgacattt	CAFMGGTSYGKLTF		TRA
TCGA-02-0033	10A	Blood Derived Normal	B04UGABXX110308:2:2106:9324:134010		chr14	22501611	AE000661|TRAV38-1*01|Homo	22/22 nt	100	22	M94081|TRAJ39*01|Homo	51/51 nt	100	51	tgctttcacggtgcaggcaacatgctcaccttt	CFHGAGNMLTF		TRA
TCGA-02-0033	10A	Blood Derived Normal	B058NABXX110313:1:1106:14874:51939		chr14	22501611	AE000661|TRAV38-1*01|Homo	22/22 nt	100	22	M94081|TRAJ39*01|Homo	51/51 nt	100	51	tgctttcacggtgcaggcaacatgctcaccttt	CFHGAGNMLTF		TRA
TCGA-02-0033	10A	Blood Derived Normal	B0685ABXX110313:6:2203:3236:52509		chr14	22501612	AE000660|TRAV24*01|Homo	24/24 nt	100	24	M94081|TRAJ39*01|Homo	37/37 nt	100	37	tgtgcccccttggtccaaggggcaggcaacatgctcaccttt	CAPLVQGAGNMLTF		TRA
TCGA-02-0033	10A	Blood Derived Normal	B05A0ABXX110313:1:1104:7302:47281		chr14	22502235	X04946|TRAV12-2*03|Homo	24/26 nt	92.3077	24	M94081|TRAJ38*01|Homo	46/46 nt	100	46	tgtgccgtgaaaggggctggcaacaaccgtaagctgatttgg	CAVKGAGNNRKLIW		TRA
TCGA-02-0033	10A	Blood Derived Normal	B0685ABXX110313:2:1208:9863:156104		chr14	22502235	X04946|TRAV12-2*03|Homo	26/26 nt	100	26	M94081|TRAJ38*01|Homo	46/46 nt	100	46	tgtgccgtgaaaggggctggcaacaaccgtaagctgatttgg	CAVKGAGNNRKLIW		TRA
TCGA-02-0033	10A	Blood Derived Normal	B0685ABXX110313:4:1207:12628:58657		chr14	22502235	X04946|TRAV12-2*03|Homo	25/26 nt	96.1538	25	M94081|TRAJ38*01|Homo	46/46 nt	100	46	tgtgccgtgaaaggggctggcaacaaccgtaagctgatttgg	CAVKGAGNNRKLIW		TRA
TCGA-02-0033	10A	Blood Derived Normal	B05AGABXX110313:7:1202:8478:126947		chr14	22509350	AE000661|TRAV38-2/DV8*01|Homo	29/29 nt	100	29	AF532854|TRAJ32*02|Homo	37/37 nt	100	37	tgtgcttatagggactcaaatcgtggtgctacaaacaagctcatcttt	CAYRDSNRGATNKLIF		TRA
TCGA-02-0033	10A	Blood Derived Normal	B04UGABXX110308:1:2107:16122:91893		chr14	22513946	AE000659|TRAV5*01|Homo	31/31 nt	100	31	M94081|TRAJ29*01|Homo	37/37 nt	100	37	tgcgtaaggagaggaaacacacctcttgtcttt	CVRRGNTPLVF		TRA
TCGA-02-0033	10A	Blood Derived Normal	B05AGABXX110313:7:1108:15731:24429		chr14	22522048	AE000659|TRAV14/DV4*02|Homo	27/27 nt	100	27	X02886|TRAJ22*01|Homo	38/38 nt	100	38	tgtgcaatgagagccccacgatggggttctgcaaggcaactgaccttt	CAMRAPRWGSARQLTF		TRA
TCGA-02-0033	10A	Blood Derived Normal	B0685ABXX110313:7:1204:19967:190231		chr14	22533501	AE000660|TRAV20*01|Homo	22/22 nt	100	22	M94081|TRAJ10*01|Homo	50/50 nt	100	50	tgtgctttcttcacgggaggaggaaacaaactcaccttt	CAFFTGGGNKLTF		TRA
TCGA-27-1831	10A	Blood Derived Normal	C011EABXX110401:3:1104:14362:31019		chr14	21736941	AE000658|TRAV4*01|Homo	41/41 nt	100	41	M94081|TRAJ18*01|Homo	32/32 nt	100	32	tgcctcgtgggtgacggatcaaccctggggaggctatacttt	CLVGDGSTLGRLYF		TRA
TCGA-27-1831	10A	Blood Derived Normal	B09V2ABXX110408:6:2206:17578:8905		chr14	21797842	AE000659|TRAV8-1*01|Homo	40/40 nt	100	40	M94081|TRAJ10*01|Homo	31/31 nt	100	31	tgttctgtcacgggaggaggaaacaaactcaccttt	CSVTGGGNKLTF		TRA
TCGA-27-1831	10A	Blood Derived Normal	C00U7ABXX110327:1:2107:13962:57092		chr14	21894993	M12423|TRAV8-4*02|Homo	36/36 nt	100	36	M94081|TRAJ37*01|Homo	38/38 nt	100	38	tgtgctgtgagtccctctggcaacacaggcaaactaatcttt	CAVSPSGNTGKLIF		TRA
TCGA-27-1831	10A	Blood Derived Normal	B097UABXX110405:5:1101:4499:23603		chr14	22008140	AE000660|TRAV19*01|Homo	42/42 nt	100	42	M94081|TRAJ54*01|Homo	24/24 nt	100	24	tgtgctctgagtgaggcgccttttccacagggagcccagaagctggtattt	CALSEAPFPQGAQKLVF		TRA
TCGA-27-1831	10A	Blood Derived Normal	B06UCABXX110322:5:1205:19918:163746		chr14	22148593	AE000660|TRAV27*01|Homo	41/41 nt	100	41	M94081|TRAJ42*01|Homo	27/27 nt	100	27	tgtgcaggaggctccatctatggaggaagccaaggaaatctcatcttt	CAGGSIYGGSQGNLIF		TRA
TCGA-27-1831	10A	Blood Derived Normal	B09V2ABXX110408:3:2102:17084:106712		chr14	22163824	AE000660|TRAV29/DV5*01|Homo	47/47 nt	100	47	M94081|TRAJ49*01|Homo	26/26 nt	100	26	tgtgcagcaagcgcgtccggtaaccagttctatttt	CAASASGNQFYF		TRA
TCGA-27-1831	10A	Blood Derived Normal	B07T4ABXX110325:4:2208:13262:47924		chr14	22489495	X04954|TRAV13-1*02|Homo	22/22 nt	100	22	M94081|TRAJ49*01|Homo	46/46 nt	100	46	tgtgcagcaagtaatctgcggggtaaccagttctatttt	CAASNLRGNQFYF		TRA
TCGA-27-1831	10A	Blood Derived Normal	C011LABXX110405:8:2203:18409:59330		chr14	22520423	AE000658|TRAV4*01|Homo	19/19 nt	100	19	M94081|TRAJ23*01|Homo	53/53 nt	100	53	tgcctcgtgggtgggagtaaccagggaggaaagcttatcttc	CLVGGSNQGGKLIF		TRA
TCGA-27-1831	10A	Blood Derived Normal	C00U7ABXX110327:1:1103:8403:29613		chr14	22524331	M17659|TRAV2*02|Homo	33/33 nt	100	33	M94081|TRAJ20*01|Homo	39/39 nt	100	39	tgtgctgtggcccgagacgactacaagctcagcttt	CAVARDDYKLSF		TRA
TCGA-27-1831	10A	Blood Derived Normal	C011EABXX110401:2:2106:9836:54964		chr14	22524331	M17659|TRAV2*02|Homo	33/33 nt	100	33	M94081|TRAJ20*01|Homo	39/39 nt	100	39	tgtgctgtggcccgagacgactacaagctcagcttt	CAVARDDYKLSF		TRA
TCGA-27-1831	10A	Blood Derived Normal	C011LABXX110405:3:2104:3616:33806		chr14	22539079	AE000659|TRAV6*01|Homo	29/29 nt	100	29	M16747|TRAJ6*01|Homo	40/40 nt	100	40	tgtgctctaggaacagaaggaggaagctacatacctacattt	CALGTEGGSYIPTF		TRA
TCGA-32-1977	01A	Primary Tumor	B017YABXX110131:3:27:20149:104269		chr14	22499696	AE000661|TRAV41*01|Homo	35/35 nt	100	35	M35620|TRAJ40*01|Homo	36/36 nt	100	36	tgtgctgtcagcaggccaggaacctacaaatacatcttt	CAVSRPGTYKYIF		TRA
TCGA-14-1450	10B	Blood Derived Normal	C00KDACXX110825:5:1305:1941:75365		chr14	22008142	AE000660|TRAV19*01|Homo	36/36 nt	100	36	M16747|TRAJ6*01|Homo	28/28 nt	100	28	tgtgctctgagtggggggcgtagggcaggaggaagctacatacctacattt	CALSGGRRAGGSYIPTF		TRA
TCGA-14-1450	10B	Blood Derived Normal	C00KDACXX110825:1:1105:11132:151140		chr14	22112987	AE000660|TRAV25*01|Homo	45/45 nt	100	45	M94081|TRAJ27*01|Homo	27/27 nt	100	27	tgtaggaacctacttctgtgcagggcctacaatgcaggcaaatcaaccttt	CRNLLLCRAYNAGKSTF		TRA
TCGA-14-1450	10B	Blood Derived Normal	C00KDACXX110825:7:2103:16999:41031		chr14	22483009	AE000660|TRAV19*01|Homo	19/19 nt	100	19	M94081|TRAJ53*01|Homo	52/52 nt	100	52	tgtgctctgagtgaggcgggcagtggaggtagcaactataaactgacattt	CALSEAGSGGSNYKLTF		TRA
TCGA-14-1450	10B	Blood Derived Normal	B01W1ACXX110829:5:1106:3237:103636		chr14	22493933	AE000660|TRAV17*01|Homo	22/22 nt	100	22	M94081|TRAJ45*01|Homo	41/41 nt	100	41	tgtgccgtccacgagtggggaggaggtgctgacggactcaccttt	CAVHEWGGGADGLTF		TRA
TCGA-14-1450	10B	Blood Derived Normal	B01W1ACXX110829:5:1307:4155:91184		chr14	22493933	AE000660|TRAV17*01|Homo	22/22 nt	100	22	M94081|TRAJ45*01|Homo	41/41 nt	100	41	tgtgccgtccacgagtggggaggaggtgctgacggactcaccttt	CAVHEWGGGADGLTF		TRA
TCGA-14-1450	10B	Blood Derived Normal	C00KDACXX110825:5:1304:5538:18657		chr14	22493933	AE000660|TRAV17*01|Homo	22/22 nt	100	22	M94081|TRAJ45*01|Homo	41/41 nt	100	41	tgtgccgtccacgagtggggaggaggtgctgacggactcaccttt	CAVHEWGGGADGLTF		TRA
TCGA-14-1450	10B	Blood Derived Normal	B01W1ACXX110829:8:2205:14551:109550		chr14	22502231	AE000659|TRAV14/DV4*02|Homo	37/37 nt	100	37	M94081|TRAJ38*01|Homo	37/37 nt	100	37	tgtgcaatgagagagtataatgctggcaacaaccgtaagctgatttgg	CAMREYNAGNNRKLIW		TRA
TCGA-14-1450	10B	Blood Derived Normal	B020DACXX110829:6:2204:17816:73361		chr14	22535559	AE000659|TRAV9-2*01|Homo	33/33 nt	100	33	M94081|TRAJ9*01|Homo	42/42 nt	100	42	tgctctgctactggaggcttcaaaactatcttt	CSATGGFKTIF		TRA
TCGA-06-0745	10A	Blood Derived Normal	B0685ABXX110313:3:1203:10205:161197		chr14	21841730	AE000659|TRAV12-1*01|Homo	41/41 nt	100	41	M94081|TRAJ29*01|Homo	28/28 nt	100	28	tgtgtggtgccgaggccaggaaacacacctcttgtcttt	CVVPRPGNTPLVF		TRA
TCGA-06-0745	10A	Blood Derived Normal	B0685ABXX110313:7:1202:12367:23948		chr14	21841730	AE000659|TRAV12-1*01|Homo	41/41 nt	100	41	M94081|TRAJ29*01|Homo	28/28 nt	100	28	tgtgtggtgccgaggccaggaaacacacctcttgtcttt	CVVPRPGNTPLVF		TRA
TCGA-06-0745	10A	Blood Derived Normal	B0685ABXX110313:5:1202:17915:190194		chr14	22539076	AE000659|TRAV6*01|Homo	30/30 nt	100	30	M16747|TRAJ6*01|Homo	43/43 nt	100	43	tgtgctctcatatcaggaggaagctacatacctacattt	CALISGGSYIPTF		TRA
TCGA-06-0649	10A	Blood Derived Normal	42HRDAAXX090922:2:95:1630:1200#0		chr14	22272523	AE000661|TRAV38-1*01|Homo	35/35 nt	100	35	M94081|TRAJ37*01|Homo	32/32 nt	100	32	tgtgctttcatttccgcgttctctggcaacacaggcaaactaatcttt	CAFISAFSGNTGKLIF		TRA
TCGA-06-0649	10A	Blood Derived Normal	42HRDAAXX090922:2:55:114:752#0		chr14	22493407	M17657|TRAV12-1*02|Homo	32/32 nt	100	32	M94081|TRAJ46*01|Homo	45/45 nt	100	45	tgtgtgaaaagcagcggagacaagctgactttt	CVKSSGDKLTF		TRA
TCGA-14-0865	10A	Blood Derived Normal	61BWDAAXX100212:2:53:5437:12247		chr14	21643537	AE000658|TRAV1-2*01|Homo	47/47 nt	100	47	M35622|TRAJ34*01|Homo	23/23 nt	100	23	tgtgctgtgagtggccttaacaccgacaagctcatcttt	CAVSGLNTDKLIF		TRA
TCGA-14-0865	10A	Blood Derived Normal	61C26AAXX100218:1:59:13620:11577		chr14	21724274	AE000658|TRAV3*01|Homo	45/45 nt	100	45	M94081|TRAJ20*01|Homo	28/28 nt	100	28	tgtgctgtgagagctactaacgactacaagctcagcttt	CAVRATNDYKLSF		TRA
TCGA-14-0865	10A	Blood Derived Normal	61C26AAXX100218:3:108:4063:14201		chr14	21724274	AE000658|TRAV3*01|Homo	45/45 nt	100	45	M94081|TRAJ20*01|Homo	28/28 nt	100	28	tgtgctgtgagagctactaacgactacaagctcagcttt	CAVRATNDYKLSF		TRA
TCGA-14-0865	10A	Blood Derived Normal	61C26AAXX100218:3:54:14118:17584		chr14	21724274	AE000658|TRAV3*01|Homo	45/45 nt	100	45	M94081|TRAJ20*01|Homo	28/28 nt	100	28	tgtgctgtgagagctactaacgactacaagctcagcttt	CAVRATNDYKLSF		TRA
TCGA-14-0865	10A	Blood Derived Normal	61C26AAXX100218:3:57:4623:7723		chr14	21724274	AE000658|TRAV3*01|Homo	45/45 nt	100	45	M94081|TRAJ20*01|Homo	28/28 nt	100	28	tgtgctgtgagagctactaacgactacaagctcagcttt	CAVRATNDYKLSF		TRA
TCGA-14-0865	10A	Blood Derived Normal	61C26AAXX100218:1:110:5687:14975		chr14	21888450	X04946|TRAV12-2*03|Homo	52/52 nt	100	52	X05773|TRAJ17*01|Homo	20/20 nt	100	20	tgtgccgtgaacctggtcaaagctgcaggcaacaagctaactttt	CAVNLVKAAGNKLTF		TRA
TCGA-14-0865	10A	Blood Derived Normal	61BWDAAXX100212:1:47:9565:16340		chr14	21888450	X04946|TRAV12-2*03|Homo	52/52 nt	100	52	X05773|TRAJ17*01|Homo	20/20 nt	100	20	tgtgccgtgaacctggtcaaagctgcaggcaacaagctaactttt	CAVNLVKAAGNKLTF		TRA
TCGA-14-0865	10A	Blood Derived Normal	61C26AAXX100218:1:91:13375:12937		chr14	21888451	AE000659|TRAV12-2*01|Homo	50/51 nt	98.0392	50	M94081|TRAJ20*01|Homo	21/21 nt	100	21	tgtgccgtgaacgacgctaacgactacaagctcagcttt	CAVNDANDYKLSF		TRA
TCGA-14-0865	10A	Blood Derived Normal	61C26AAXX100218:2:1:5141:20336		chr14	21941616	AE000659|TRAV9-2*01|Homo	40/41 nt	97.561	40	X02886|TRAJ22*01|Homo	33/33 nt	100	33	tgtcagactcagcggtgtacttctgtgctctgggtggtttctggttctgcaaggcaactgaccttt	CQTQRCTSVLWVVSGSARQLTF		TRA
TCGA-14-0865	10A	Blood Derived Normal	61C26AAXX100218:1:2:13780:13641		chr14	21966008	X04946|TRAV12-2*03|Homo	49/50 nt	98	49	M94081|TRAJ10*01|Homo	23/23 nt	100	23	tgtgccgtggggacgggaggaggaaacaaactcaccttt	CAVGTGGGNKLTF		TRA
TCGA-14-0865	10A	Blood Derived Normal	61C26AAXX100218:1:68:2586:12481		chr14	21966008	X04946|TRAV12-2*03|Homo	49/50 nt	98	49	M94081|TRAJ10*01|Homo	23/23 nt	100	23	tgtgccgtggggacgggaggaggaaacaaactcaccttt	CAVGTGGGNKLTF		TRA
TCGA-14-0865	10A	Blood Derived Normal	61C26AAXX100218:3:23:4063:3388		chr14	21966008	X04946|TRAV12-2*03|Homo	49/50 nt	98	49	M94081|TRAJ10*01|Homo	23/23 nt	100	23	tgtgccgtggggacgggaggaggaaacaaactcaccttt	CAVGTGGGNKLTF		TRA
TCGA-14-0865	10A	Blood Derived Normal	61C26AAXX100218:3:81:19436:2057		chr14	21966008	X04946|TRAV12-2*03|Homo	49/50 nt	98	49	M94081|TRAJ10*01|Homo	23/23 nt	100	23	tgtgccgtggggacgggaggaggaaacaaactcaccttt	CAVGTGGGNKLTF		TRA
TCGA-14-0865	10A	Blood Derived Normal	61C26AAXX100218:2:101:13808:7187		chr14	21966015	M17656|TRAV12-3*02|Homo	45/45 nt	100	45	X02885|TRAJ12*01|Homo	28/28 nt	100	28	tgtgcaatgagtttgatggatagcagctataaattgatcttc	CAMSLMDSSYKLIF		TRA
TCGA-14-0865	10A	Blood Derived Normal	61C26AAXX100218:2:102:12842:3031		chr14	22008128	AE000660|TRAV19*01|Homo	49/52 nt	94.2308	49	M94081|TRAJ42*01|Homo	28/28 nt	100	28	tgcatgaattatggaggaagccaaggaaatctcatcttt	CMNYGGSQGNLIF		TRA
TCGA-14-0865	10A	Blood Derived Normal	61C26AAXX100218:3:9:4908:8430		chr14	22008128	AE000660|TRAV19*01|Homo	49/52 nt	94.2308	49	M94081|TRAJ42*01|Homo	28/28 nt	100	28	tgcatgaattatggaggaagccaaggaaatctcatcttt	CMNYGGSQGNLIF		TRA
TCGA-14-0865	10A	Blood Derived Normal	61BWDAAXX100212:3:58:4179:1071		chr14	22041114	AE000660|TRAV20*01|Homo	40/40 nt	100	40	M94081|TRAJ49*01|Homo	34/35 nt	97.1429	34	tgtgctgtgcaggccacgggtaaccagttctatttt	CAVQATGNQFYF		TRA
TCGA-14-0865	10A	Blood Derived Normal	61C26AAXX100218:1:93:18136:20359		chr14	22041114	AE000660|TRAV20*01|Homo	40/40 nt	100	40	M94081|TRAJ49*01|Homo	34/35 nt	97.1429	34	tgtgctgtgcaggccacgggtaaccagttctatttt	CAVQATGNQFYF		TRA
TCGA-14-0865	10A	Blood Derived Normal	61C26AAXX100218:3:1:16055:14687		chr14	22041114	AE000660|TRAV20*01|Homo	40/40 nt	100	40	M94081|TRAJ49*01|Homo	34/35 nt	97.1429	34	tgtgctgtgcaggccacgggtaaccagttctatttt	CAVQATGNQFYF		TRA
TCGA-14-0865	10A	Blood Derived Normal	61C26AAXX100218:1:33:6898:3425		chr14	22105793	AE000660|TRAV24*01|Homo	50/50 nt	100	50	AF532854|TRAJ32*02|Homo	20/20 nt	100	20	tgtgcccccggcggtggtgctacaaacaagctcatcttt	CAPGGGATNKLIF		TRA
TCGA-14-0865	10A	Blood Derived Normal	61BWDAAXX100212:2:23:9089:17498		chr14	22105793	AE000660|TRAV24*01|Homo	50/50 nt	100	50	AF532854|TRAJ32*02|Homo	20/20 nt	100	20	tgtgcccccggcggtggtgctacaaacaagctcatcttt	CAPGGGATNKLIF		TRA
TCGA-14-0865	10A	Blood Derived Normal	61BWDAAXX100212:3:9:11731:20219		chr14	22105793	AE000660|TRAV24*01|Homo	50/50 nt	100	50	AF532854|TRAJ32*02|Homo	19/20 nt	95	19	tgtgcccccggcggtggtgctacaaacacgctcatcttt	CAPGGGATNTLIF		TRA
TCGA-14-0865	10A	Blood Derived Normal	61C26AAXX100218:2:59:12554:20676		chr14	22105796	AE000660|TRAV24*01|Homo	47/47 nt	100	47	AF532854|TRAJ32*02|Homo	22/23 nt	95.6522	22	tgtgcccccggcggtggggctacaaacaagctcatcttt	CAPGGGATNKLIF		TRA
TCGA-14-0865	10A	Blood Derived Normal	61C26AAXX100218:2:115:4658:11910		chr14	22105799	AE000660|TRAV24*01|Homo	44/44 nt	100	44	AF532854|TRAJ32*02|Homo	26/26 nt	100	26	tgtgcccccggcggtggtgctacaaacaagctcatcttt	CAPGGGATNKLIF		TRA
TCGA-14-0865	10A	Blood Derived Normal	61C26AAXX100218:2:107:18293:6468		chr14	22148588	AE000660|TRAV27*01|Homo	45/46 nt	97.8261	45	M94081|TRAJ42*01|Homo	30/30 nt	100	30	tgcaggaggaattatggaggaagccaaggaaatctcatcttt	CRRNYGGSQGNLIF		TRA
TCGA-14-0865	10A	Blood Derived Normal	61C26AAXX100218:2:70:4646:19204		chr14	22148588	AE000660|TRAV27*01|Homo	45/46 nt	97.8261	45	M94081|TRAJ42*01|Homo	30/30 nt	100	30	tgcaggaggaattatggaggaagccaaggaaatctcatcttt	CRRNYGGSQGNLIF		TRA
TCGA-14-0865	10A	Blood Derived Normal	61C26AAXX100218:1:82:9831:21326		chr14	22272506	AE000661|TRAV38-1*01|Homo	50/51 nt	98.0392	50	X05773|TRAJ17*01|Homo	20/20 nt	100	20	tgtgcttctccccggggcaacaagctaactttt	CASPRGNKLTF		TRA
TCGA-14-0865	10A	Blood Derived Normal	61C26AAXX100218:3:1:16055:14687		chr14	22489495	AE000660|TRAV20*01|Homo	23/23 nt	100	23	M94081|TRAJ49*01|Homo	51/52 nt	98.0769	51	tgtgctgtgcaggccacgggtaaccagttctatttt	CAVQATGNQFYF		TRA
TCGA-14-0865	10A	Blood Derived Normal	61C26AAXX100218:1:93:18136:20359		chr14	22489496	AE000660|TRAV20*01|Homo	23/23 nt	100	23	M94081|TRAJ49*01|Homo	51/53 nt	96.2264	51	tgcaggccacgcg-taaccagttctatttt	CRPRVTSSI		TRA
TCGA-14-0865	10A	Blood Derived Normal	61BWDAAXX100212:1:14:9918:7670		chr14	22496887	AE000660|TRAV19*01|Homo	19/19 nt	100	19	M94081|TRAJ42*01|Homo	55/55 nt	100	55	tgcatgaattatggaggaagccaaggaaatctcatcttt	CMNYGGSQGNLIF		TRA
TCGA-14-0865	10A	Blood Derived Normal	61C26AAXX100218:2:4:13653:16928		chr14	22496891	AE000659|TRAV8-3*01|Homo	22/22 nt	100	22	M94081|TRAJ42*01|Homo	45/45 nt	100	45	tgtgctgtgggtgcccggcgaggttatggaggaagccaaggaaatctcatcttt	CAVGARRGYGGSQGNLIF		TRA
TCGA-14-0865	10A	Blood Derived Normal	61C26AAXX100218:2:38:1229:10729		chr14	22497666	M17657|TRAV12-1*02|Homo	38/40 nt	95	38	M94081|TRAJ41*01|Homo	32/32 nt	100	32	tgtgtggtgagaagttccgggtatgcactcaacttc	CVVRSSGYALNF		TRA
TCGA-14-0865	10A	Blood Derived Normal	61BWDAAXX100212:3:79:9809:4970		chr14	22501608	AE000660|TRAV36/DV7*01|Homo	27/27 nt	100	27	M94081|TRAJ39*01|Homo	43/43 nt	100	43	tgtgctgtggaccagggtaatgcaggcaacatgctcaccttt	CAVDQGNAGNMLTF		TRA
TCGA-14-0865	10A	Blood Derived Normal	61BWDAAXX100212:2:54:15034:1961		chr14	22501608	AE000660|TRAV36/DV7*01|Homo	27/27 nt	100	27	M94081|TRAJ39*01|Homo	43/43 nt	100	43	tgtgctgtggaccagggtaatgcaggcaacatgctcaccttt	CAVDQGNAGNMLTF		TRA
TCGA-14-0865	10A	Blood Derived Normal	61BWDAAXX100212:3:56:11798:19880		chr14	22501608	AE000660|TRAV36/DV7*01|Homo	27/27 nt	100	27	M94081|TRAJ39*01|Homo	43/43 nt	100	43	tgtgctgtggaccagggtaatgcaggcaacatgctcaccttt	CAVDQGNAGNMLTF		TRA
TCGA-14-0865	10A	Blood Derived Normal	61C26AAXX100218:3:50:19457:12181		chr14	22509349	AE000660|TRAV24*01|Homo	19/19 nt	100	19	AF532854|TRAJ32*02|Homo	49/51 nt	96.0784	49	tgtgccaccggcggtggggctacaaacaagctcatgttt	CATGGGATNKLMF		TRA
TCGA-14-0865	10A	Blood Derived Normal	61C26AAXX100218:3:28:1852:14285		chr14	22509349	AE000660|TRAV24*01|Homo	31/31 nt	100	31	AF532854|TRAJ32*02|Homo	38/39 nt	97.4359	38	tgtgcccccggcggtggtgctacaaacaagctcatcttt	CAPGGGATNKLIF		TRA
TCGA-14-0865	10A	Blood Derived Normal	61C26AAXX100218:2:10:6222:18678		chr14	22509349	M17661|TRAV24*02|Homo	19/19 nt	100	19	AF532854|TRAJ32*02|Homo	51/51 nt	100	51	tgtgcccccggcggtggtgctacaaacaagctcatcttt	CAPGGGATNKLIF		TRA
TCGA-14-0865	10A	Blood Derived Normal	61BWDAAXX100212:2:35:6539:12418		chr14	22509349	AE000660|TRAV24*01|Homo	31/31 nt	100	31	AF532854|TRAJ32*02|Homo	39/39 nt	100	39	tgtgcccccggcggtggtgctacaaacaagctcatcttt	CAPGGGATNKLIF		TRA
TCGA-14-0865	10A	Blood Derived Normal	61BWDAAXX100212:3:61:15799:6628		chr14	22509349	M17661|TRAV24*02|Homo	19/19 nt	100	19	AF532854|TRAJ32*02|Homo	51/51 nt	100	51	tgtgcccccggcggtggtgctacaaacaagctcatcttt	CAPGGGATNKLIF		TRA
TCGA-14-0865	10A	Blood Derived Normal	61BWDAAXX100212:2:94:4249:8142		chr14	22509349	AE000660|TRAV24*01|Homo	24/24 nt	100	24	AF532854|TRAJ32*02|Homo	46/46 nt	100	46	tgtgcccccggcggtggtgctacaaacaagctcatcttt	CAPGGGATNKLIF		TRA
TCGA-14-0865	10A	Blood Derived Normal	61C26AAXX100218:3:82:19397:6449		chr14	22509349	M17661|TRAV24*02|Homo	19/19 nt	100	19	AF532854|TRAJ32*02|Homo	50/51 nt	98.0392	50	tgtgcccccggcggtggggctacaaacaagctcatcttt	CAPGGGATNKLIF		TRA
TCGA-14-0790	10A	Blood Derived Normal	C011LABXX110405:7:1205:3704:170322		chr14	22053014	AE000660|TRAV21*01|Homo	38/38 nt	100	38	M94081|TRAJ27*01|Homo	32/32 nt	100	32	tgtgctgcctctgacaccaatgcaggcaaatcaaccttt	CAASDTNAGKSTF		TRA
TCGA-14-0790	10A	Blood Derived Normal	C011EABXX110401:8:1208:7549:32849		chr14	22489491	AE000659|TRAV8-3*01|Homo	39/40 nt	97.5	39	M94081|TRAJ49*01|Homo	36/36 nt	100	36	tgtgcttgggccaccggtaaccagttctatttt	CAWATGNQFYF		TRA
TCGA-06-2567	10A	Blood Derived Normal	B09V2ABXX110408:1:1206:14500:166528		chr14	21894976	AE000659|TRAV8-4*01|Homo	53/53 nt	100	53	M94081|TRAJ54*01|Homo	19/19 nt	100	19	tgtgctgtgagtacaataattcagggagcccagaagctggtattt	CAVSTIIQGAQKLVF		TRA
TCGA-06-2567	10A	Blood Derived Normal	B09V2ABXX110408:1:2204:17131:99953		chr14	22499691	AE000659|TRAV13-1*01|Homo	23/23 nt	100	23	M35620|TRAJ40*01|Homo	55/55 nt	100	55	tgtgcagcaagtacctcaggaacctacaaatacatcttt	CAASTSGTYKYIF		TRA
TCGA-16-0850	10A	Blood Derived Normal	42MH9AAXX090819:3:81:1244:608#0		chr14	21847166	M17650|TRAV8-2*02|Homo	54/57 nt	94.7368	54	M94081|TRAJ49*01|Homo	26/26 nt	100	26	tgttttaacaccggtaaccagttctatttt	CFNTGNQFYF		TRA
TCGA-16-0850	10A	Blood Derived Normal	61C5MAAXX100211:7:118:7500:11473		chr14	22008139	AE000660|TRAV19*01|Homo	42/42 nt	100	42	M94081|TRAJ26*01|Homo	28/28 nt	100	28	tgtgctctgagtgagggagcacataactatggtcagaattttgtcttt	CALSEGAHNYGQNFVF		TRA
TCGA-16-0850	10A	Blood Derived Normal	61C48AAXX100211:1:24:15071:10856		chr14	22495884	M21624|TRAV14/DV4*03|Homo	20/22 nt	90.9091	20	M94081|TRAJ43*01|Homo	47/47 nt	100	47	tgtgacaataacaatgacatgcgcttt	CDNNNDMRF		TRA
TCGA-12-0822	01A	Primary Tumor	61FC4AAXX100210:4:112:11081:15664		chr14	22272521	AE000661|TRAV38-1*01|Homo	40/42 nt	95.2381	40	AF532854|TRAJ32*02|Homo	32/33 nt	96.9697	32	tgtatttctgtgctttcaaagcggattgg-ggtgctacaaacaagctcatcttt	CISVLSKRIGVLQTSSS		TRA
TCGA-12-0822	01A	Primary Tumor	61FC4AAXX100210:2:81:2782:14148		chr14	22272521	AE000661|TRAV38-1*01|Homo	40/42 nt	95.2381	40	AF532854|TRAJ32*02|Homo	32/33 nt	96.9697	32	tgtatttctgtgctttcaaagcggattgg-ggtgctacaaacaagctcatcttt	CISVLSKRIGVLQTSSS		TRA
TCGA-12-0822	01A	Primary Tumor	61FC4AAXX100210:4:97:9701:21323		chr14	22495862	AE000659|TRAV14/DV4*02|Homo	20/22 nt	90.9091	20	M94081|TRAJ43*01|Homo	24/25 nt	96	24	tgtgacaataacaatgaaatgcgcttt	CDNNNEMRF		TRA
TCGA-12-0822	01A	Primary Tumor	42MJNAAXX090813:8:105:1285:1132#0		chr14	22509352	M95394|TRAV38-1*03|Homo	20/20 nt	100	20	M94081|TRAJ32*01|Homo	48/49 nt	97.9592	48	tgtatttctgtgctttcaaagcggattgg-ggtgctacaaacaagctcatcttt	CISVLSKRIGVLQTSSS		TRA
TCGA-28-2502	01B	Primary Tumor	B07T4ABXX110325:3:2105:16057:24762		chr14	22483014	AE000660|TRAV23/DV6*01|Homo	21/21 nt	100	21	M94081|TRAJ53*01|Homo	50/50 nt	100	50	tgtgcagcaagctgggcaggtagcaactataaactgacattt	CAASWAGSNYKLTF		TRA
TCGA-02-2483	10A	Blood Derived Normal	C00HWABXX110325:5:2205:5661:124598		chr14	21724270	AE000658|TRAV3*01|Homo	52/52 nt	100	52	M94081|TRAJ29*01|Homo	23/23 nt	100	23	tgtgctgtgagagacatgaattcaggaaacacacctcttgtcttt	CAVRDMNSGNTPLVF		TRA
TCGA-02-2483	10A	Blood Derived Normal	C00HWABXX110325:2:1205:14434:146840		chr14	21847177	AE000659|TRAV8-2*01|Homo	42/42 nt	100	42	M35620|TRAJ40*01|Homo	31/31 nt	100	31	tgtgttgtgaggtttacctcaggaacctacaaatacatcttt	CVVRFTSGTYKYIF		TRA
TCGA-02-2483	10A	Blood Derived Normal	C011EABXX110401:5:2103:2580:174853		chr14	21847177	AE000659|TRAV8-2*01|Homo	42/42 nt	100	42	M35620|TRAJ40*01|Homo	31/31 nt	100	31	tgtgttgtgaggtttacctcaggaacctacaaatacatcttt	CVVRFTSGTYKYIF		TRA
TCGA-02-2483	10A	Blood Derived Normal	C011EABXX110401:2:2102:6345:47222		chr14	21852963	AE000659|TRAV8-3*01|Homo	41/41 nt	100	41	M94081|TRAJ53*01|Homo	31/31 nt	100	31	tgtgctgtggggggaagtggaggtagcaactataaactgacattt	CAVGGSGGSNYKLTF		TRA
TCGA-02-2483	10A	Blood Derived Normal	C011EABXX110401:5:1207:15519:81903		chr14	21894978	M12423|TRAV8-4*02|Homo	50/50 nt	100	50	M94081|TRAJ49*01|Homo	22/22 nt	100	22	tgtgctgtgagtgagaccggtaaccagttctatttt	CAVSETGNQFYF		TRA
TCGA-02-2483	10A	Blood Derived Normal	B06PRABXX110323:8:2105:4365:56753		chr14	22203324	AE000660|TRAV26-2*01|Homo	37/37 nt	100	37	M94081|TRAJ38*01|Homo	33/33 nt	100	33	tgctgctgtgtactactgcatcccctatataatgctggcaacaaccgtaagctgatttgg	CCCVLLHPLYNAGNNRKLIW		TRA
TCGA-02-2483	10A	Blood Derived Normal	B09V2ABXX110408:6:1101:1489:184171		chr14	22482294	AE000659|TRAV9-2*01|Homo	26/26 nt	100	26	M94081|TRAJ54*01|Homo	47/47 nt	100	47	tgtgctctgaggtggggagcccagaagctggtattt	CALRWGAQKLVF		TRA
TCGA-02-2483	10A	Blood Derived Normal	C00HWABXX110325:8:1206:2121:193611		chr14	22486228	AE000659|TRAV8-6*02|Homo	34/34 nt	100	34	M94081|TRAJ52*01|Homo	40/40 nt	100	40	tgtgctgttactaatgctggtggtactagctatggaaagctgacattt	CAVTNAGGTSYGKLTF		TRA
TCGA-02-2483	10A	Blood Derived Normal	C00U7ABXX110327:2:1101:5384:174434		chr14	22486228	AE000659|TRAV8-6*02|Homo	34/34 nt	100	34	M94081|TRAJ52*01|Homo	40/40 nt	100	40	tgtgctgttactaatgctggtggtactagctatggaaagctgacattt	CAVTNAGGTSYGKLTF		TRA
TCGA-02-2483	10A	Blood Derived Normal	C00HWABXX110325:3:1203:1363:129193		chr14	22501612	AE000660|TRAV27*01|Homo	36/37 nt	97.2973	36	M94081|TRAJ39*01|Homo	31/31 nt	100	31	tgtttggcaggcaacatgctcaccttt	CLAGNMLTF		TRA
TCGA-02-2483	10A	Blood Derived Normal	B06PRABXX110323:1:2201:15256:46098		chr14	22507674	AE000659|TRAV12-2*01|Homo	20/20 nt	100	20	M35622|TRAJ34*01|Homo	45/45 nt	100	45	tgtgccctcgacagacgcaccgacaagctcatcttt	CALDRRTDKLIF		TRA
TCGA-02-2483	10A	Blood Derived Normal	B06UCABXX110322:6:1206:6517:53009		chr14	22513943	X61070|TRAV36/DV7*02|Homo	22/22 nt	100	22	M94081|TRAJ29*01|Homo	49/49 nt	100	49	tgtgctctccgttcaggaaacacacctcttgtcttt	CALRSGNTPLVF		TRA
TCGA-02-2483	10A	Blood Derived Normal	B06PRABXX110323:4:2108:7190:56963		chr14	22522043	AE000660|TRAV25*01|Homo	35/35 nt	100	35	X02886|TRAJ22*01|Homo	41/41 nt	100	41	tgtgcagcttctggttctgcaaggcaactgaccttt	CAASGSARQLTF		TRA
TCGA-02-2483	10A	Blood Derived Normal	B07T4ABXX110325:1:1202:17919:129399		chr14	22522043	AE000660|TRAV25*01|Homo	35/35 nt	100	35	X02886|TRAJ22*01|Homo	39/39 nt	100	39	tgtgcagcttctggttctgcaaggcaactgaccttt	CAASGSARQLTF		TRA
TCGA-02-2483	10A	Blood Derived Normal	C011EABXX110401:6:2104:6511:107848		chr14	22522043	AE000660|TRAV25*01|Homo	35/35 nt	100	35	X02886|TRAJ22*01|Homo	41/41 nt	100	41	tgtgcagcttctggttctgcaaggcaactgaccttt	CAASGSARQLTF		TRA
TCGA-28-5213	10A	Blood Derived Normal	B004EABXX110303:4:2207:15067:29467		chr14	21769024	AE000659|TRAV6*01|Homo	54/54 nt	100	54	M94081|TRAJ10*01|Homo	22/22 nt	100	22	tgtgctctagcgggaggaggaaacaaactcaccttt	CALAGGGNKLTF		TRA
TCGA-76-6663	10A	Blood Derived Normal	B020DACXX110829:4:2103:10200:74214		chr14	21888449	X04946|TRAV12-2*03|Homo	51/51 nt	100	51	M94081|TRAJ39*01|Homo	22/22 nt	100	22	tgtgccgtgagtgataatgcaggcaacatgctcaccttt	CAVSDNAGNMLTF		TRA
TCGA-76-6663	10A	Blood Derived Normal	C01U1ACXX110903:4:2302:5057:198769		chr14	21888449	X04946|TRAV12-2*03|Homo	51/51 nt	100	51	M94081|TRAJ39*01|Homo	22/22 nt	100	22	tgtgccgtgagtgataatgcaggcaacatgctcaccttt	CAVSDNAGNMLTF		TRA
TCGA-76-6663	10A	Blood Derived Normal	C00KDACXX110825:6:1207:15798:104612		chr14	22124232	AE000660|TRAV26-1*01|Homo	45/45 nt	100	45	X02886|TRAJ22*01|Homo	21/21 nt	100	21	tgctgtgtactattgcatcgctacgaaaacggttctgcaaggcaactgaccttt	CCVLLHRYENGSARQLTF		TRA
TCGA-76-6663	10A	Blood Derived Normal	C01U1ACXX110903:4:1203:16001:26801		chr14	22124232	AE000660|TRAV26-1*01|Homo	45/45 nt	100	45	X02886|TRAJ22*01|Homo	21/21 nt	100	21	tgctgtgtactattgcatcgctacgaaaacggttctgcaaggcaactgaccttt	CCVLLHRYENGSARQLTF		TRA
TCGA-06-0879	10A	Blood Derived Normal	B01GWABXX110308:1:2205:15403:90571		chr14	21966017	M17656|TRAV12-3*02|Homo	45/45 nt	100	45	M94081|TRAJ13*01|Homo	26/26 nt	100	26	tgtgcaatgagcgcgaggtctgggggttaccagaaagttaccttt	CAMSARSGGYQKVTF		TRA
TCGA-06-0879	10A	Blood Derived Normal	B058NABXX110313:1:2102:2558:47416		chr14	22518447	M81774|TRAV12-2*02|Homo	31/31 nt	100	31	M94081|TRAJ26*01|Homo	46/46 nt	100	46	tgtgccgtggataactatggtcagaattttgtcttt	CAVDNYGQNFVF		TRA
TCGA-12-0692	01A	Primary Tumor	B0685ABXX110313:6:1108:3622:73233		chr14	22281705	AE000661|TRAV38-2/DV8*01|Homo	42/42 nt	100	42	M94081|TRAJ57*01|Homo	33/33 nt	100	33	tgtgcttataggaggcagggcggatctgaaaagctggtcttt	CAYRRQGGSEKLVF		TRA
TCGA-76-6282	01A	Primary Tumor	C002AACXX110616:5:1106:10897:66689		chr14	22053005	AE000660|TRAV21*01|Homo	46/46 nt	100	46	X02886|TRAJ22*01|Homo	20/20 nt	100	20	tgtgctctcggtggggcttctggttctgcaaggcaactgaccttt	CALGGASGSARQLTF		TRA
TCGA-28-5215	10A	Blood Derived Normal	702K4ABXX110304:7:2204:11393:134826		chr14	22483006	AE000661|TRAV38-2/DV8*01|Homo	27/27 nt	100	27	M94081|TRAJ53*01|Homo	45/45 nt	100	45	tgtgcttataggagattaaatagtggaggtagcaactataaactgacattt	CAYRRLNSGGSNYKLTF		TRA
TCGA-28-5215	10A	Blood Derived Normal	B003LABXX110228:7:2201:14640:169520		chr14	22483006	AE000661|TRAV38-2/DV8*01|Homo	27/27 nt	100	27	M94081|TRAJ53*01|Homo	45/45 nt	100	45	tgtgcttataggagattaaatagtggaggtagcaactataaactgacattt	CAYRRLNSGGSNYKLTF		TRA
TCGA-28-5215	10A	Blood Derived Normal	B0084ABXX110304:5:2203:3231:111517		chr14	22501612	AE000659|TRAV6*01|Homo	26/26 nt	100	26	M94081|TRAJ39*01|Homo	40/40 nt	100	40	tgtgctctccggaagggagcaggcaacatgctcaccttt	CALRKGAGNMLTF		TRA
TCGA-12-1089	10C	Blood Derived Normal	61C1PAAXX100212:8:34:7337:3569		chr14	22478875	AE000660|TRAV27*01|Homo	21/21 nt	100	21	M94081|TRAJ57*01|Homo	50/50 nt	100	50	tgcaggaggggggctcagggcggatctgaaaagctggtcttt	CRRGAQGGSEKLVF		TRA
TCGA-14-1043	10A	Blood Derived Normal	B01W1ACXX110829:6:1301:17700:153475		chr14	21998117	AE000660|TRAV17*01|Homo	52/52 nt	100	52	M94081|TRAJ30*01|Homo	19/19 nt	100	19	tgtgctacggacggggtcaacagagatgacaagatcatcttt	CATDGVNRDDKIIF		TRA
TCGA-14-1043	10A	Blood Derived Normal	B020DACXX110829:5:1207:9233:142029		chr14	22501608	AE000659|TRAV6*01|Homo	32/32 nt	100	32	M94081|TRAJ39*01|Homo	43/43 nt	100	43	tgctctagacgtaatgcaggcaacatgctcaccttt	CSRRNAGNMLTF		TRA
TCGA-14-1043	10A	Blood Derived Normal	B020DACXX110829:4:1102:16784:81685		chr14	22507673	M35617|TRAV8-3*02|Homo	21/21 nt	100	21	M35622|TRAJ34*01|Homo	50/50 nt	100	50	tgtgctgtggtgggggacaccgacaagctcatcttt	CAVVGDTDKLIF		TRA
TCGA-14-1043	10A	Blood Derived Normal	B01W1ACXX110829:5:1304:17623:128930		chr14	22513943	AE000658|TRAV3*01|Homo	35/35 nt	100	35	M94081|TRAJ29*01|Homo	38/38 nt	100	38	tgtgagcgactccgctttgtacttctgtgctgcctttcaggaaacacacctcttgtcttt	CERLRFVLLCCLSGNTPLVF		TRA
TCGA-06-6388	10A	Blood Derived Normal	C00KDACXX110825:5:1305:6290:151447		chr14	22489494	X73521|TRAV40*01|Homo	32/32 nt	100	32	M94081|TRAJ49*01|Homo	34/34 nt	100	34	tgtcttctgggagttgtcaagggcggtaaccagttctatttt	CLLGVVKGGNQFYF		TRA
TCGA-06-6388	10A	Blood Derived Normal	B020DACXX110829:1:2204:18710:121538		chr14	22489494	X73521|TRAV40*01|Homo	32/32 nt	100	32	M94081|TRAJ49*01|Homo	34/34 nt	100	34	tgtcttctgggagttgtcaagggcggtaaccagttctatttt	CLLGVVKGGNQFYF		TRA
TCGA-06-6388	10A	Blood Derived Normal	B01W1ACXX110829:3:1101:18720:82955		chr14	22509349	AE000660|TRAV21*01|Homo	30/30 nt	100	30	AF532854|TRAJ32*02|Homo	39/39 nt	100	39	tgcggtggtgctacaaacaagctcatcttt	CGGATNKLIF		TRA
TCGA-06-6388	10A	Blood Derived Normal	B01W1ACXX110829:6:2204:6429:148960		chr14	22519972	AE000660|TRAV20*01|Homo	28/28 nt	100	28	M94081|TRAJ24*02|Homo	41/41 nt	100	41	tgctgtgcagggggggcaactgacagctgggggaaattgcagttt	CCAGGATDSWGKLQF		TRA
TCGA-06-6388	10A	Blood Derived Normal	B01W1ACXX110829:8:1301:13601:7981		chr14	22519972	AE000660|TRAV20*01|Homo	28/28 nt	100	28	M94081|TRAJ24*02|Homo	43/43 nt	100	43	tgctgtgcagggggggcaactgacagctgggggaaattgcagttt	CCAGGATDSWGKLQF		TRA
TCGA-27-1832	10A	Blood Derived Normal	B05AGABXX110313:8:2205:9174:66872		chr14	21622512	AE000658|TRAV1-1*01|Homo	52/52 nt	100	52	M16747|TRAJ6*01|Homo	21/21 nt	100	21	tgcgctgtgaaatcatcaggaggaagctacatacctacattt	CAVKSSGGSYIPTF		TRA
TCGA-27-1832	10A	Blood Derived Normal	B025DABXX110325:5:1102:18689:178544		chr14	21841727	M17657|TRAV12-1*02|Homo	44/45 nt	97.7778	44	M94081|TRAJ42*01|Homo	29/29 nt	100	29	tgtggtgatctgaattatggaggaagccaaggaaatctcatcttt	CGDLNYGGSQGNLIF		TRA
TCGA-27-1832	10A	Blood Derived Normal	B04UGABXX110308:8:1101:6634:111302		chr14	21869330	AE000659|TRAV13-1*01|Homo	36/36 nt	100	36	X02886|TRAJ22*01|Homo	32/32 nt	100	32	tgtgcagcaagtaacagcgaaggttctgcaaggcaactgaccttt	CAASNSEGSARQLTF		TRA
TCGA-27-1832	10A	Blood Derived Normal	B025DABXX110325:7:1102:15476:20778		chr14	21888457	X04946|TRAV12-2*03|Homo	44/44 nt	100	44	M94081|TRAJ38*01|Homo	22/22 nt	100	22	tgtgccgtgaatcccctactaaatgctggcaacaaccgtaagctgatttgg	CAVNPLLNAGNNRKLIW		TRA
TCGA-27-1832	10A	Blood Derived Normal	B0590ABXX110313:3:2207:8269:153993		chr14	21888466	X04946|TRAV12-2*03|Homo	39/40 nt	97.5	39	M94081|TRAJ38*01|Homo	22/22 nt	100	22	tgtgccgtgaatcccctactaaatgctggcaacaaccgtaagctgatttgg	CAVNPLLNAGNNRKLIW		TRA
TCGA-27-1832	10A	Blood Derived Normal	B025DABXX110325:1:2107:20897:137286		chr14	22124247	M27371|TRAV26-1*02|Homo	35/35 nt	100	35	AJ007774|TRAJ37*02|Homo	34/34 nt	100	34	tgtactattgcatcgtcagacgaaaccggctctagcaacacaggcaaactaatcttt	CTIASSDETGSSNTGKLIF		TRA
TCGA-27-1832	10A	Blood Derived Normal	B058NABXX110313:2:1103:5018:176323		chr14	22148585	AE000660|TRAV27*01|Homo	48/49 nt	97.9592	48	M94081|TRAJ42*01|Homo	21/21 nt	100	21	tgtgcaggagctaacgtgaattatggaggaagccaaggaaatctcatcttt	CAGANVNYGGSQGNLIF		TRA
TCGA-12-0826	10A	Blood Derived Normal	42MJNAAXX090813:3:98:122:1498#0		chr14	21622530	AE000658|TRAV1-1*01|Homo	38/38 nt	100	38	AF532854|TRAJ32*02|Homo	33/33 nt	100	33	tgcctcttacttctgcgctgtgagagattccctggtggtgctacaaacaagctcatcttt	CLLLLRCERFPGGATNKLIF		TRA
TCGA-02-0003	10A	Blood Derived Normal	B06E2ABXX110313:1:2108:15386:132549		chr14	21643532	AE000658|TRAV1-2*01|Homo	54/54 nt	100	54	X02886|TRAJ22*01|Homo	20/20 nt	100	20	tgcctcttacctctgtgctgtgagaggactggttctgcaaggcaactgaccttt	CLLPLCCERTGSARQLTF		TRA
TCGA-02-0003	10A	Blood Derived Normal	B06E2ABXX110313:8:2201:1885:84739		chr14	21769034	AE000659|TRAV6*01|Homo	44/44 nt	100	44	M94081|TRAJ39*01|Homo	24/24 nt	100	24	tgtgctctagtcgagggaaatgcaggcaacatgctcaccttt	CALVEGNAGNMLTF		TRA
TCGA-02-0003	10A	Blood Derived Normal	B0590ABXX110313:1:2202:14294:63250		chr14	21797841	AE000659|TRAV8-1*01|Homo	38/38 nt	100	38	M94081|TRAJ43*01|Homo	36/36 nt	100	36	tgcagtggagtgacacagctgagtacttctgtgccagataacaatgacatgcgcttt	CSGVTQLSTSVPDNNDMRF		TRA
TCGA-02-0003	10A	Blood Derived Normal	B058NABXX110313:6:1105:18519:86011		chr14	21841726	AE000659|TRAV12-1*01|Homo	46/46 nt	100	46	M94081|TRAJ54*01|Homo	21/21 nt	100	21	tgtggtgatgttgagaggggagcccagaagctggtattt	CGDVERGAQKLVF		TRA
TCGA-02-0003	10A	Blood Derived Normal	B05A0ABXX110313:1:1204:3281:139703		chr14	21888462	AE000659|TRAV12-2*01|Homo	35/36 nt	97.2222	35	M94081|TRAJ36*01|Homo	30/30 nt	100	30	tgtgccgttcccgggggtactggggcaaacaacctcttcttt	CAVPGGTGANNLFF		TRA
TCGA-02-0003	10A	Blood Derived Normal	B0590ABXX110313:2:2104:13508:73214		chr14	21924608	M21626|TRAV14/DV4*01|Homo	43/44 nt	97.7273	43	M94081|TRAJ10*01|Homo	27/27 nt	100	27	tgcaatgagagacggttattgggaggaggaaacaaactcaccttt	CNERRLLGGGNKLTF		TRA
TCGA-02-0003	10A	Blood Derived Normal	B025DABXX110325:6:1102:6489:83396		chr14	21941595	L06882|TRAV9-2*04|Homo	44/44 nt	100	44	M94081|TRAJ26*01|Homo	21/21 nt	100	21	tgtcagactcagcggtgttcgagccccctctatggtcagaattttgtcttt	CQTQRCSSPLYGQNFVF		TRA
TCGA-02-0003	10A	Blood Derived Normal	B058NABXX110313:2:1201:20421:20622		chr14	21966018	AE000659|TRAV12-3*01|Homo	38/38 nt	100	38	M94081|TRAJ8*01|Homo	35/35 nt	100	35	tgcaacccgaacacaggctttcagaaacttgtattt	CNPNTGFQKLVF		TRA
TCGA-02-0003	10A	Blood Derived Normal	B01GWABXX110308:1:2201:5667:95188		chr14	21979078	X02850|TRAV8-6*01|Homo	42/42 nt	100	42	M94081|TRAJ39*01|Homo	30/30 nt	100	30	tgtgctgtgagtgtaggtaatgcaggcaacatgctcaccttt	CAVSVGNAGNMLTF		TRA
TCGA-02-0003	10A	Blood Derived Normal	B05A0ABXX110313:5:1102:20968:104929		chr14	22086908	M17660|TRAV23/DV6*02|Homo	54/54 nt	100	54	X02886|TRAJ22*01|Homo	19/19 nt	100	19	tgtgcagcaagcgtgagttctgcaaggcaactgaccttt	CAASVSSARQLTF		TRA
TCGA-02-0003	10A	Blood Derived Normal	B0590ABXX110313:4:2206:9268:159696		chr14	22148580	AE000660|TRAV27*01|Homo	46/47 nt	97.8723	46	M94081|TRAJ49*01|Homo	24/24 nt	100	24	tgtgggagcaccggtaaccagttctatttt	CGSTGNQFYF		TRA
TCGA-02-0003	10A	Blood Derived Normal	B05A0ABXX110313:5:1205:1586:120250		chr14	22483004	AE000660|TRAV29/DV5*01|Homo	25/25 nt	100	25	M94081|TRAJ53*01|Homo	49/49 nt	100	49	tgtgcagctcagaatagtggaggtagcaactataaactgacattt	CAAQNSGGSNYKLTF		TRA
TCGA-02-0003	10A	Blood Derived Normal	B025DABXX110325:7:1104:8368:132404		chr14	22483012	AE000660|TRAV8-7*01|Homo	26/27 nt	96.2963	26	M94081|TRAJ53*01|Homo	45/45 nt	100	45	tgctgtggggacccgggaggtagcaactataaactgacattt	CCGDPGGSNYKLTF		TRA
TCGA-02-0003	10A	Blood Derived Normal	B058NABXX110313:8:2203:7534:125159		chr14	22483013	M95394|TRAV38-1*03|Homo	26/26 nt	100	26	M94081|TRAJ53*01|Homo	45/45 nt	100	45	tgcgatgtatttctgtgctttcaatctcgaggtagcaactataaactgacattt	CDVFLCFQSRGSNYKLTF		TRA
TCGA-02-0003	10A	Blood Derived Normal	B01GWABXX110308:8:1204:10754:188723		chr14	22489488	M17657|TRAV12-1*02|Homo	24/25 nt	96	24	M94081|TRAJ49*01|Homo	55/55 nt	100	55	tgtgtggtgaacaccggtaaccagttctatttt	CVVNTGNQFYF		TRA
TCGA-02-0003	10A	Blood Derived Normal	B05A0ABXX110313:4:2204:1319:12764		chr14	22501608	AE000660|TRAV19*01|Homo	27/27 nt	100	27	M94081|TRAJ39*01|Homo	40/40 nt	100	40	tgtgctctgagtgaggcagggtgcggtaatgcaggcaacatgctcaccttt	CALSEAGCGNAGNMLTF		TRA
TCGA-02-0003	10A	Blood Derived Normal	B06E2ABXX110313:3:2104:8613:91693		chr14	22508613	AE000659|TRAV10*01|Homo	19/19 nt	100	19	M94081|TRAJ33*01|Homo	46/46 nt	100	46	tgtgtggtgagcgcgtccgagtatcagttaatctgg	CVVSASEYQLIW		TRA
TCGA-02-0003	10A	Blood Derived Normal	B058NABXX110313:3:2104:18145:181596		chr14	22516274	AE000660|TRAV26-1*01|Homo	20/20 nt	100	20	M94081|TRAJ27*01|Homo	54/54 nt	100	54	tgcatcgtcagagtcgggaacaccaatgcaggcaaatcaaccttt	CIVRVGNTNAGKSTF		TRA
TCGA-02-0003	10A	Blood Derived Normal	B0685ABXX110313:7:1106:19125:12686		chr14	22516283	M17659|TRAV2*02|Homo	21/21 nt	100	21	M94081|TRAJ27*01|Homo	49/49 nt	100	49	tgtgctgtccgagcaggcaaatcaaccttt	CAVRAGKSTF		TRA
TCGA-02-0003	10A	Blood Derived Normal	B05AGABXX110313:4:1204:14573:71360		chr14	22524336	AE000659|TRAV12-3*01|Homo	24/25 nt	96	24	M94081|TRAJ20*01|Homo	38/38 nt	100	38	tgtgcaatgagcgtagagtacaagctcagcttt	CAMSVEYKLSF		TRA
TCGA-02-0003	10A	Blood Derived Normal	B05AGABXX110313:4:1204:14579:71370		chr14	22524336	M17656|TRAV12-3*02|Homo	20/21 nt	95.2381	20	M94081|TRAJ20*01|Homo	38/38 nt	100	38	tgtgcaatgagcgtagagtacaagctcagcttt	CAMSVEYKLSF		TRA
TCGA-02-0003	10A	Blood Derived Normal	B04UGABXX110308:3:1203:6517:182888		chr14	22533497	AE000659|TRAV14/DV4*02|Homo	31/31 nt	100	31	M94081|TRAJ10*01|Homo	41/41 nt	100	41	tgtgcaatgagagagggacatatactcacgggaggaggaaacaaactcaccttt	CAMREGHILTGGGNKLTF		TRA
TCGA-02-0003	10A	Blood Derived Normal	B01GWABXX110308:4:1206:4753:13405		chr14	22535559	M17657|TRAV12-1*02|Homo	30/30 nt	100	30	M94081|TRAJ9*01|Homo	40/40 nt	100	40	tgtgtggtcaaatttactggaggcttcaaaactatcttt	CVVKFTGGFKTIF		TRA
TCGA-02-0003	10A	Blood Derived Normal	B04UGABXX110308:7:1206:1406:163647		chr14	22539079	AE000660|TRAV27*01|Homo	35/35 nt	100	35	M16747|TRAJ6*01|Homo	40/40 nt	100	40	tgtgcaggagaaggaggaagctacatacctacattt	CAGEGGSYIPTF		TRA
TCGA-16-0861	01A	Primary Tumor	61CACAAXX100211:1:83:6389:13323		chr14	22495862	AE000659|TRAV14/DV4*02|Homo	20/22 nt	90.9091	20	M94081|TRAJ43*01|Homo	22/22 nt	100	22	tgtggcaataacaatgacatgcgcttt	CGNNNDMRF		TRA
TCGA-16-0861	01A	Primary Tumor	42MH9AAXX090819:6:41:1624:1041#0		chr14	22495893	M21624|TRAV14/DV4*03|Homo	20/22 nt	90.9091	20	M94081|TRAJ43*01|Homo	34/34 nt	100	34	tgtgacaataacaatgacatgcgcttt	CDNNNDMRF		TRA
TCGA-27-1838	10A	Blood Derived Normal	205F5ABXX100806:4:63:17956:38678		chr14	21841726	AE000659|TRAV12-1*01|Homo	47/47 nt	100	47	M94081|TRAJ27*01|Homo	19/20 nt	95	19	tgtgtggtgaatgcccgtctcacccatgcaggcaaatcaaccttt	CVVNARLTHAGKSTF		TRA
TCGA-27-1838	10A	Blood Derived Normal	205F5ABXX100806:4:41:4162:49879		chr14	21852955	AE000659|TRAV8-3*01|Homo	48/48 nt	100	48	M94081|TRAJ10*01|Homo	26/26 nt	100	26	tgtgctgtgggtctcacgggaggaggaaacaaactcaccttt	CAVGLTGGGNKLTF		TRA
TCGA-27-1838	10A	Blood Derived Normal	205F5ABXX100806:4:64:12481:157207		chr14	21852958	AE000659|TRAV8-3*01|Homo	47/47 nt	100	47	M94081|TRAJ10*01|Homo	29/29 nt	100	29	tgtgctgtgggtctcacgggaggaggaaacaaactcaccttt	CAVGLTGGGNKLTF		TRA
TCGA-27-1838	10A	Blood Derived Normal	205F5ABXX100806:4:61:8181:141839		chr14	21924593	AE000659|TRAV14/DV4*02|Homo	57/58 nt	98.2759	57	M94081|TRAJ50*01|Homo	20/20 nt	100	20	tgtgcaatgagagggaaaacctcctacgacaaggtgatattt	CAMRGKTSYDKVIF		TRA
TCGA-27-1838	10A	Blood Derived Normal	205F5ABXX100806:4:1:11977:170094		chr14	22148580	AE000660|TRAV27*01|Homo	51/53 nt	96.2264	51	M94081|TRAJ41*01|Homo	20/20 nt	100	20	tgcaggagccattccgggtatgcactcaacttc	CRSHSGYALNF		TRA
TCGA-27-1838	10A	Blood Derived Normal	205F5ABXX100806:4:4:9584:75183		chr14	22148585	AE000660|TRAV27*01|Homo	49/49 nt	100	49	M94081|TRAJ41*01|Homo	25/25 nt	100	25	tgcaggagccattccgggtatgcactcaacttc	CRSHSGYALNF		TRA
TCGA-27-1838	10A	Blood Derived Normal	205F5ABXX100806:4:66:17286:97447		chr14	22148593	AE000660|TRAV27*01|Homo	41/41 nt	100	41	M94081|TRAJ41*01|Homo	33/33 nt	100	33	tgcaggagccattccgggtatgcactcaacttc	CRSHSGYALNF		TRA
TCGA-27-1838	10A	Blood Derived Normal	205F5ABXX100806:4:23:19127:188885		chr14	22148595	AE000660|TRAV27*01|Homo	39/39 nt	100	39	M94081|TRAJ41*01|Homo	34/35 nt	97.1429	34	tgcaggagccattccgggtatgcactcaacttc	CRSHSGYALNF		TRA
TCGA-27-1838	10A	Blood Derived Normal	205F5ABXX100806:4:22:11574:45722		chr14	22320647	AE000661|TRAV41*01|Homo	42/42 nt	100	42	M35622|TRAJ34*01|Homo	28/28 nt	100	28	tgtgctgtcggtaaatcttataacaccgacaagctcatcttt	CAVGKSYNTDKLIF		TRA
TCGA-27-1838	10A	Blood Derived Normal	205F5ABXX100806:4:22:13638:49112		chr14	22320647	AE000661|TRAV41*01|Homo	42/42 nt	100	42	M35622|TRAJ34*01|Homo	28/28 nt	100	28	tgtgctgtcggtaaatcttataacaccgacaagctcatcttt	CAVGKSYNTDKLIF		TRA
TCGA-27-1838	10A	Blood Derived Normal	205F5ABXX100806:4:25:16689:95359		chr14	22483009	AE000660|TRAV36/DV7*01|Homo	24/26 nt	92.3077	24	M94081|TRAJ53*01|Homo	49/49 nt	100	49	tgtgctgctgaggggagtggaggtagcaactataaactgacattt	CAAEGSGGSNYKLTF		TRA
TCGA-27-1838	10A	Blood Derived Normal	205F5ABXX100806:4:23:19127:188885		chr14	22497665	AE000660|TRAV27*01|Homo	21/22 nt	95.4545	21	M94081|TRAJ41*01|Homo	52/52 nt	100	52	tgcaggagccattccgggtatgcactcaacttc	CRSHSGYALNF		TRA
TCGA-27-1838	10A	Blood Derived Normal	205F5ABXX100806:4:4:9584:75183		chr14	22497665	AE000660|TRAV27*01|Homo	28/29 nt	96.5517	28	M94081|TRAJ41*01|Homo	45/45 nt	100	45	tgcaggagccattccgggtatgcactcaacttc	CRSHSGYALNF		TRA
TCGA-27-1838	10A	Blood Derived Normal	205F5ABXX100806:4:42:4658:152931		chr14	22499694	AE000660|TRAV26-1*01|Homo	36/36 nt	100	36	M35620|TRAJ40*01|Homo	40/40 nt	100	40	tgcatcgtcagctcaggaacctacaaatacatcttt	CIVSSGTYKYIF		TRA
TCGA-27-1838	10A	Blood Derived Normal	205F5ABXX100806:4:67:3224:31397		chr14	22507666	AE000661|TRAV41*01|Homo	25/25 nt	100	25	M35622|TRAJ34*01|Homo	45/45 nt	100	45	tgtgctgtcggtaaatcttataacaccgacaagctcatcttt	CAVGKSYNTDKLIF		TRA
TCGA-27-1838	10A	Blood Derived Normal	205F5ABXX100806:4:63:17956:38678		chr14	22516277	AE000659|TRAV12-1*01|Homo	22/22 nt	100	22	M94081|TRAJ27*01|Homo	41/41 nt	100	41	tgtgtggtgaatgcccgtcttaccaatgcaggcaaatcaaccttt	CVVNARLTNAGKSTF		TRA
TCGA-27-1838	10A	Blood Derived Normal	205F5ABXX100806:4:26:3856:21355		chr14	22533500	AE000659|TRAV8-3*01|Homo	36/36 nt	100	36	M94081|TRAJ10*01|Homo	40/40 nt	100	40	tgtgctgtgggtctcacgggaggaggaaacaaactcaccttt	CAVGLTGGGNKLTF		TRA
TCGA-27-1838	10A	Blood Derived Normal	205F5ABXX100806:4:6:15791:135910		chr14	22533500	AE000659|TRAV8-3*01|Homo	36/36 nt	100	36	M94081|TRAJ10*01|Homo	40/40 nt	100	40	tgtgctgtgggtctcacgggaggaggaaacaaactcaccttt	CAVGLTGGGNKLTF		TRA
TCGA-27-1838	10A	Blood Derived Normal	205F5ABXX100806:4:41:6429:110833		chr14	22533500	AE000660|TRAV8-7*01|Homo	32/32 nt	100	32	M94081|TRAJ10*01|Homo	44/44 nt	100	44	tgtgctgtgggtctcacgggaggaggaaacaaactcaccttt	CAVGLTGGGNKLTF		TRA
TCGA-27-1838	10A	Blood Derived Normal	205F5ABXX100806:4:67:12857:44690		chr14	22533500	AE000660|TRAV8-7*01|Homo	33/33 nt	100	33	M94081|TRAJ10*01|Homo	43/43 nt	100	43	tgtgctgtgggtctcacgggaggaggaaacaaactcaccttt	CAVGLTGGGNKLTF		TRA
TCGA-74-6578	01A	Primary Tumor	B01W1ACXX110829:5:2204:7926:163613		chr14	22489489	X04946|TRAV12-2*03|Homo	21/21 nt	100	21	M94081|TRAJ49*01|Homo	50/50 nt	100	50	tgccgtgcccctaacaccggtaaccagttctatttt	CRAPNTGNQFYF		TRA
TCGA-74-6578	01A	Primary Tumor	B01W1ACXX110829:7:2205:6937:143955		chr14	22489489	X04946|TRAV12-2*03|Homo	21/21 nt	100	21	M94081|TRAJ49*01|Homo	50/50 nt	100	50	tgccgtgcccctaacaccggtaaccagttctatttt	CRAPNTGNQFYF		TRA
TCGA-14-2554	10A	Blood Derived Normal	205DCABXX100805:3:62:6418:61129		chr14	21894982	M12959|TRAV8-4*04|Homo	43/43 nt	100	43	M94081|TRAJ52*01|Homo	25/25 nt	100	25	tgtgctgtccctccctctaatgctggtggtactagctatggaaagctgacattt	CAVPPSNAGGTSYGKLTF		TRA
TCGA-14-2554	10A	Blood Derived Normal	205DCABXX100805:3:8:13090:29863		chr14	22086913	AE000660|TRAV23/DV6*01|Homo	49/49 nt	100	49	M94081|TRAJ18*01|Homo	25/25 nt	100	25	tgtgcagcaagcagggacagaggctcaaccctggggaggctatacttt	CAASRDRGSTLGRLYF		TRA
TCGA-14-2554	10A	Blood Derived Normal	205DCABXX100805:3:23:13277:82143		chr14	22488594	AE000660|TRAV29/DV5*01|Homo	28/28 nt	100	28	M94081|TRAJ50*01|Homo	44/44 nt	100	44	tgtgcagcaagcgaagagaaaacctcctacgacaaggtgatattt	CAASEEKTSYDKVIF		TRA
TCGA-06-0879	10A	Blood Derived Normal	42C8DAAXX090812:7:85:556:825#0		chr14	21643527	AE000658|TRAV1-2*01|Homo	52/54 nt	96.2963	52	M94081|TRAJ33*01|Homo	19/19 nt	100	19	tgtgctgtctcggatagcaactatcagttaatctgg	CAVSDSNYQLIW		TRA
TCGA-06-0879	10A	Blood Derived Normal	42C8DAAXX090812:8:5:528:960#0		chr14	21941605	AE000659|TRAV9-2*01|Homo	53/53 nt	100	53	M94081|TRAJ8*01|Homo	19/19 nt	100	19	tgtgctctgagtgataacggctttcagaaacttgtattt	CALSDNGFQKLVF		TRA
TCGA-06-0879	10A	Blood Derived Normal	61C48AAXX100211:6:113:15663:17099		chr14	22148596	AE000660|TRAV27*01|Homo	37/38 nt	97.3684	37	M94081|TRAJ52*01|Homo	36/36 nt	100	36	tgtgcaggagccaatgctggtggtactagctatggaaagctgacattt	CAGANAGGTSYGKLTF		TRA
TCGA-06-0879	10A	Blood Derived Normal	42C8DAAXX090812:7:101:1043:932#0		chr14	22495894	M21624|TRAV14/DV4*03|Homo	20/22 nt	90.9091	20	M94081|TRAJ43*01|Homo	53/54 nt	98.1481	53	tgtgacaataacaatgtcatgcgcttt	CDNNNVMRF		TRA
TCGA-06-0879	10A	Blood Derived Normal	61C48AAXX100211:6:102:10346:1855		chr14	22507666	AE000660|TRAV17*01|Homo	19/19 nt	100	19	M35622|TRAJ34*01|Homo	54/54 nt	100	54	tgtgctacggacttatcttataacaccgacaagctcatcttt	CATDLSYNTDKLIF		TRA
TCGA-14-0789	10A	Blood Derived Normal	42JU4AAXX090826:7:5:1191:1874#0		chr14	21622527	AE000658|TRAV1-1*01|Homo	38/38 nt	100	38	M94081|TRAJ10*01|Homo	34/34 nt	100	34	tgcgctgtgagatccctcacgggaggaggaaacaaactcaccttt	CAVRSLTGGGNKLTF		TRA
TCGA-14-0789	10A	Blood Derived Normal	61C8AAAXX100218:4:44:17441:11016		chr14	21924602	M21626|TRAV14/DV4*01|Homo	49/50 nt	98	49	M94081|TRAJ39*01|Homo	26/26 nt	100	26	tgtgcaatgagaggaggtaatgcaggcaacatgctcaccttt	CAMRGGNAGNMLTF		TRA
TCGA-14-0789	10A	Blood Derived Normal	61C8AAAXX100218:3:7:10036:11487		chr14	21924602	M21626|TRAV14/DV4*01|Homo	49/50 nt	98	49	M94081|TRAJ39*01|Homo	26/26 nt	100	26	tgtgcaatgagaggaggtaatgcaggcaacatgctcaccttt	CAMRGGNAGNMLTF		TRA
TCGA-14-0789	10A	Blood Derived Normal	61C8AAAXX100218:3:25:10013:6151		chr14	21924605	M21626|TRAV14/DV4*01|Homo	41/41 nt	100	41	M94081|TRAJ39*01|Homo	31/31 nt	100	31	tgtgcaatgaggccaaataatgcaggcaacatgctcaccttt	CAMRPNNAGNMLTF		TRA
TCGA-14-0789	10A	Blood Derived Normal	61C8AAAXX100218:2:36:18125:4377		chr14	22041107	AE000660|TRAV20*01|Homo	45/45 nt	100	45	M94081|TRAJ52*01|Homo	26/26 nt	100	26	tgtgctgtgcacccctatgctggtggtactagctatggaaagctgacattt	CAVHPYAGGTSYGKLTF		TRA
TCGA-14-0789	10A	Blood Derived Normal	42N6MAAXX090815:7:78:1570:750#0		chr14	22163832	AE000660|TRAV29/DV5*01|Homo	36/36 nt	100	36	M94081|TRAJ15*02|Homo	28/28 nt	100	28	tgcagtgtacttctgtgcagcaatcacacaaccttcaaccaggcaggaactgctctgatcttt	CSVLLCSNHTTFNQAGTALIF		TRA
TCGA-14-0789	10A	Blood Derived Normal	61C8AAAXX100218:2:111:18485:8988		chr14	22503757	AE000661|TRAV38-2/DV8*01|Homo	31/31 nt	100	31	AJ007774|TRAJ37*02|Homo	37/37 nt	100	37	tgccgcgatgtatttctgtttcccttgagcaacacaggcaaactaatcttt	CRDVFLFPLSNTGKLIF		TRA
TCGA-14-0789	10A	Blood Derived Normal	61C8AAAXX100218:2:84:12884:8944		chr14	22509349	AE000661|TRAV39*01|Homo	33/34 nt	97.0588	33	AF532854|TRAJ32*02|Homo	41/41 nt	100	41	tgtgccgttgagggtggtgctacaaacaagctcatcttt	CAVEGGATNKLIF		TRA
TCGA-14-0789	10A	Blood Derived Normal	42N6MAAXX090815:8:79:72:1132#0		chr14	22513944	AE000659|TRAV8-1*01|Homo	27/27 nt	100	27	M94081|TRAJ29*01|Homo	44/44 nt	100	44	tgcctccaatcaggaaacacacctcttgtcttt	CLQSGNTPLVF		TRA
TCGA-32-1982	10A	Blood Derived Normal	205D4ABXX100806:4:8:5476:34308		chr14	21769034	X58747|TRAV6*02|Homo	39/40 nt	97.5	39	M94081|TRAJ43*01|Homo	30/30 nt	100	30	tgcagactcagctacctacctctgtgctgtcggtacaataacaatgacatgcgcttt	CRLSYLPLCCRYNNNDMRF		TRA
TCGA-32-1982	10A	Blood Derived Normal	205D4ABXX100806:4:26:18379:61622		chr14	21841726	AE000659|TRAV12-1*01|Homo	45/46 nt	97.8261	45	X02886|TRAJ22*01|Homo	30/30 nt	100	30	tgtgtgggagctggttctgcaaggcaactgaccttt	CVGAGSARQLTF		TRA
TCGA-32-1982	10A	Blood Derived Normal	205D4ABXX100806:4:24:1837:36842		chr14	21888450	X04946|TRAV12-2*03|Homo	48/48 nt	100	48	M94081|TRAJ49*01|Homo	22/22 nt	100	22	tgtgccgttaccacgaacaccggtaaccagttctatttt	CAVTTNTGNQFYF		TRA
TCGA-32-1982	10A	Blood Derived Normal	205D4ABXX100806:4:65:20264:181007		chr14	21998121	AE000660|TRAV17*01|Homo	44/44 nt	100	44	M16747|TRAJ6*01|Homo	26/26 nt	100	26	tgtgctacgccagcgtcaggaggaagctacatacctacattt	CATPASGGSYIPTF		TRA
TCGA-32-1982	10A	Blood Derived Normal	205D4ABXX100806:4:24:1837:36842		chr14	22489488	M81774|TRAV12-2*02|Homo	27/27 nt	100	27	M94081|TRAJ49*01|Homo	43/43 nt	100	43	tgtgccgttaccacgaacaccggtaaccagttctatttt	CAVTTNTGNQFYF		TRA
TCGA-32-1982	10A	Blood Derived Normal	205D4ABXX100806:4:4:10899:42072		chr14	22537627	AE000659|TRAV9-2*01|Homo	31/31 nt	100	31	M94081|TRAJ7*01|Homo	43/43 nt	100	43	tgtgctctgagtgaggatgggaacaacagactcgctttt	CALSEDGNNRLAF		TRA
TCGA-32-1982	10A	Blood Derived Normal	205D4ABXX100806:4:45:14171:114079		chr14	22543179	AE000659|TRAV6*01|Homo	25/25 nt	100	25	X02884|TRAJ3*01|Homo	45/45 nt	100	45	tgtgctctagaaagagtggggtacagcagtgcttccaagataatcttt	CALERVGYSSASKIIF		TRA
TCGA-76-4931	10A	Blood Derived Normal	B004EABXX110303:2:1208:16737:166656		chr14	21749658	AE000659|TRAV5*01|Homo	46/46 nt	100	46	M94081|TRAJ18*01|Homo	29/29 nt	100	29	tgtgcagagagaagaggctcaaccctggggaggctatacttt	CAERRGSTLGRLYF		TRA
TCGA-76-4931	10A	Blood Derived Normal	B004EABXX110303:2:1208:16737:166656		chr14	21749659	AE000659|TRAV5*01|Homo	45/45 nt	100	45	M94081|TRAJ18*01|Homo	30/30 nt	100	30	tgtgcagagagaagaggctcaaccctggggaggctatacttt	CAERRGSTLGRLYF		TRA
TCGA-76-4931	10A	Blood Derived Normal	B004EABXX110303:8:2108:8125:134022		chr14	21888455	X04946|TRAV12-2*03|Homo	45/45 nt	100	45	M94081|TRAJ42*01|Homo	29/31 nt	93.5484	29	tgccgtgatatggggggaagccaaggaaatctcatcttt	CRDMGGSQGNLIF		TRA
TCGA-76-4931	10A	Blood Derived Normal	B049TABXX110306:8:1107:8591:188985		chr14	21941607	AE000659|TRAV9-2*01|Homo	51/51 nt	100	51	M94081|TRAJ5*01|Homo	22/22 nt	100	22	tgtgctctgagtgataaggacacgggcaggagagcacttactttt	CALSDKDTGRRALTF		TRA
TCGA-76-4931	10A	Blood Derived Normal	B059CABXX110315:1:2203:8947:19150		chr14	22008131	AE000660|TRAV19*01|Homo	51/51 nt	100	51	X05773|TRAJ17*01|Homo	21/21 nt	100	21	tgtgctctgagtgaggcacaggctgcaggcaacaagctaactttt	CALSEAQAAGNKLTF		TRA
TCGA-76-4931	10A	Blood Derived Normal	B06PMABXX110325:8:1104:13583:141945		chr14	22008131	AE000660|TRAV19*01|Homo	51/51 nt	100	51	X05773|TRAJ17*01|Homo	21/21 nt	100	21	tgtgctctgagtgaggcacaggctgcaggcaacaagctaactttt	CALSEAQAAGNKLTF		TRA
TCGA-76-4931	10A	Blood Derived Normal	B059CABXX110315:7:1105:18209:169905		chr14	22222426	AE000660|TRAV35*01|Homo	48/48 nt	100	48	M94081|TRAJ42*01|Homo	22/22 nt	100	22	tgtgctgggccctctatgaattatggaggaagccaaggaaatctcatcttt	CAGPSMNYGGSQGNLIF		TRA
TCGA-76-4931	10A	Blood Derived Normal	B004EABXX110303:1:2105:6561:144450		chr14	22272519	AE000661|TRAV38-1*01|Homo	42/42 nt	100	42	M94081|TRAJ38*01|Homo	22/22 nt	100	22	tgtgctttcatgaaacccagaactcctaatgctggcaacaaccgtaagctgatttgg	CAFMKPRTPNAGNNRKLIW		TRA
TCGA-76-4931	10A	Blood Derived Normal	B047RABXX110307:3:2201:20946:154857		chr14	22493932	AE000659|TRAV6*01|Homo	29/29 nt	100	29	M94081|TRAJ45*01|Homo	38/38 nt	100	38	tgtgctctagatcccgtgggaggaggaggtgctgacggactcaccttt	CALDPVGGGGADGLTF		TRA
TCGA-76-4931	10A	Blood Derived Normal	702CBABXX110303:6:1107:14076:138033		chr14	22501607	AE000660|TRAV26-2*01|Homo	19/19 nt	100	19	M94081|TRAJ39*01|Homo	49/49 nt	100	49	tgcatcctgaggggacttgataatgcaggcaacatgctcaccttt	CILRGLDNAGNMLTF		TRA
TCGA-76-4931	10A	Blood Derived Normal	70268ABXX110304:7:1104:13433:189676		chr14	22503758	AE000660|TRAV25*01|Homo	29/29 nt	100	29	M94081|TRAJ37*01|Homo	41/41 nt	100	41	tgtgcaggcaaaggtggcaacacaggcaaactaatcttt	CAGKGGNTGKLIF		TRA
TCGA-76-4931	10A	Blood Derived Normal	B047RABXX110307:6:1107:18996:105063		chr14	22518450	AE000658|TRAV4*01|Homo	27/27 nt	100	27	M94081|TRAJ26*01|Homo	45/45 nt	100	45	tgcctcgtgggtgacatcggtaactatggtcagaattttgtcttt	CLVGDIGNYGQNFVF		TRA
TCGA-06-0214	10A	Blood Derived Normal	B05A3ABXX110314:7:2202:3573:147335		chr14	21869326	AE000659|TRAV13-1*01|Homo	39/39 nt	100	39	M94081|TRAJ53*01|Homo	28/28 nt	100	28	tgtgcagcaagtggtggggggggtagcaactataaactgacattt	CAASGGGGSNYKLTF		TRA
TCGA-06-0214	10A	Blood Derived Normal	B05ATABXX110314:5:1108:2061:197252		chr14	21888453	AE000659|TRAV12-2*01|Homo	47/47 nt	100	47	M94081|TRAJ28*01|Homo	24/24 nt	100	24	tgtgccgtgatatattactctggggctgggagttaccaactcactttc	CAVIYYSGAGSYQLTF		TRA
TCGA-06-0214	10A	Blood Derived Normal	B05ATABXX110314:3:1108:10289:131379		chr14	22497659	X04946|TRAV12-2*03|Homo	22/22 nt	100	22	M94081|TRAJ41*01|Homo	50/50 nt	100	50	tgtgccctatactcaaattccgggtatgcactcaacttc	CALYSNSGYALNF		TRA
TCGA-06-0644	01A	Primary Tumor	B05A3ABXX110314:1:1204:18289:178940		chr14	21966020	M17656|TRAV12-3*02|Homo	42/42 nt	100	42	M94081|TRAJ49*01|Homo	29/29 nt	100	29	tgtgcaatgagcgcgaggaccggtaaccagttctatttt	CAMSARTGNQFYF		TRA
TCGA-06-0644	01A	Primary Tumor	B05ATABXX110314:5:1205:12913:42105		chr14	22222437	AE000660|TRAV35*01|Homo	37/37 nt	100	37	AC023226|TRAJ13*02|Homo	34/34 nt	100	34	tgtgctgggcgtgggtctgggggttaccagaaagttaccttt	CAGRGSGGYQKVTF		TRA
TCGA-06-0644	01A	Primary Tumor	B05ATABXX110314:7:2204:6326:129372		chr14	22222437	AE000660|TRAV35*01|Homo	37/37 nt	100	37	AC023226|TRAJ13*02|Homo	34/34 nt	100	34	tgtgctgggcgtgggtctgggggttaccagaaagttaccttt	CAGRGSGGYQKVTF		TRA
TCGA-06-0644	01A	Primary Tumor	B0691ABXX110317:6:2108:21043:92193		chr14	22222437	AE000660|TRAV35*01|Homo	37/37 nt	100	37	AC023226|TRAJ13*02|Homo	34/34 nt	100	34	tgtgctgggcgtgggtctgggggttaccagaaagttaccttt	CAGRGSGGYQKVTF		TRA
TCGA-06-0644	01A	Primary Tumor	B06CWABXX110314:6:2101:6225:72813		chr14	22533501	AE000660|TRAV17*01|Homo	28/28 nt	100	28	M94081|TRAJ10*01|Homo	49/50 nt	98	49	tgtgctata-tcacgggaggaggaaacaaactcaccttt	CAISREEETNSP		TRA
TCGA-06-0877	10A	Blood Derived Normal	42CAHAAXX090812:1:9:403:1555#0		chr14	22496898	X04946|TRAV12-2*03|Homo	34/34 nt	100	34	M94081|TRAJ42*01|Homo	41/41 nt	100	41	tgtgccgtcggaagccaaggaaatctcatcttt	CAVGSQGNLIF		TRA
TCGA-06-0145	01A	Primary Tumor	C00DHABXX110310:6:2208:18901:77462		chr14	22163832	AE000660|TRAV29/DV5*01|Homo	39/39 nt	100	39	M94081|TRAJ53*01|Homo	28/28 nt	100	28	tgtacttctgtgcagcaagcgcgcgcggcaggaggtagcaactataaactgacattt	CTSVQQARAAGGSNYKLTF		TRA
TCGA-02-2466	10A	Blood Derived Normal	207FWABXX100708:2:24:9546:156556		chr14	21841722	M17657|TRAV12-1*02|Homo	52/52 nt	100	52	M35620|TRAJ40*01|Homo	21/21 nt	100	21	tgtggtgaacgggcctcaggaacctacaaatacatcttt	CGERASGTYKYIF		TRA
TCGA-02-2466	10A	Blood Derived Normal	207FWABXX100708:2:67:7585:75332		chr14	21852971	AE000659|TRAV8-3*01|Homo	36/36 nt	100	36	M94081|TRAJ27*01|Homo	33/33 nt	100	33	tgtgctgtgggtgcgccagagaccaatgcaggcaaatcaaccttt	CAVGAPETNAGKSTF		TRA
TCGA-02-2466	10A	Blood Derived Normal	207FWABXX100708:2:63:4305:48799		chr14	21941609	AE000659|TRAV9-2*01|Homo	44/44 nt	100	44	X02886|TRAJ22*01|Homo	24/24 nt	100	24	tgtcagactcagcggtgtacttctgtgctctgccccacggctggttctgcaaggcaactgaccttt	CQTQRCTSVLCPTAGSARQLTF		TRA
TCGA-02-2466	10A	Blood Derived Normal	207FWABXX100708:2:42:17531:3189		chr14	21979074	AE000659|TRAV8-6*02|Homo	47/47 nt	100	47	M94081|TRAJ29*01|Homo	26/26 nt	100	26	tgtgctgtgagtgagagttcaggaaacacacctcttgtcttt	CAVSESSGNTPLVF		TRA
TCGA-02-2466	10A	Blood Derived Normal	207FWABXX100708:2:46:10356:45143		chr14	22124249	M27371|TRAV26-1*02|Homo	33/34 nt	97.0588	33	M94081|TRAJ8*01|Homo	24/24 nt	100	24	tgcatcgtcaaggggggctttcagaaacttgtattt	CIVKGGFQKLVF		TRA
TCGA-02-2466	10A	Blood Derived Normal	207FWABXX100708:2:67:14566:107539		chr14	22163831	AE000660|TRAV29/DV5*01|Homo	38/38 nt	100	38	M94081|TRAJ27*01|Homo	34/34 nt	100	34	tgtgcagcaagaaggaccaatgcaggcaaatcaaccttt	CAARRTNAGKSTF		TRA
TCGA-02-2466	10A	Blood Derived Normal	207FWABXX100708:2:27:2362:9929		chr14	22168941	AE000660|TRAV30*01|Homo	45/47 nt	95.7447	45	M94081|TRAJ39*01|Homo	26/26 nt	100	26	tgtggcacaaaggggaataatgcaggcaacatgctcaccttt	CGTKGNNAGNMLTF		TRA
TCGA-02-2466	10A	Blood Derived Normal	207FWABXX100708:2:63:11986:96176		chr14	22222433	AE000660|TRAV35*01|Homo	43/43 nt	100	43	M35622|TRAJ34*01|Homo	27/27 nt	100	27	tgtgctgggcagcttcagaacaccgacaagctcatcttt	CAGQLQNTDKLIF		TRA
TCGA-02-2466	10A	Blood Derived Normal	207FWABXX100708:2:25:3102:21741		chr14	22495865	AE000659|TRAV16*01|Homo	19/20 nt	95	19	M94081|TRAJ43*01|Homo	28/28 nt	100	28	tgtcagcgcatgtattactgtgacaataacaatgacatgcgcttt	CQRMYYCDNNNDMRF		TRA
TCGA-02-2466	10A	Blood Derived Normal	207FWABXX100708:2:6:3957:91897		chr14	22496892	AE000660|TRAV17*01|Homo	26/26 nt	100	26	M94081|TRAJ42*01|Homo	38/38 nt	100	38	tgcttcttacttctgtgctacctcccggagccctatggaggaagccaaggaaatctcatcttt	CFLLLCYLPEPYGGSQGNLIF		TRA
TCGA-02-2466	10A	Blood Derived Normal	207FWABXX100708:2:46:20757:70448		chr14	22520417	AE000660|TRAV27*01|Homo	28/28 nt	100	28	M94081|TRAJ23*01|Homo	44/44 nt	100	44	tgtgcaggagagccgatttataaccagggaggaaagcttatcttc	CAGEPIYNQGGKLIF		TRA
TCGA-06-1806	10B	Blood Derived Normal	B01W1ACXX110829:5:2204:21249:192006		chr14	22124243	AE000660|TRAV26-1*01|Homo	42/42 nt	100	42	X02886|TRAJ22*01|Homo	25/25 nt	100	25	tgcatcgtcagagtcctccttccctctggttctgcaaggcaactgaccttt	CIVRVLLPSGSARQLTF		TRA
TCGA-06-1806	10B	Blood Derived Normal	C01U1ACXX110903:4:2303:11721:26784		chr14	22522045	AE000660|TRAV26-1*01|Homo	25/25 nt	100	25	X02886|TRAJ22*01|Homo	42/42 nt	100	42	tgcatcgtcagagtcctccttccctctggttctgcaaggcaactgaccttt	CIVRVLLPSGSARQLTF		TRA
TCGA-12-5295	01A	Primary Tumor	B003LABXX110228:1:2208:19728:4690		chr14	21841730	AE000659|TRAV12-1*01|Homo	44/44 nt	100	44	M94081|TRAJ15*02|Homo	26/26 nt	100	26	tgtgtggtgaacttccctaaccaggcaggaactgctctgatcttt	CVVNFPNQAGTALIF		TRA
TCGA-12-5295	01A	Primary Tumor	B0468ABXX110307:8:2105:5797:7388		chr14	21841730	AE000659|TRAV12-1*01|Homo	44/44 nt	100	44	M94081|TRAJ15*02|Homo	26/26 nt	100	26	tgtgtggtgaacttccctaaccaggcaggaactgctctgatcttt	CVVNFPNQAGTALIF		TRA
TCGA-27-2521	10A	Blood Derived Normal	C011LABXX110405:3:1105:16999:131728		chr14	21869323	X04954|TRAV13-1*02|Homo	41/41 nt	100	41	X58763|TRAJ23*02|Homo	34/34 nt	100	34	tgtctacttctgtgcagcaaggataaccagggaggaaagcttatcttc	CLLLCSKDNQGGKLIF		TRA
TCGA-27-2521	10A	Blood Derived Normal	B07T4ABXX110325:1:1205:4778:159095		chr14	22148594	AE000660|TRAV27*01|Homo	38/38 nt	100	38	M35620|TRAJ40*01|Homo	32/32 nt	100	32	tgtgcaggtcccctctcaggaacctacaaatacatcttt	CAGPLSGTYKYIF		TRA
TCGA-27-2521	10A	Blood Derived Normal	C011EABXX110401:5:2106:10464:70394		chr14	22222437	AE000660|TRAV35*01|Homo	38/39 nt	97.4359	38	M94081|TRAJ52*01|Homo	20/20 nt	100	20	tgctgggacacaccccctgacccgcacgctggtggtactagctatggaaagctgacattt	CWDTPPDPHAGGTSYGKLTF		TRA
TCGA-27-2521	10A	Blood Derived Normal	B06UCABXX110322:6:2201:6141:101662		chr14	22508604	AE000658|TRAV1-2*01|Homo	34/34 nt	100	34	M94081|TRAJ33*01|Homo	44/44 nt	100	44	tgtgctgtgagagatagcaactatcagttaatctgg	CAVRDSNYQLIW		TRA
TCGA-06-0129	10A	Blood Derived Normal	B059PABXX110313:5:1108:8597:151002		chr14	22515623	AE000659|TRAV8-3*01|Homo	24/24 nt	100	24	M94081|TRAJ28*01|Homo	47/47 nt	100	47	tgtgctgtgggtgccgtaccatactctggggctgggagttaccaactcactttc	CAVGAVPYSGAGSYQLTF		TRA
TCGA-28-2509	10A	Blood Derived Normal	C00HWABXX110325:3:1105:17810:74092		chr14	22502231	AE000659|TRAV6*01|Homo	33/33 nt	100	33	M94081|TRAJ38*01|Homo	40/40 nt	100	40	tgcagactcagctacctacctctgtgctcccataatgctggcaacaaccgtaagctgatttgg	CRLSYLPLCSHNAGNNRKLIW		TRA
TCGA-06-5858	10A	Blood Derived Normal	C01RDACXX110628:6:2306:17141:5937		chr14	21941606	AE000659|TRAV9-2*01|Homo	50/50 nt	100	50	M94081|TRAJ39*01|Homo	22/22 nt	100	22	tgtgctctgagtaaccataatgcaggcaacatgctcaccttt	CALSNHNAGNMLTF		TRA
TCGA-76-6283	10A	Blood Derived Normal	C00KDACXX110825:2:2305:4639:151037		chr14	21769040	AE000659|TRAV6*01|Homo	40/41 nt	97.561	40	M94081|TRAJ39*01|Homo	34/34 nt	100	34	tgtgctctagtcagtgcaggcaacatgctcaccttt	CALVSAGNMLTF		TRA
TCGA-76-6283	10A	Blood Derived Normal	B01W1ACXX110829:5:2105:14811:129837		chr14	21826021	AE000659|TRAV10*01|Homo	52/53 nt	98.1132	52	M94081|TRAJ33*01|Homo	21/21 nt	100	21	tgtggtgagggggatagcaactatcagttaatctgg	CGEGDSNYQLIW		TRA
TCGA-76-6283	10A	Blood Derived Normal	C00KDACXX110825:2:1305:13385:55427		chr14	21894985	AE000659|TRAV8-4*01|Homo	44/44 nt	100	44	M94081|TRAJ28*01|Homo	29/29 nt	100	29	tgtgctgtgagtccaggggctgggagttaccaactcactttc	CAVSPGAGSYQLTF		TRA
TCGA-76-6283	10A	Blood Derived Normal	B01W1ACXX110829:6:1302:12218:136555		chr14	21998115	AE000660|TRAV17*01|Homo	53/54 nt	98.1481	53	M94081|TRAJ43*01|Homo	19/19 nt	100	19	tgtgctacggcgccgtacaataacaatgacatgcgcttt	CATAPYNNNDMRF		TRA
TCGA-76-6283	10A	Blood Derived Normal	B020DACXX110829:8:1202:10705:104357		chr14	22008133	AE000660|TRAV19*01|Homo	46/46 nt	100	46	M94081|TRAJ26*01|Homo	29/29 nt	100	29	tgtgctctgagtgatgataactatggtcagaattttgtcttt	CALSDDNYGQNFVF		TRA
TCGA-76-6283	10A	Blood Derived Normal	C00KDACXX110825:6:2107:15957:42016		chr14	22482292	AE000660|TRAV17*01|Homo	33/33 nt	100	33	M94081|TRAJ54*01|Homo	33/33 nt	100	33	tgtgctactcctcgtctccagggagcccagaagctggtattt	CATPRLQGAQKLVF		TRA
TCGA-76-6283	10A	Blood Derived Normal	B020DACXX110829:2:1104:10009:3285		chr14	22495918	AE000660|TRAV26-2*01|Homo	25/26 nt	96.1538	25	M94081|TRAJ43*01|Homo	46/46 nt	100	46	tgcatcctaagccccaacaatgacatgcgcttt	CILSPNNDMRF		TRA
TCGA-76-6283	10A	Blood Derived Normal	B020DACXX110829:7:2206:15206:17806		chr14	22518448	AE000660|TRAV19*01|Homo	31/31 nt	100	31	M94081|TRAJ26*01|Homo	43/44 nt	97.7273	43	tgtgctctgagtgatgataactatggtcagaattttgtcttt	CALSDDNYGQNFVF		TRA
TCGA-76-6283	10A	Blood Derived Normal	B020DACXX110829:8:1306:19277:128486		chr14	22520419	AE000659|TRAV14/DV4*02|Homo	27/27 nt	100	27	M94081|TRAJ23*01|Homo	45/45 nt	100	45	tgtgcaatgagagagaccttttataaccagggaggaaagcttatcttc	CAMRETFYNQGGKLIF		TRA
TCGA-76-6283	10A	Blood Derived Normal	B020DACXX110829:1:1108:19438:189751		chr14	22531940	AE000659|TRAV14/DV4*02|Homo	39/40 nt	97.5	39	X02885|TRAJ12*01|Homo	36/36 nt	100	36	tgtgcaatgaggatgatggatagcagctataaattgatcttc	CAMRMMDSSYKLIF		TRA
TCGA-76-6283	10A	Blood Derived Normal	C00KDACXX110825:4:1207:11607:69903		chr14	22531940	AE000659|TRAV14/DV4*02|Homo	39/40 nt	97.5	39	X02885|TRAJ12*01|Homo	36/36 nt	100	36	tgtgcaatgaggatgatggatagcagctataaattgatcttc	CAMRMMDSSYKLIF		TRA
TCGA-76-6283	10A	Blood Derived Normal	B020DACXX110829:8:1106:13442:62605		chr14	22533502	M17657|TRAV12-1*02|Homo	31/32 nt	96.875	31	M94081|TRAJ10*01|Homo	46/46 nt	100	46	tgtgtggttaacacgggaggaggaaacaaactcaccttt	CVVNTGGGNKLTF		TRA
TCGA-32-4210	10A	Blood Derived Normal	B00GEABXX110131:2:3:2263:26852		chr14	22516275	AE000660|TRAV17*01|Homo	31/31 nt	100	31	M94081|TRAJ27*01|Homo	41/41 nt	100	41	tgtgctacgtctcacaccaatgcaggcaaatcaaccttt	CATSHTNAGKSTF		TRA
TCGA-32-4210	10A	Blood Derived Normal	B00GEABXX110131:5:5:14342:147741		chr14	22516275	AE000660|TRAV17*01|Homo	31/31 nt	100	31	M94081|TRAJ27*01|Homo	41/41 nt	100	41	tgtgctacgtctcacaccaatgcaggcaaatcaaccttt	CATSHTNAGKSTF		TRA
TCGA-32-4210	10A	Blood Derived Normal	B017YABXX110131:6:66:8131:176639		chr14	22516275	AE000660|TRAV17*01|Homo	31/31 nt	100	31	M94081|TRAJ27*01|Homo	41/41 nt	100	41	tgtgctacgtctcacaccaatgcaggcaaatcaaccttt	CATSHTNAGKSTF		TRA
TCGA-06-0649	10A	Blood Derived Normal	B0685ABXX110313:8:1107:6555:114515		chr14	21924611	AE000659|TRAV14/DV4*02|Homo	41/41 nt	100	41	M94081|TRAJ4*01|Homo	24/24 nt	100	24	tgtgcaatgagagagggcctacgtttgactggtggctacaataagctgattttt	CAMREGLRLTGGYNKLIF		TRA
TCGA-06-0649	10A	Blood Derived Normal	B04UGABXX110308:7:2204:12420:127112		chr14	21941618	AE000659|TRAV9-2*01|Homo	38/38 nt	100	38	M94081|TRAJ33*01|Homo	31/31 nt	100	31	tgtgctctgagtcccttggtggatagcaactatcagttaatctgg	CALSPLVDSNYQLIW		TRA
TCGA-06-0649	10A	Blood Derived Normal	B05A0ABXX110313:7:2202:8773:16265		chr14	22203321	AE000660|TRAV26-2*01|Homo	36/36 nt	100	36	M94081|TRAJ59*01|Homo	33/33 nt	100	33	tgtactactgcttaccctaaggaaggaaacaggaaatttacattt	CTTAYPKEGNRKFTF		TRA
TCGA-14-0789	01A	Primary Tumor	61AKVAAXX100219:7:61:16984:16992		chr14	21998116	AE000660|TRAV17*01|Homo	49/50 nt	98	49	AJ007774|TRAJ37*02|Homo	23/23 nt	100	23	tgcttcttacttctgtgctacggtaatggctctagcaacacaggcaaactaatcttt	CFLLLCYGNGSSNTGKLIF		TRA
TCGA-14-0789	01A	Primary Tumor	61AKVAAXX100219:7:61:16984:16992		chr14	21998121	AE000660|TRAV17*01|Homo	45/45 nt	100	45	AJ007774|TRAJ37*02|Homo	23/23 nt	100	23	tgcttcttacttctgtgctacggtaatggctctagcaacacaggcaaactaatcttt	CFLLLCYGNGSSNTGKLIF		TRA
TCGA-14-0789	01A	Primary Tumor	42JU4AAXX090826:1:33:594:2025#0		chr14	22008128	AE000660|TRAV19*01|Homo	47/47 nt	100	47	M94081|TRAJ39*01|Homo	19/19 nt	100	19	tgtgctctgatccgatcgagtgcaggcaacatgctcaccttt	CALIRSSAGNMLTF		TRA
TCGA-14-0789	01A	Primary Tumor	61AKVAAXX100219:5:118:9952:17594		chr14	22281672	AE000661|TRAV38-2/DV8*01|Homo	33/33 nt	100	33	M94081|TRAJ24*02|Homo	19/21 nt	90.4762	19	tgtagcnaaancnttcngtntnnanntctgaca-ctcacagctgggggaaattgcagttt	CSXXXXXXXLTLTAGGNCS		TRA
TCGA-14-0789	01A	Primary Tumor	42JU4AAXX090826:1:29:1005:879#0		chr14	22495872	AE000659|TRAV16*01|Homo	19/20 nt	95	19	M94081|TRAJ43*01|Homo	35/35 nt	100	35	tgtcagcgcatgtattactgtgacaataacaatgacatgcgcttt	CQRMYYCDNNNDMRF		TRA
TCGA-14-1825	10A	Blood Derived Normal	B05AGABXX110313:8:2105:14436:78565		chr14	21712797	AE000658|TRAV2*01|Homo	45/45 nt	100	45	X02884|TRAJ3*01|Homo	32/32 nt	100	32	tgtgctgtggagtacagcagtgcttccaagataatcttt	CAVEYSSASKIIF		TRA
TCGA-14-1825	10A	Blood Derived Normal	B0685ABXX110313:3:2202:7011:174843		chr14	21966018	AE000659|TRAV12-3*01|Homo	44/44 nt	100	44	M94081|TRAJ10*01|Homo	20/20 nt	100	20	tgtgcaatgagcgcgggttggtttctactcacgggaggaggaaacaaactcaccttt	CAMSAGWFLLTGGGNKLTF		TRA
TCGA-14-1825	10A	Blood Derived Normal	B05A0ABXX110313:6:2107:20956:127216		chr14	21966018	AE000659|TRAV12-3*01|Homo	44/44 nt	100	44	M94081|TRAJ10*01|Homo	20/20 nt	100	20	tgtgcaatgagcgcgggttggtttctactcacgggaggaggaaacaaactcaccttt	CAMSAGWFLLTGGGNKLTF		TRA
TCGA-14-1825	10A	Blood Derived Normal	B06E2ABXX110313:3:1101:20016:193033		chr14	21966018	M17656|TRAV12-3*02|Homo	43/44 nt	97.7273	43	M94081|TRAJ10*01|Homo	20/20 nt	100	20	tgtgcaatgagcgcgggttggtttctactcacgggaggaggaaacaaactcaccttt	CAMSAGWFLLTGGGNKLTF		TRA
TCGA-14-1825	10A	Blood Derived Normal	B025DABXX110325:4:2206:5837:56238		chr14	21966018	AE000659|TRAV12-3*01|Homo	44/44 nt	100	44	M94081|TRAJ10*01|Homo	20/20 nt	100	20	tgtgcaatgagcgcgggttggtttctactcacgggaggaggaaacaaactcaccttt	CAMSAGWFLLTGGGNKLTF		TRA
TCGA-14-1825	10A	Blood Derived Normal	B058NABXX110313:5:2105:16607:22471		chr14	21966018	M17656|TRAV12-3*02|Homo	43/44 nt	97.7273	43	M94081|TRAJ10*01|Homo	20/20 nt	100	20	tgtgcaatgagcgcgggttggtttctactcacgggaggaggaaacaaactcaccttt	CAMSAGWFLLTGGGNKLTF		TRA
TCGA-14-1825	10A	Blood Derived Normal	B0590ABXX110313:2:1105:20263:129514		chr14	21966027	AE000659|TRAV12-3*01|Homo	35/35 nt	100	35	M94081|TRAJ10*01|Homo	26/26 nt	100	26	tgtgcaatgagcgcgggttggtttctagtcacgggaggaggaaacaaactcaccttt	CAMSAGWFLVTGGGNKLTF		TRA
TCGA-14-1825	10A	Blood Derived Normal	B04UGABXX110308:8:1202:7606:14054		chr14	22516273	M17661|TRAV24*02|Homo	23/23 nt	100	23	M94081|TRAJ27*01|Homo	55/55 nt	100	55	tgtgcctttaacaccaatgcaggcaaatcaaccttt	CAFNTNAGKSTF		TRA
TCGA-76-4927	10A	Blood Derived Normal	702CBABXX110303:4:1103:13664:131229		chr14	21724269	AE000658|TRAV3*01|Homo	47/47 nt	100	47	M94081|TRAJ28*01|Homo	27/27 nt	100	27	tgtgctgtgaacggggctgggagttaccaactcactttc	CAVNGAGSYQLTF		TRA
TCGA-76-4927	10A	Blood Derived Normal	702K4ABXX110304:2:2108:19701:38569		chr14	21724269	AE000658|TRAV3*01|Homo	47/47 nt	100	47	M94081|TRAJ28*01|Homo	27/27 nt	100	27	tgtgctgtgaacggggctgggagttaccaactcactttc	CAVNGAGSYQLTF		TRA
TCGA-76-4927	10A	Blood Derived Normal	B06PMABXX110325:6:2204:3637:10488		chr14	21724269	AE000658|TRAV3*01|Homo	47/47 nt	100	47	M94081|TRAJ28*01|Homo	27/27 nt	100	27	tgtgctgtgaacggggctgggagttaccaactcactttc	CAVNGAGSYQLTF		TRA
TCGA-76-4927	10A	Blood Derived Normal	702CBABXX110303:5:2102:20727:121698		chr14	21724275	AE000658|TRAV3*01|Homo	45/45 nt	100	45	M35620|TRAJ40*01|Homo	25/25 nt	100	25	tgtgctgtgagagaatggggctcaggaacctacaaatacatcttt	CAVREWGSGTYKYIF		TRA
TCGA-76-4927	10A	Blood Derived Normal	702CBABXX110303:6:1103:9611:121673		chr14	21841720	M17657|TRAV12-1*02|Homo	53/54 nt	98.1481	53	M94081|TRAJ27*01|Homo	21/21 nt	100	21	tgtgtggtgaacgatgcaggcaaatcaaccttt	CVVNDAGKSTF		TRA
TCGA-76-4927	10A	Blood Derived Normal	B047RABXX110307:6:1103:18053:108456		chr14	21888459	AE000659|TRAV12-2*01|Homo	42/42 nt	100	42	M94081|TRAJ7*01|Homo	24/24 nt	100	24	tgtgccgtgaaacccccgagggggaacaacagactcgctttt	CAVKPPRGNNRLAF		TRA
TCGA-76-4927	10A	Blood Derived Normal	702CBABXX110303:4:1207:2562:131612		chr14	21966018	M17656|TRAV12-3*02|Homo	41/41 nt	100	41	M94081|TRAJ8*01|Homo	32/32 nt	100	32	tgtgcaatgaaggacacaggctttcagaaacttgtattt	CAMKDTGFQKLVF		TRA
TCGA-76-4927	10A	Blood Derived Normal	B049TABXX110306:7:2103:8601:7320		chr14	21966018	M17656|TRAV12-3*02|Homo	40/41 nt	97.561	40	M94081|TRAJ8*01|Homo	32/32 nt	100	32	tgtgcaatgaaggacacaggctttcagaaacttgtattt	CAMKDTGFQKLVF		TRA
TCGA-76-4927	10A	Blood Derived Normal	B059CABXX110315:5:2108:15408:189638		chr14	21966018	M17656|TRAV12-3*02|Homo	41/41 nt	100	41	M94081|TRAJ8*01|Homo	32/32 nt	100	32	tgtgcaatgaaggacacaggctttcagaaacttgtattt	CAMKDTGFQKLVF		TRA
TCGA-76-4927	10A	Blood Derived Normal	B003LABXX110228:7:2108:20930:122884		chr14	22124226	M27371|TRAV26-1*02|Homo	59/61 nt	96.7213	59	M94081|TRAJ32*01|Homo	21/22 nt	95.4545	21	tgcatcgtcatgaattatggtggtgctacaaacaagctcatcttt	CIVMNYGGATNKLIF		TRA
TCGA-76-4927	10A	Blood Derived Normal	B06PMABXX110325:7:1108:11305:10058		chr14	22148597	AE000660|TRAV27*01|Homo	35/35 nt	100	35	M94081|TRAJ29*01|Homo	28/28 nt	100	28	tgtgcagggggcgacgggggtggaaacacacctcttgtcttt	CAGGDGGGNTPLVF		TRA
TCGA-76-4927	10A	Blood Derived Normal	702CBABXX110303:8:2106:3508:178030		chr14	22272504	AE000661|TRAV38-1*01|Homo	54/54 nt	100	54	M94081|TRAJ52*01|Homo	19/19 nt	100	19	tgcgatgtatttctgtgctttcatagcgctggtggtactagctatggaaagctgacattt	CDVFLCFHSAGGTSYGKLTF		TRA
TCGA-76-4927	10A	Blood Derived Normal	70268ABXX110304:4:2206:1804:57857		chr14	22281698	AE000661|TRAV38-2/DV8*01|Homo	41/41 nt	100	41	M94081|TRAJ57*01|Homo	31/31 nt	100	31	tgtgctctggagggcggatctgaaaagctggtcttt	CALEGGSEKLVF		TRA
TCGA-76-4927	10A	Blood Derived Normal	B059CABXX110315:8:1201:8625:145481		chr14	22483005	AE000660|TRAV29/DV5*01|Homo	33/33 nt	100	33	M94081|TRAJ53*01|Homo	35/35 nt	100	35	tgtgcagcaagcgaaggtttgaatagtggaggtagcaactataaactgacattt	CAASEGLNSGGSNYKLTF		TRA
TCGA-76-4927	10A	Blood Derived Normal	B0084ABXX110304:6:1102:19124:70282		chr14	22483006	AE000660|TRAV21*01|Homo	33/33 nt	100	33	M94081|TRAJ53*01|Homo	39/39 nt	100	39	tgtgctgtccataatagtggaggtagcaactataaactgacattt	CAVHNSGGSNYKLTF		TRA
TCGA-76-4927	10A	Blood Derived Normal	B0468ABXX110307:1:1104:3912:179750		chr14	22483006	AE000660|TRAV21*01|Homo	33/33 nt	100	33	M94081|TRAJ53*01|Homo	39/39 nt	100	39	tgtgctgtccataatagtggaggtagcaactataaactgacattt	CAVHNSGGSNYKLTF		TRA
TCGA-76-4927	10A	Blood Derived Normal	B047RABXX110307:4:1203:18969:73309		chr14	22497658	AE000660|TRAV26-2*01|Homo	26/26 nt	100	26	M94081|TRAJ41*01|Homo	45/45 nt	100	45	tgcatcctgagagccggtaactcaaattccgggtatgcactcaacttc	CILRAGNSNSGYALNF		TRA
TCGA-76-4927	10A	Blood Derived Normal	7026FABXX110303:6:2204:11048:184379		chr14	22497658	AE000660|TRAV26-2*01|Homo	26/26 nt	100	26	M94081|TRAJ41*01|Homo	45/45 nt	100	45	tgcatcctgagagccggtaactcaaattccgggtatgcactcaacttc	CILRAGNSNSGYALNF		TRA
TCGA-76-4927	10A	Blood Derived Normal	B047RABXX110307:3:2102:9295:118718		chr14	22503750	AE000659|TRAV9-2*01|Homo	26/26 nt	100	26	AJ007774|TRAJ37*02|Homo	40/40 nt	100	40	tgtgctctgattggggcggatggctctagcaacacaggcaaactaatcttt	CALIGADGSSNTGKLIF		TRA
TCGA-76-4927	10A	Blood Derived Normal	B047RABXX110307:6:1106:10104:173769		chr14	22503751	AE000659|TRAV12-2*01|Homo	27/27 nt	100	27	M94081|TRAJ37*01|Homo	41/41 nt	100	41	tgtgccgtgatccttgcgggctctggcaacacaggcaaactaatcttt	CAVILAGSGNTGKLIF		TRA
TCGA-76-4927	10A	Blood Derived Normal	B06PMABXX110325:5:1205:3264:149808		chr14	22503751	AE000659|TRAV12-2*01|Homo	27/27 nt	100	27	M94081|TRAJ37*01|Homo	41/41 nt	100	41	tgtgccgtgatccttgcgggctctggcaacacaggcaaactaatcttt	CAVILAGSGNTGKLIF		TRA
TCGA-76-4927	10A	Blood Derived Normal	B003LABXX110228:7:1206:14880:17309		chr14	22512862	AE000660|TRAV29/DV5*01|Homo	21/22 nt	95.4545	21	M94081|TRAJ30*01|Homo	47/47 nt	100	47	tgttcagcaacccggggtgacaagatcatcttt	CSATRGDKIIF		TRA
TCGA-76-4927	10A	Blood Derived Normal	B004EABXX110303:6:2205:4512:167817		chr14	22512862	AE000660|TRAV29/DV5*01|Homo	22/22 nt	100	22	M94081|TRAJ30*01|Homo	47/47 nt	100	47	tgtgcagcaacccggggtgacaagatcatcttt	CAATRGDKIIF		TRA
TCGA-76-4927	10A	Blood Derived Normal	7026FABXX110303:8:2207:2640:28317		chr14	22531941	AE000660|TRAV19*01|Homo	31/31 nt	100	31	X02885|TRAJ12*01|Homo	44/44 nt	100	44	tgtgctctgagtgaaatggatagcagctataaattgatcttc	CALSEMDSSYKLIF		TRA
TCGA-76-4927	10A	Blood Derived Normal	B0084ABXX110304:3:2206:18313:82184		chr14	22531941	AE000660|TRAV19*01|Homo	31/31 nt	100	31	X02885|TRAJ12*01|Homo	44/44 nt	100	44	tgtgctctgagtgaaatggatagcagctataaattgatcttc	CALSEMDSSYKLIF		TRA
TCGA-06-0152	10A	Blood Derived Normal	B04UKABXX110307:4:2108:9585:84310		chr14	21826033	AE000659|TRAV10*01|Homo	42/43 nt	97.6744	42	M94081|TRAJ27*01|Homo	30/30 nt	100	30	tgtgtggtgaccgcttccaatgcaggcaaatcaaccttt	CVVTASNAGKSTF		TRA
TCGA-02-0047	01A	Primary Tumor	B025DABXX110325:7:1202:14154:47581		chr14	21852965	AE000659|TRAV8-3*01|Homo	38/38 nt	100	38	X02884|TRAJ3*01|Homo	34/34 nt	100	34	tgtgctgtggacctgtacagcagtgcttccaagataatcttt	CAVDLYSSASKIIF		TRA
TCGA-32-1986	01A	Primary Tumor	C00U7ABXX110327:7:2107:4219:111890		chr14	21894981	AE000659|TRAV8-4*01|Homo	43/43 nt	100	43	M94081|TRAJ54*01|Homo	20/20 nt	100	20	tgtgctgcactcaccctagggggagcccagaagctggtattt	CAALTLGGAQKLVF		TRA
TCGA-32-1986	01A	Primary Tumor	C00U7ABXX110327:5:1108:15605:98132		chr14	21979068	X02850|TRAV8-6*01|Homo	48/48 nt	100	48	M94081|TRAJ11*01|Homo	23/23 nt	100	23	tgtgctgtgggcatttcaggatacagcaccctcaccttt	CAVGISGYSTLTF		TRA
TCGA-RR-A6KB	10A	Blood Derived Normal	C3NLEACXX140111:7:2204:8177:57350		chr14	21888449	M81774|TRAV12-2*02|Homo	50/50 nt	100	50	M94081|TRAJ39*01|Homo	24/24 nt	100	24	tgtgccgtggcgaataataatgcaggcaacatgctcaccttt	CAVANNNAGNMLTF		TRA
TCGA-41-6646	01A	Primary Tumor	B020DACXX110829:1:2208:5355:80425		chr14	22502231	AE000658|TRAV3*01|Homo	23/23 nt	100	23	M94081|TRAJ38*01|Homo	50/50 nt	100	50	tgctgtgagagtcctaatgctggcaacaaccgtaagctgatttgg	CCESPNAGNNRKLIW		TRA
TCGA-06-0130	01A	Primary Tumor	C00D4ABXX110310:1:1201:2715:22948		chr14	22522045	AE000659|TRAV14/DV4*02|Homo	19/19 nt	100	19	X02886|TRAJ22*01|Homo	49/49 nt	100	49	tgcaatgagagagctatcgactctggttctgcaaggcaactgaccttt	CNERAIDSGSARQLTF		TRA
TCGA-06-0157	10A	Blood Derived Normal	B04A7ABXX110307:2:2207:17481:157503		chr14	21736933	AE000658|TRAV4*01|Homo	44/44 nt	100	44	X02886|TRAJ22*01|Homo	21/21 nt	100	21	tgcctcgtggtcccaccccccggttctgcaaggcaactgaccttt	CLVVPPPGSARQLTF		TRA
TCGA-06-0157	10A	Blood Derived Normal	B06CWABXX110314:4:2204:7645:183352		chr14	21736933	AE000658|TRAV4*01|Homo	44/44 nt	100	44	X02886|TRAJ22*01|Homo	21/21 nt	100	21	tgcctcgtggtcccaccccccggttctgcaaggcaactgaccttt	CLVVPPPGSARQLTF		TRA
TCGA-06-0157	10A	Blood Derived Normal	B04B0ABXX110307:8:2107:8438:115507		chr14	22105800	AE000660|TRAV24*01|Homo	44/44 nt	100	44	M94081|TRAJ45*01|Homo	30/30 nt	100	30	tgtgcctcctcaggaggaggtgctgacggactcaccttt	CASSGGGADGLTF		TRA
TCGA-06-0157	10A	Blood Derived Normal	B05A3ABXX110314:2:1205:9602:70054		chr14	22124236	M27371|TRAV26-1*02|Homo	48/48 nt	100	48	M94081|TRAJ53*01|Homo	23/24 nt	95.8333	23	tgtactattgcatcgtcagagactcggaatagtggagggagcaactataaactgacattt	CTIASSETRNSGGSNYKLTF		TRA
TCGA-06-0157	10A	Blood Derived Normal	B04B0ABXX110307:5:1204:5853:6193		chr14	22304512	AE000661|TRAV39*01|Homo	41/41 nt	100	41	M35622|TRAJ34*01|Homo	26/26 nt	100	26	tgtgccgtggacccggggttatcttataacaccgacaagctcatcttt	CAVDPGLSYNTDKLIF		TRA
TCGA-06-0157	10A	Blood Derived Normal	B05A3ABXX110314:4:1203:19326:148732		chr14	22482295	AE000660|TRAV26-2*01|Homo	28/28 nt	100	28	M94081|TRAJ54*01|Homo	41/41 nt	100	41	tgcatcctgaggagggcaggagcccagaagctggtattt	CILRRAGAQKLVF		TRA
TCGA-06-0157	10A	Blood Derived Normal	B04B0ABXX110307:5:1107:5432:120850		chr14	22482295	AE000660|TRAV26-2*01|Homo	28/28 nt	100	28	M94081|TRAJ54*01|Homo	41/41 nt	100	41	tgcatcctgaggagggcaggagcccagaagctggtattt	CILRRAGAQKLVF		TRA
TCGA-06-0157	10A	Blood Derived Normal	B047BABXX110303:3:1204:6426:198125		chr14	22482295	AE000660|TRAV26-2*01|Homo	28/28 nt	100	28	M94081|TRAJ54*01|Homo	41/41 nt	100	41	tgcatcctgaggagggcaggagcccagaagctggtattt	CILRRAGAQKLVF		TRA
TCGA-06-0157	10A	Blood Derived Normal	B06CWABXX110314:4:2108:5818:168302		chr14	22529631	AE000658|TRAV1-2*01|Homo	33/33 nt	100	33	X05775|TRAJ15*01|Homo	35/35 nt	100	35	tgtgctgtgagagccaccggaaaccaggcaggaactgctctgatcttt	CAVRATGNQAGTALIF		TRA
TCGA-32-1970	10A	Blood Derived Normal	205D4ABXX100806:3:22:5197:27953		chr14	22493925	AE000659|TRAV9-2*01|Homo	29/29 nt	100	29	M94081|TRAJ45*01|Homo	33/33 nt	100	33	tgtgctcttattggaggtataatgtattcaggaggaggtgctgacggactcaccttt	CALIGGIMYSGGGADGLTF		TRA
TCGA-32-1970	10A	Blood Derived Normal	205D4ABXX100806:3:48:16234:165457		chr14	22495891	M21624|TRAV14/DV4*03|Homo	20/22 nt	90.9091	20	M94081|TRAJ43*01|Homo	54/54 nt	100	54	tgtgacaataacaatgacatgcgcttt	CDNNNDMRF		TRA
TCGA-32-1970	10A	Blood Derived Normal	205D4ABXX100806:3:42:9722:75638		chr14	22513943	AE000659|TRAV9-2*01|Homo	34/34 nt	100	34	M94081|TRAJ29*01|Homo	39/39 nt	100	39	tgtgctctgagcccttcaggaaacacacctcttgtcttt	CALSPSGNTPLVF		TRA
TCGA-06-0644	10A	Blood Derived Normal	B04A7ABXX110307:3:2104:9240:179048		chr14	21841731	M17657|TRAV12-1*02|Homo	41/41 nt	100	41	M94081|TRAJ48*01|Homo	32/32 nt	100	32	tgtgtggtgagacctaactttggaaatgagaaattaaccttt	CVVRPNFGNEKLTF		TRA
TCGA-06-0644	10A	Blood Derived Normal	B05ATABXX110314:1:2104:15412:139277		chr14	22493927	AE000659|TRAV12-2*01|Homo	37/37 nt	100	37	M94081|TRAJ45*01|Homo	38/38 nt	100	38	tgtgccgtttattcaggaggaggtgctgacggactcaccttt	CAVYSGGGADGLTF		TRA
TCGA-06-0644	10A	Blood Derived Normal	B04UKABXX110307:5:2107:20450:32634		chr14	22510973	AE000658|TRAV3*01|Homo	21/21 nt	100	21	M14905|TRAJ31*01|Homo	47/47 nt	100	47	tgtgctgtgagagtccccctaaacaatgccagactcatgttt	CAVRVPLNNARLMF		TRA
TCGA-06-0644	10A	Blood Derived Normal	B058MABXX110314:5:1101:10824:155592		chr14	22510973	AE000658|TRAV3*01|Homo	21/21 nt	100	21	M14905|TRAJ31*01|Homo	47/47 nt	100	47	tgtgctgtgagagtccccctaaacaatgccagactcatgttt	CAVRVPLNNARLMF		TRA
TCGA-06-0644	10A	Blood Derived Normal	B04A7ABXX110307:3:2201:15950:115296		chr14	22513940	AE000659|TRAV12-1*01|Homo	19/19 nt	100	19	M94081|TRAJ29*01|Homo	56/56 nt	100	56	tgtggtgaaccgaattcaggaaacacacctcttgtcttt	CGEPNSGNTPLVF		TRA
TCGA-26-1442	10A	Blood Derived Normal	C01GEABXX110615:8:1204:6778:89124		chr14	22071162	AE000660|TRAV22*01|Homo	42/42 nt	100	42	M94081|TRAJ27*01|Homo	31/31 nt	100	31	tgtgctgtccttaacaccaatgcaggcaaatcaaccttt	CAVLNTNAGKSTF		TRA
TCGA-26-1442	10A	Blood Derived Normal	C002AACXX110616:8:1108:5194:149684		chr14	22493930	AE000660|TRAV26-1*01|Homo	20/20 nt	100	20	M94081|TRAJ45*01|Homo	48/50 nt	96	48	tgcatcgtcctactctcaggaggaggggctgagggactcaccttt	CIVLLSGGGAEGLTF		TRA
TCGA-26-1439	10A	Blood Derived Normal	B00FDABXX110128:6:22:3733:58362		chr14	21918703	AE000659|TRAV13-2*01|Homo	52/52 nt	100	52	M94081|TRAJ28*01|Homo	22/22 nt	100	22	tgtgcagagaaccctggggctgggagttaccaactcactttc	CAENPGAGSYQLTF		TRA
TCGA-06-A7TL	10A	Blood Derived Normal	C5K4WACXX141203:3:2310:6374:34636		chr14	21847168	M17650|TRAV8-2*02|Homo	53/53 nt	100	53	M35622|TRAJ34*01|Homo	22/22 nt	100	22	tgtgttgtgaccctttataacaccgacaagctcatcttt	CVVTLYNTDKLIF		TRA
TCGA-06-A7TL	10A	Blood Derived Normal	C5K44ACXX141203:4:2202:6131:92620		chr14	21998128	AE000660|TRAV17*01|Homo	40/41 nt	97.561	40	M94081|TRAJ10*01|Homo	30/30 nt	100	30	tgcttnttacttctgtgctacggacgcctcgtactcacgggaggaggaaacaaactcaccttt	CXLLLCYGRLVLTGGGNKLTF		TRA
TCGA-06-A7TL	10A	Blood Derived Normal	C5K44ACXX141203:8:1307:20683:58220		chr14	22163828	S81645|TRAV29/DV5*02|Homo	38/38 nt	100	38	M14905|TRAJ31*01|Homo	31/31 nt	100	31	tgtacttctgtgcagcccaaatttaacaatgccagactcatgttt	CTSVQPKFNNARLMF		TRA
TCGA-06-A7TL	10A	Blood Derived Normal	C5K4WACXX141203:1:2115:8971:79180		chr14	22499689	AE000660|TRAV30*01|Homo	23/23 nt	100	23	M35620|TRAJ40*01|Homo	49/49 nt	100	49	tgcggcactctcactacctcaggaacctacaaatacatcttt	CGTLTTSGTYKYIF		TRA
TCGA-06-A7TL	10A	Blood Derived Normal	C5K4WACXX141203:8:2210:13615:36964		chr14	22535560	AE000659|TRAV13-1*01|Homo	35/35 nt	100	35	M94081|TRAJ9*01|Homo	36/36 nt	100	36	tgtgcagcaagtaagaggactggaggcttcaaaactatcttt	CAASKRTGGFKTIF		TRA
TCGA-06-0139	10A	Blood Derived Normal	C004JABXX110313:3:1206:10792:195316		chr14	22529630	AE000659|TRAV6*01|Homo	20/20 nt	100	20	X05775|TRAJ15*01|Homo	58/58 nt	100	58	tgtgctctagacaaccaggcaggaactgctctgatcttt	CALDNQAGTALIF		TRA
TCGA-14-1823	10A	Blood Derived Normal	B01GWABXX110308:5:1205:15964:93889		chr14	21869313	AE000659|TRAV13-1*01|Homo	53/53 nt	100	53	M94081|TRAJ29*01|Homo	19/19 nt	100	19	tgtgcagcaagtattgaaggaaacacacctcttgtcttt	CAASIEGNTPLVF		TRA
TCGA-14-1823	10A	Blood Derived Normal	B05A0ABXX110313:7:2108:16549:172298		chr14	21924604	AE000659|TRAV14/DV4*02|Homo	47/48 nt	97.9167	47	M94081|TRAJ33*01|Homo	26/26 nt	100	26	tgtgcaatgagaggggcgaatagcaactatcagttaatctgg	CAMRGANSNYQLIW		TRA
TCGA-14-1823	10A	Blood Derived Normal	B06E2ABXX110313:6:2106:6272:110681		chr14	22489491	AE000661|TRAV41*01|Homo	34/34 nt	100	34	M94081|TRAJ49*01|Homo	44/44 nt	100	44	tgtgctgtcaccggtaaccagttctatttt	CAVTGNQFYF		TRA
TCGA-14-1823	10A	Blood Derived Normal	B058NABXX110313:2:2103:8383:60545		chr14	22542203	AE000660|TRAV27*01|Homo	29/29 nt	100	29	M94081|TRAJ4*01|Homo	43/43 nt	100	43	tgtgcagcccgttctggtggctacaataagctgattttt	CAARSGGYNKLIF		TRA
TCGA-32-4209	10A	Blood Derived Normal	B00FEABXX110128:4:6:15977:144607		chr14	22496898	AE000660|TRAV22*01|Homo	25/26 nt	96.1538	25	M94081|TRAJ42*01|Homo	38/38 nt	100	38	tgtgctgtgaggaggcgtgggacgggaagccaaggaaatctcatcttt	CAVRRRGTGSQGNLIF		TRA
TCGA-32-1986	10A	Blood Derived Normal	B07T4ABXX110325:3:2101:17135:133022		chr14	21643536	AE000658|TRAV1-2*01|Homo	48/51 nt	94.1176	48	M94081|TRAJ24*02|Homo	21/21 nt	100	21	tgtgctgtccgagataggagctgggggaaattgcagttt	CAVRDRSWGKLQF		TRA
TCGA-32-1986	10A	Blood Derived Normal	B06PRABXX110323:6:1104:14124:102831		chr14	21941613	AE000659|TRAV9-2*01|Homo	44/44 nt	100	44	M35619|TRAJ44*01|Homo	27/27 nt	100	27	tgtgctctgagtggcctgaccggcactgccagtaaactcaccttt	CALSGLTGTASKLTF		TRA
TCGA-32-1986	10A	Blood Derived Normal	C011LABXX110405:1:1107:20767:56828		chr14	22163832	AE000660|TRAV29/DV5*01|Homo	38/38 nt	100	38	M94081|TRAJ53*01|Homo	33/33 nt	100	33	tgtacttctgtgcagcaagctgagtatagtggaggtagcaactataaactgacattt	CTSVQQAEYSGGSNYKLTF		TRA
TCGA-32-1986	10A	Blood Derived Normal	C00HWABXX110325:8:2102:5219:26770		chr14	22501602	K02777|TRAV8-4*06|Homo	26/26 nt	100	26	M94081|TRAJ39*01|Homo	44/44 nt	100	44	tgtgctgtgagtgatcataggaataataatgcaggcaacatgctcaccttt	CAVSDHRNNNAGNMLTF		TRA
TCGA-32-1986	10A	Blood Derived Normal	B07T4ABXX110325:8:1103:16717:43158		chr14	22522042	M12423|TRAV8-4*02|Homo	26/26 nt	100	26	X02886|TRAJ22*01|Homo	46/46 nt	100	46	tgtgctgtgagaggatcttctggttctgcaaggcaactgaccttt	CAVRGSSGSARQLTF		TRA
TCGA-32-1986	10A	Blood Derived Normal	B097UABXX110405:1:2208:9152:158463		chr14	22529635	AE000658|TRAV1-1*01|Homo	24/24 nt	100	24	X05775|TRAJ15*01|Homo	43/43 nt	100	43	tgcctcttacttctgcgctgtgggctcaagaaggcaggaactgctctgatcttt	CLLLLRCGLKKAGTALIF		TRA
TCGA-32-1986	10A	Blood Derived Normal	B06UCABXX110322:1:2201:9876:63773		chr14	22542207	AE000660|TRAV17*01|Homo	24/24 nt	100	24	M94081|TRAJ4*01|Homo	44/44 nt	100	44	tgtgctacggacggtagtgacggtggctacaataagctgattttt	CATDGSDGGYNKLIF		TRA
TCGA-06-0128	10A	Blood Derived Normal	C00D4ABXX110310:3:1105:10835:178534		chr14	22533504	AE000659|TRAV9-2*01|Homo	29/29 nt	100	29	M94081|TRAJ10*01|Homo	44/44 nt	100	44	tgtgctctgagtggaccgggaggaggaaacaaactcaccttt	CALSGPGGGNKLTF		TRA
TCGA-06-0237	10A	Blood Derived Normal	B05ATABXX110314:2:2108:7207:98840		chr14	21841740	AE000659|TRAV12-1*01|Homo	34/34 nt	100	34	M94081|TRAJ4*01|Homo	33/33 nt	100	33	tgtgtggtgaaccccatgaggggtggctacaataagctgattttt	CVVNPMRGGYNKLIF		TRA
TCGA-06-0237	10A	Blood Derived Normal	B04A7ABXX110307:6:1208:7456:55861		chr14	22496892	AE000659|TRAV10*01|Homo	25/25 nt	100	25	M94081|TRAJ42*01|Homo	47/47 nt	100	47	tgtggtgacccctatggaggaagccaaggaaatctcatcttt	CGDPYGGSQGNLIF		TRA
TCGA-06-6389	10A	Blood Derived Normal	D03U9ACXX110625:1:1206:10189:178824		chr14	21724270	AE000658|TRAV3*01|Homo	41/41 nt	100	41	M94081|TRAJ20*01|Homo	30/30 nt	100	30	tgtacttctgtgccgctgtctaacgactacaagctcagcttt	CTSVPLSNDYKLSF		TRA
TCGA-06-6389	10A	Blood Derived Normal	C01RDACXX110628:7:2108:11726:56357		chr14	21924605	M21626|TRAV14/DV4*01|Homo	43/43 nt	100	43	X02885|TRAJ12*01|Homo	21/21 nt	100	21	tgcaatgagagtcctggccggggggatagcagctataaattgatcttc	CNESPGRGDSSYKLIF		TRA
TCGA-06-6389	10A	Blood Derived Normal	C01RDACXX110628:7:2302:9866:17171		chr14	22486231	M21626|TRAV14/DV4*01|Homo	28/28 nt	100	28	M94081|TRAJ52*01|Homo	46/46 nt	100	46	tgtgcaatgagagagggcgatgctggtggtactagctatggaaagctgacattt	CAMREGDAGGTSYGKLTF		TRA
TCGA-06-6389	10A	Blood Derived Normal	C01RDACXX110628:5:1105:6330:122126		chr14	22493935	AE000659|TRAV6*01|Homo	34/34 nt	100	34	M94081|TRAJ45*01|Homo	42/43 nt	97.6744	42	tgtgctctagaggcaggaggtgctgacggactcaccttt	CALEAGGADGLTF		TRA
TCGA-06-6389	10A	Blood Derived Normal	D03U9ACXX110625:2:2106:11259:31391		chr14	22495922	AE000660|TRAV29/DV5*01|Homo	29/30 nt	96.6667	29	M94081|TRAJ43*01|Homo	31/32 nt	96.875	31	tgcagtgtacctctgtgcagcaagcgcgctgggggaggagatgacatgcgcttt	CSVPLCSKRAGGGDDMRF		TRA
TCGA-06-6389	10A	Blood Derived Normal	C01RDACXX110628:7:1207:15228:24050		chr14	22508602	AE000658|TRAV1-2*01|Homo	28/28 nt	100	28	M94081|TRAJ33*01|Homo	43/43 nt	100	43	tgtgccgccatggatagcaactatcagttaatctgg	CAAMDSNYQLIW		TRA
TCGA-19-1790	10B	Blood Derived Normal	B00FDABXX110128:5:65:18276:55065		chr14	22008126	AE000660|TRAV19*01|Homo	55/55 nt	100	55	M94081|TRAJ58*01|Homo	20/20 nt	100	20	tgtgctctgagtgagggcagtggctctaggttgaccttt	CALSEGSGSRLTF		TRA
TCGA-19-1790	10B	Blood Derived Normal	B00E9ABXX110131:1:23:11908:111781		chr14	22124230	AE000660|TRAV26-1*01|Homo	49/50 nt	98	49	M35620|TRAJ40*01|Homo	22/22 nt	100	22	tgcatcgccatcctctcaggaacctacaaatacatcttt	CIAILSGTYKYIF		TRA
TCGA-19-1790	10B	Blood Derived Normal	B00FEABXX110128:8:24:15985:41635		chr14	22124230	AE000660|TRAV26-1*01|Homo	49/50 nt	98	49	M35620|TRAJ40*01|Homo	22/22 nt	100	22	tgcatcgccatcctctcaggaacctacaaatacatcttt	CIAILSGTYKYIF		TRA
TCGA-19-1790	10B	Blood Derived Normal	B017YABXX110131:7:22:21045:90472		chr14	22124230	AE000660|TRAV26-1*01|Homo	49/50 nt	98	49	M35620|TRAJ40*01|Homo	22/22 nt	100	22	tgcatcgccatcctctcaggaacctacaaatacatcttt	CIAILSGTYKYIF		TRA
TCGA-19-1790	10B	Blood Derived Normal	B017YABXX110131:7:22:21045:90472		chr14	22499694	AE000660|TRAV26-1*01|Homo	28/30 nt	93.3333	28	M35620|TRAJ40*01|Homo	42/42 nt	100	42	tgcatcgccatcctctcaggaacctacaaatacatcttt	CIAILSGTYKYIF		TRA
TCGA-19-1790	10B	Blood Derived Normal	B00FEABXX110128:8:24:15985:41635		chr14	22499694	AE000660|TRAV26-1*01|Homo	29/30 nt	96.6667	29	M35620|TRAJ40*01|Homo	42/42 nt	100	42	tgcatcgccatcctctcaggaacctacaaatacatcttt	CIAILSGTYKYIF		TRA
TCGA-19-1790	10B	Blood Derived Normal	B00E9ABXX110131:1:23:11908:111781		chr14	22499694	AE000660|TRAV26-1*01|Homo	28/30 nt	93.3333	28	M35620|TRAJ40*01|Homo	42/42 nt	100	42	tgcatcgccatcctctcaggaacctacaaatacatcttt	CIAILSGTYKYIF		TRA
TCGA-19-1790	10B	Blood Derived Normal	B00FEABXX110128:5:8:3026:42812		chr14	22509346	AE000659|TRAV16*01|Homo	21/21 nt	100	21	AF532854|TRAJ32*02|Homo	50/50 nt	100	50	tgtgctctaagtggaccatatggtggtgctacaaacaagctcatcttt	CALSGPYGGATNKLIF		TRA
TCGA-76-6282	10A	Blood Derived Normal	C01GEABXX110615:4:2208:14040:142339		chr14	22532506	S81645|TRAV29/DV5*02|Homo	28/28 nt	100	28	M94081|TRAJ11*01|Homo	45/45 nt	100	45	tgtgcagcaagtttttcaggatacagcaccctcaccttt	CAASFSGYSTLTF		TRA
TCGA-15-1444	10A	Blood Derived Normal	C01RDACXX110628:1:1205:3882:26242		chr14	21979076	AE000659|TRAV8-6*02|Homo	44/44 nt	100	44	M94081|TRAJ23*01|Homo	30/30 nt	100	30	tgtgctgtgagtggaaaccagggaggaaagcttatcttc	CAVSGNQGGKLIF		TRA
TCGA-15-1444	10A	Blood Derived Normal	C01RDACXX110628:5:1103:1209:80276		chr14	21979081	X02850|TRAV8-6*01|Homo	39/39 nt	100	39	M94081|TRAJ4*01|Homo	27/27 nt	100	27	tgctgtgagtgccctaggtgcttttctggtggctacaataagctgattttt	CCECPRCFSGGYNKLIF		TRA
TCGA-15-1444	10A	Blood Derived Normal	C01RDACXX110628:1:1303:6075:120041		chr14	22222433	AE000660|TRAV35*01|Homo	43/43 nt	100	43	M94081|TRAJ52*01|Homo	30/30 nt	100	30	tgtgctgggcagctcaatgctggtggtactagctatggaaagctgacattt	CAGQLNAGGTSYGKLTF		TRA
TCGA-15-1444	10A	Blood Derived Normal	C01REACXX110629:1:1304:20940:198666		chr14	22489488	AE000659|TRAV12-2*01|Homo	32/32 nt	100	32	M94081|TRAJ49*01|Homo	39/39 nt	100	39	tgtgccgtgaacatgtcgaacaccggtaaccagttctatttt	CAVNMSNTGNQFYF		TRA
TCGA-15-1444	10A	Blood Derived Normal	C01REACXX110629:1:1304:20940:198666		chr14	22489488	AE000659|TRAV12-2*01|Homo	32/32 nt	100	32	M94081|TRAJ49*01|Homo	37/37 nt	100	37	tgtgccgtgaacatgtcgaacaccggtaaccagttctatttt	CAVNMSNTGNQFYF		TRA
TCGA-15-1444	10A	Blood Derived Normal	C01RDACXX110628:8:2101:17940:82129		chr14	22499693	AE000659|TRAV8-6*02|Homo	32/32 nt	100	32	M35620|TRAJ40*01|Homo	36/36 nt	100	36	tgtgcaatactgccctcaggaacctacaaatacatcttt	CAILPSGTYKYIF		TRA
TCGA-15-1444	10A	Blood Derived Normal	C01RDACXX110628:4:1105:3752:12683		chr14	22501602	AE000660|TRAV21*01|Homo	21/21 nt	100	21	M94081|TRAJ39*01|Homo	52/52 nt	100	52	tgcccgaataataatgcaggcaacatgctcaccttt	CPNNNAGNMLTF		TRA
TCGA-15-1444	10A	Blood Derived Normal	C01RDACXX110628:7:2206:13147:9058		chr14	22501602	AE000660|TRAV21*01|Homo	21/21 nt	100	21	M94081|TRAJ39*01|Homo	52/52 nt	100	52	tgcccgaataataatgcaggcaacatgctcaccttt	CPNNNAGNMLTF		TRA
TCGA-15-1444	10A	Blood Derived Normal	D03U9ACXX110625:8:2204:6513:72222		chr14	22522044	K02777|TRAV8-4*06|Homo	28/28 nt	100	28	X02886|TRAJ22*01|Homo	42/42 nt	100	42	tgtgcaggcggttctggttctgcaaggcaactgaccttt	CAGGSGSARQLTF		TRA
TCGA-15-1444	10A	Blood Derived Normal	C01PRACXX110628:6:2203:12705:189753		chr14	22539083	AE000658|TRAV3*01|Homo	34/34 nt	100	34	M16747|TRAJ6*01|Homo	40/41 nt	97.561	40	tgtgctgtgagnggaagctacatacctacattt	CAVXGSYIPTF		TRA
TCGA-28-1753	01A	Primary Tumor	B097UABXX110405:3:2106:15395:2552		chr14	22539077	AE000659|TRAV14/DV4*02|Homo	37/37 nt	100	37	M16747|TRAJ6*01|Homo	35/35 nt	100	35	tgtgcaatgagagagggcgggtcaggaggaagctacatacctacattt	CAMREGGSGGSYIPTF		TRA
TCGA-06-0128	01A	Primary Tumor	B067VABXX110310:3:2106:17183:6767		chr14	21712783	AE000658|TRAV2*01|Homo	55/55 nt	100	55	AJ007774|TRAJ37*02|Homo	19/19 nt	100	19	tgctgctgtttactactgtgctgtcttggctctagcaacacaggcaaactaatcttt	CCCLLLCCLGSSNTGKLIF		TRA
TCGA-06-0128	01A	Primary Tumor	C004TABXX110313:3:1208:5508:94496		chr14	21712783	AE000658|TRAV2*01|Homo	55/55 nt	100	55	AJ007774|TRAJ37*02|Homo	19/19 nt	100	19	tgctgctgtttactactgtgctgtcttggctctagcaacacaggcaaactaatcttt	CCCLLLCCLGSSNTGKLIF		TRA
TCGA-06-0128	01A	Primary Tumor	C00DHABXX110310:4:2203:3042:63542		chr14	21712783	AE000658|TRAV2*01|Homo	55/55 nt	100	55	AJ007774|TRAJ37*02|Homo	19/19 nt	100	19	tgctgctgtttactactgtgctgtcttggctctagcaacacaggcaaactaatcttt	CCCLLLCCLGSSNTGKLIF		TRA
TCGA-06-0128	01A	Primary Tumor	B058PABXX110316:3:1103:6668:40816		chr14	21797839	AE000659|TRAV8-1*01|Homo	47/48 nt	97.9167	47	M94081|TRAJ36*01|Homo	27/27 nt	100	27	tgccgtgagtgccctggggcaaacaacctcttcttt	CRECPGANNLFF		TRA
TCGA-06-0128	01A	Primary Tumor	B058PABXX110316:5:2103:12085:51555		chr14	21797839	AE000659|TRAV8-1*01|Homo	47/48 nt	97.9167	47	M94081|TRAJ36*01|Homo	27/27 nt	100	27	tgccgtgagtgccctggggcaaacaacctcttcttt	CRECPGANNLFF		TRA
TCGA-06-0128	01A	Primary Tumor	B067VABXX110310:1:1104:5817:176058		chr14	22163827	AE000660|TRAV29/DV5*01|Homo	40/40 nt	100	40	M94081|TRAJ26*01|Homo	32/32 nt	100	32	tgcagtgtacttctgtgcagcattcgtggtcagaattttgtcttt	CSVLLCSIRGQNFVF		TRA
TCGA-12-3653	10A	Blood Derived Normal	C004JABXX110313:6:2105:7017:112328		chr14	22105802	AE000660|TRAV24*01|Homo	41/41 nt	100	41	M94081|TRAJ26*01|Homo	26/26 nt	100	26	tgtgcccccacccacggtcagaattttgtcttt	CAPTHGQNFVF		TRA
TCGA-12-3653	10A	Blood Derived Normal	C004JABXX110313:1:2101:6162:5579		chr14	22105802	AE000660|TRAV24*01|Homo	41/41 nt	100	41	M94081|TRAJ26*01|Homo	26/26 nt	100	26	tgtgcccccacccacggtcagaattttgtcttt	CAPTHGQNFVF		TRA
TCGA-12-3653	10A	Blood Derived Normal	C00DCABXX110310:4:1103:18620:173097		chr14	22222430	AE000660|TRAV35*01|Homo	46/46 nt	100	46	M94081|TRAJ43*01|Homo	23/23 nt	100	23	tgtaggcatctacttctgtgctgggcagtaattggtgacatgcgcttt	CRHLLLCWAVIGDMRF		TRA
TCGA-28-5211	10B	Blood Derived Normal	B020DACXX110829:6:2102:10496:192815		chr14	21888455	AE000659|TRAV12-2*01|Homo	41/41 nt	100	41	M94081|TRAJ30*01|Homo	23/23 nt	100	23	tgtgccaccgaacattggagagatgacaagatcatcttt	CATEHWRDDKIIF		TRA
TCGA-28-5211	10B	Blood Derived Normal	C00KDACXX110825:5:1306:12466:100148		chr14	21888455	AE000659|TRAV12-2*01|Homo	41/41 nt	100	41	M94081|TRAJ30*01|Homo	23/23 nt	100	23	tgtgccaccgaacattggagagatgacaagatcatcttt	CATEHWRDDKIIF		TRA
TCGA-28-5211	10B	Blood Derived Normal	B020DACXX110829:6:2102:10496:192815		chr14	22512857	X04946|TRAV12-2*03|Homo	26/26 nt	100	26	M94081|TRAJ30*01|Homo	38/38 nt	100	38	tgtgccaccgaacattggagagatgacaagatcatcttt	CATEHWRDDKIIF		TRA
TCGA-12-0820	10A	Blood Derived Normal	61C8AAAXX100218:6:83:9226:6921		chr14	22071170	AE000660|TRAV22*01|Homo	33/33 nt	100	33	M94081|TRAJ43*01|Homo	25/25 nt	100	25	tgtgctgccctcggaaaggcgcctcacaataacaatgacatgcgcttt	CAALGKAPHNNNDMRF		TRA
TCGA-12-0820	10A	Blood Derived Normal	42D0AAAXX070424:7:50:701:243#0		chr14	22272514	AE000661|TRAV38-1*01|Homo	42/43 nt	97.6744	42	M94081|TRAJ53*01|Homo	32/32 nt	100	32	tgtgctttcacaggtagcaactataaactgacattt	CAFTGSNYKLTF		TRA
TCGA-12-0820	10A	Blood Derived Normal	42D0AAAXX070424:7:21:1433:675#0		chr14	22495857	M21624|TRAV14/DV4*03|Homo	20/22 nt	90.9091	20	M94081|TRAJ43*01|Homo	20/20 nt	100	20	tgtgacaataacaatgacatgcgcttt	CDNNNDMRF		TRA
TCGA-12-0820	10A	Blood Derived Normal	61C8AAAXX100218:6:49:1448:15337		chr14	22495913	AE000660|TRAV22*01|Homo	20/20 nt	100	20	M94081|TRAJ43*01|Homo	37/38 nt	97.3684	37	tgtgctgccctcggaaaggcgcctcacaataacaatgacatgcgcttt	CAALGKAPHNNNDMRF		TRA
TCGA-12-0820	10A	Blood Derived Normal	42D0AAAXX070424:7:52:768:1485#0		chr14	22496898	AE000659|TRAV12-3*01|Homo	31/33 nt	93.9394	31	M94081|TRAJ42*01|Homo	38/38 nt	100	38	tgtgcaatgagcgcggccggaagccaaggaaatctcatcttt	CAMSAAGSQGNLIF		TRA
TCGA-12-0820	10A	Blood Derived Normal	42D0AAAXX070424:8:28:1285:1695#0		chr14	22524331	AE000660|TRAV19*01|Homo	31/31 nt	100	31	M94081|TRAJ20*01|Homo	34/34 nt	100	34	tgtgctctgagccactttcgagacgactacaagctcagcttt	CALSHFRDDYKLSF		TRA
TCGA-06-5410	01A	Primary Tumor	C01REACXX110629:1:1302:16104:50390		chr14	21894975	AE000659|TRAV8-4*01|Homo	48/48 nt	100	48	AJ007774|TRAJ37*02|Homo	20/20 nt	100	20	tgctactggggcagcaacacaggcaaactaatcttt	CYWGSNTGKLIF		TRA
TCGA-28-2502	01B	Primary Tumor	20583ABXX100806:6:21:7014:147339		chr14	22489488	AE000660|TRAV19*01|Homo	20/20 nt	100	20	M94081|TRAJ49*01|Homo	53/53 nt	100	53	tgtgctctgagtgataagaacaccggtaaccagttctatttt	CALSDKNTGNQFYF		TRA
TCGA-19-5959	10A	Blood Derived Normal	C01GEABXX110615:1:1206:15188:183735		chr14	21724276	AE000658|TRAV3*01|Homo	44/44 nt	100	44	X02886|TRAJ22*01|Homo	27/27 nt	100	27	tgtgctgtgagagagaaaactggttctgcaaggcaactgaccttt	CAVREKTGSARQLTF		TRA
TCGA-19-5959	10A	Blood Derived Normal	C01LNACXX110629:8:2105:15747:43351		chr14	21852957	AE000659|TRAV8-3*01|Homo	47/47 nt	100	47	M94081|TRAJ39*01|Homo	22/22 nt	100	22	tgtgctgtggggtcaaaagcaggcaacatgctcaccttt	CAVGSKAGNMLTF		TRA
TCGA-19-5959	10A	Blood Derived Normal	C002AACXX110616:5:2308:14867:18658		chr14	22513943	AE000659|TRAV16*01|Homo	34/34 nt	100	34	M94081|TRAJ29*01|Homo	39/39 nt	100	39	tgtgctctttcttcaggaaacacacctcttgtcttt	CALSSGNTPLVF		TRA
TCGA-12-0616	10A	Blood Derived Normal	B05A3ABXX110314:5:2206:1786:49564		chr14	22505113	AE000659|TRAV8-1*01|Homo	29/32 nt	90.625	29	M94081|TRAJ36*01|Homo	49/49 nt	100	49	tgccctgtaactggggcaaacaacctcttcttt	CPVTGANNLFF		TRA
TCGA-19-2624	10A	Blood Derived Normal	C00D4ABXX110310:6:1204:17027:84162		chr14	21749652	AE000659|TRAV5*01|Homo	50/50 nt	100	50	X02886|TRAJ22*01|Homo	20/20 nt	100	20	tgtgcagaggagggaggttctgcaaggcaactgaccttt	CAEEGGSARQLTF		TRA
TCGA-19-2624	10A	Blood Derived Normal	C00DHABXX110310:8:2205:9740:137336		chr14	21841731	M17657|TRAV12-1*02|Homo	43/43 nt	100	43	M16747|TRAJ6*01|Homo	30/30 nt	100	30	tgtgtggtgaacgacggaagctacatacctacattt	CVVNDGSYIPTF		TRA
TCGA-27-2518	01A	Primary Tumor	B06UCABXX110322:5:2107:9938:88461		chr14	21841736	M17657|TRAV12-1*02|Homo	39/39 nt	100	39	M94081|TRAJ54*01|Homo	30/30 nt	100	30	tgtgtggtgaacattcttcctcagggagcccagaagctggtattt	CVVNILPQGAQKLVF		TRA
TCGA-27-2518	01A	Primary Tumor	C00HWABXX110325:7:2106:7024:88876		chr14	21841736	AE000659|TRAV12-1*01|Homo	38/39 nt	97.4359	38	M94081|TRAJ54*01|Homo	30/30 nt	100	30	tgtgtggtgaacattcttcctcagggagcccagaagctggtattt	CVVNILPQGAQKLVF		TRA
TCGA-12-0618	10A	Blood Derived Normal	B058MABXX110314:8:2205:5926:116800		chr14	21998122	AE000660|TRAV17*01|Homo	46/46 nt	100	46	X02886|TRAJ22*01|Homo	29/29 nt	100	29	tgtgctacggacccttctggttctgcaaggcaactgaccttt	CATDPSGSARQLTF		TRA
TCGA-02-2485	10A	Blood Derived Normal	C011EABXX110401:1:2204:2289:9697		chr14	21841732	AE000659|TRAV12-1*01|Homo	42/42 nt	100	42	M94081|TRAJ42*01|Homo	34/34 nt	100	34	tgtgtggtgaacggaggaagccaaggaaatctcatcttt	CVVNGGSQGNLIF		TRA
TCGA-02-2485	10A	Blood Derived Normal	C00U7ABXX110327:6:2101:1447:164867		chr14	21888466	X04946|TRAV12-2*03|Homo	36/36 nt	100	36	M94081|TRAJ27*01|Homo	37/38 nt	97.3684	37	tgtgccgtgaactttaacaccaatgcaggcaactcaaccttt	CAVNFNTNAGNSTF		TRA
TCGA-02-2485	10A	Blood Derived Normal	C011EABXX110401:2:1204:19213:78501		chr14	22071167	AE000660|TRAV22*01|Homo	37/37 nt	100	37	M94081|TRAJ53*01|Homo	35/35 nt	100	35	tgtgctgtccttaatagtggaggtagcaactataaactgacattt	CAVLNSGGSNYKLTF		TRA
TCGA-02-2485	10A	Blood Derived Normal	B07T4ABXX110325:4:1102:3982:138968		chr14	22168948	AE000660|TRAV30*01|Homo	41/41 nt	100	41	X58763|TRAJ23*02|Homo	32/32 nt	100	32	tgcggcacagagatggataaccagggaggaaagcttatcttc	CGTEMDNQGGKLIF		TRA
TCGA-02-2485	10A	Blood Derived Normal	C00HWABXX110325:5:2203:7211:75828		chr14	22272510	AE000661|TRAV38-1*01|Homo	50/50 nt	100	50	M94081|TRAJ53*01|Homo	22/22 nt	100	22	tgcgatgtatttctgtgctttcatgagccaagtggaggtagcaactataaactgacattt	CDVFLCFHEPSGGSNYKLTF		TRA
TCGA-02-2485	10A	Blood Derived Normal	B09V2ABXX110408:5:1202:7380:47634		chr14	22482291	AE000660|TRAV34*01|Homo	28/30 nt	93.3333	28	M94081|TRAJ54*01|Homo	49/49 nt	100	49	tgtggagtagatcagggagcccagaagctggtattt	CGVDQGAQKLVF		TRA
TCGA-02-2485	10A	Blood Derived Normal	C011EABXX110401:4:1101:13616:90383		chr14	22482291	AE000660|TRAV34*01|Homo	28/30 nt	93.3333	28	M94081|TRAJ54*01|Homo	49/49 nt	100	49	tgtggagtagatcagggagcccagaagctggtattt	CGVDQGAQKLVF		TRA
TCGA-02-2485	10A	Blood Derived Normal	B07T4ABXX110325:7:1106:16393:116783		chr14	22486229	AE000659|TRAV14/DV4*02|Homo	31/31 nt	100	31	M94081|TRAJ52*01|Homo	34/34 nt	100	34	tgtgcaatgagagagtattccgggtttaatgctggtggtactagctatggaaagctgacattt	CAMREYSGFNAGGTSYGKLTF		TRA
TCGA-02-2485	10A	Blood Derived Normal	C00HWABXX110325:3:1208:6456:160460		chr14	22486229	AE000659|TRAV14/DV4*02|Homo	31/31 nt	100	31	M94081|TRAJ52*01|Homo	34/34 nt	100	34	tgtgcaatgagagagtattccgggtttaatgctggtggtactagctatggaaagctgacattt	CAMREYSGFNAGGTSYGKLTF		TRA
TCGA-02-2485	10A	Blood Derived Normal	B06PRABXX110323:5:2203:10707:103119		chr14	22493930	AE000660|TRAV27*01|Homo	37/37 nt	100	37	M94081|TRAJ45*01|Homo	34/34 nt	100	34	tgcaggaaagggtcaggaggaggtgctgacggactcaccttt	CRKGSGGGADGLTF		TRA
TCGA-02-2485	10A	Blood Derived Normal	B07T4ABXX110325:3:1107:16704:197792		chr14	22495921	AE000659|TRAV10*01|Homo	32/32 nt	100	32	M94081|TRAJ43*01|Homo	34/34 nt	100	34	tgtggtgagcgcgaggtcgagaatgacatgcgcttt	CGEREVENDMRF		TRA
TCGA-02-2485	10A	Blood Derived Normal	B07T4ABXX110325:8:2205:14343:99635		chr14	22496892	AE000659|TRAV5*01|Homo	26/26 nt	100	26	M94081|TRAJ42*01|Homo	40/40 nt	100	40	tgcagagaaagaggtgggtatggaggaagccaaggaaatctcatcttt	CRERGGYGGSQGNLIF		TRA
TCGA-02-2485	10A	Blood Derived Normal	C011LABXX110405:3:2206:15770:100755		chr14	22516273	AE000659|TRAV12-2*01|Homo	23/23 nt	100	23	M94081|TRAJ27*01|Homo	51/51 nt	100	51	tgtgccgtgaactttaacaccaatgcaggcaaatcaaccttt	CAVNFNTNAGKSTF		TRA
TCGA-02-2485	10A	Blood Derived Normal	C00U7ABXX110327:1:2206:1864:162585		chr14	22525655	AE000660|TRAV22*01|Homo	26/26 nt	100	26	M94081|TRAJ18*01|Homo	48/48 nt	100	48	tgtgctgcgagaggctcaaccctggggaggctatacttt	CAARGSTLGRLYF		TRA
TCGA-02-2485	10A	Blood Derived Normal	C00U7ABXX110327:6:1204:5843:35333		chr14	22543185	AE000659|TRAV5*01|Homo	21/21 nt	100	21	X02884|TRAJ3*01|Homo	50/50 nt	100	50	tgtgcagagtcgttcagcagtgcttccaagataatcttt	CAESFSSASKIIF		TRA
TCGA-06-0125	02A	Recurrent Tumor	C0VY6ACXX120810:6:1203:11684:63673		chr14	22499693	M21626|TRAV14/DV4*01|Homo	30/30 nt	100	30	M35620|TRAJ40*01|Homo	39/39 nt	100	39	tgtgcaatgagagagctcttgtcctcaggaacctacaaatacatcttt	CAMRELLSSGTYKYIF		TRA
TCGA-06-0125	02A	Recurrent Tumor	C0VY6ACXX120810:8:1108:9169:28493		chr14	22499693	M21626|TRAV14/DV4*01|Homo	30/30 nt	100	30	M35620|TRAJ40*01|Homo	39/39 nt	100	39	tgtgcaatgagagagctcttgtcctcaggaacctacaaatacatcttt	CAMRELLSSGTYKYIF		TRA
TCGA-06-0141	01A	Primary Tumor	B059PABXX110313:7:1203:11405:58634		chr14	22518453	AE000658|TRAV1-2*01|Homo	22/22 nt	100	22	M94081|TRAJ26*01|Homo	46/46 nt	100	46	tgtgcttcctggggctatggtcagaattttgtcttt	CASWGYGQNFVF		TRA
TCGA-06-0141	01A	Primary Tumor	C00DHABXX110310:3:2105:14633:85650		chr14	22518453	AE000658|TRAV1-2*01|Homo	22/22 nt	100	22	M94081|TRAJ26*01|Homo	45/46 nt	97.8261	45	tgtgcttcctggggctatggtcagatttttgtcttt	CASWGYGQIFVF		TRA
TCGA-06-0648	10A	Blood Derived Normal	B04A7ABXX110307:4:2103:6620:196869		chr14	22508604	AE000660|TRAV35*01|Homo	19/19 nt	100	19	M94081|TRAJ33*01|Homo	54/54 nt	100	54	tgtgctgggcagcttgatagcaactatcagttaatctgg	CAGQLDSNYQLIW		TRA
TCGA-06-6695	10A	Blood Derived Normal	C00KDACXX110825:4:2106:6456:35121		chr14	21643529	AE000658|TRAV1-2*01|Homo	48/49 nt	97.9592	48	M94081|TRAJ33*01|Homo	22/22 nt	100	22	tgtgccccagtggatagcaactatcagttaatctgg	CAPVDSNYQLIW		TRA
TCGA-06-6695	10A	Blood Derived Normal	B01W1ACXX110829:5:2303:13245:51079		chr14	21852949	AE000659|TRAV8-3*01|Homo	55/55 nt	100	55	M94081|TRAJ15*02|Homo	19/19 nt	100	19	tgtgctgtgggcgccaaccaggcaggaactgctctgatcttt	CAVGANQAGTALIF		TRA
TCGA-06-6695	10A	Blood Derived Normal	B020DACXX110829:3:2206:13642:179958		chr14	21894978	M12959|TRAV8-4*04|Homo	50/50 nt	100	50	X02886|TRAJ22*01|Homo	24/24 nt	100	24	tgtgctgtgagcccttctggttctgcaaggcaactgaccttt	CAVSPSGSARQLTF		TRA
TCGA-06-6695	10A	Blood Derived Normal	C00KDACXX110825:6:2108:4081:108929		chr14	21941601	AE000659|TRAV9-2*01|Homo	50/51 nt	98.0392	50	M94081|TRAJ10*01|Homo	24/25 nt	96	24	tgtgctctctccacgggaggaggaaacaaactcaccttt	CALSTGGGNKLTF		TRA
TCGA-06-6695	10A	Blood Derived Normal	C00KDACXX110825:1:2206:8084:179732		chr14	21966020	M17656|TRAV12-3*02|Homo	38/38 nt	100	38	X02884|TRAJ3*01|Homo	36/36 nt	100	36	tgcaatggggggtacagcagtgcttccaagataatcttt	CNGGYSSASKIIF		TRA
TCGA-06-6695	10A	Blood Derived Normal	B020DACXX110829:2:2205:5049:121166		chr14	22163826	AE000660|TRAV29/DV5*01|Homo	43/43 nt	100	43	M94081|TRAJ29*01|Homo	28/28 nt	100	28	tgtgcagcaagggccccaggaaacacacctcttgtcttt	CAARAPGNTPLVF		TRA
TCGA-06-6695	10A	Blood Derived Normal	B020DACXX110829:1:1302:9449:103699		chr14	22163835	S81645|TRAV29/DV5*02|Homo	35/35 nt	100	35	M94081|TRAJ26*01|Homo	29/29 nt	100	29	tgtgcagcaagccctataattgagtatggtcagaattttgtcttt	CAASPIIEYGQNFVF		TRA
TCGA-06-6695	10A	Blood Derived Normal	C00KDACXX110825:8:2201:15019:88142		chr14	22222435	AE000660|TRAV35*01|Homo	40/40 nt	100	40	M35620|TRAJ40*01|Homo	24/24 nt	100	24	tgtaggcatctacttctgtgctgggcatcgcccctggactcaggaacctacaaatacatcttt	CRHLLLCWASPLDSGTYKYIF		TRA
TCGA-06-6695	10A	Blood Derived Normal	C00KDACXX110825:3:2304:5145:196227		chr14	22489491	AE000659|TRAV9-2*01|Homo	27/27 nt	100	27	M94081|TRAJ49*01|Homo	48/48 nt	100	48	tgtgctctgatcaccggtaaccagttctatttt	CALITGNQFYF		TRA
TCGA-06-6695	10A	Blood Derived Normal	B01W1ACXX110829:5:2303:13245:51079		chr14	22529626	AE000659|TRAV8-3*01|Homo	35/35 nt	100	35	X05775|TRAJ15*01|Homo	42/42 nt	100	42	tgtgctgtgggtgccaaccaggcaggaactgctctgatcttt	CAVGANQAGTALIF		TRA
TCGA-14-2554	01A	Primary Tumor	C00U7ABXX110327:6:1202:17271:43019		chr14	22495895	AE000659|TRAV14/DV4*02|Homo	20/22 nt	90.9091	20	M94081|TRAJ43*01|Homo	52/54 nt	96.2963	52	tgtgacaataaaaatgacatgcgcttt	CDNKNDMRF		TRA
TCGA-06-2562	10A	Blood Derived Normal	B097UABXX110405:1:1107:20043:145571		chr14	21622523	AE000658|TRAV1-1*01|Homo	41/43 nt	95.3488	41	M94081|TRAJ30*01|Homo	36/37 nt	97.2973	36	tgcgcttggaacagagatgacaagatcatcttt	CAWNRDDKIIF		TRA
TCGA-06-2562	10A	Blood Derived Normal	C00U7ABXX110327:6:1207:6038:110398		chr14	21998119	AE000660|TRAV17*01|Homo	45/45 nt	100	45	M94081|TRAJ11*01|Homo	22/22 nt	100	22	tgtgctaccccggggggaggatacagcaccctcaccttt	CATPGGGYSTLTF		TRA
TCGA-06-2562	10A	Blood Derived Normal	B09V2ABXX110408:4:2105:4119:161035		chr14	22008131	AE000660|TRAV19*01|Homo	45/45 nt	100	45	M94081|TRAJ26*01|Homo	24/24 nt	100	24	tgtgctctgagggtactgggtcagaattttgtcttt	CALRVLGQNFVF		TRA
TCGA-12-3649	10A	Blood Derived Normal	206EVABXX100901:2:4:8463:56014		chr14	22502242	AE000659|TRAV10*01|Homo	25/25 nt	100	25	M94081|TRAJ38*01|Homo	39/39 nt	100	39	tgtggtgagccccggctagatgacaaccgtaagctgatttgg	CGEPRLDDNRKLIW		TRA
TCGA-06-2570	10A	Blood Derived Normal	C00U7ABXX110327:3:1207:3897:63154		chr14	22497665	X04946|TRAV12-2*03|Homo	34/34 nt	100	34	M94081|TRAJ41*01|Homo	36/36 nt	100	36	tgtgccgtgattacagattccgggtatgcactcaacttc	CAVITDSGYALNF		TRA
TCGA-06-2570	10A	Blood Derived Normal	C00HWABXX110325:1:2205:2156:42072		chr14	22522040	M97704|TRAV23/DV6*03|Homo	34/34 nt	100	34	X02886|TRAJ22*01|Homo	34/34 nt	100	34	tgtgcagctcgtgacctttcttctggttctgcaaggcaactgaccttt	CAARDLSSGSARQLTF		TRA
TCGA-32-2632	01A	Primary Tumor	C018EABXX110330:1:2207:8915:74729		chr14	22478881	M17656|TRAV12-3*02|Homo	23/24 nt	95.8333	23	M94081|TRAJ57*01|Homo	46/46 nt	100	46	tgtgcaatgagcgcggtgcgcggatctgaaaagctggtcttt	CAMSAVRGSEKLVF		TRA
TCGA-32-2632	01A	Primary Tumor	C00D4ABXX110310:6:1205:18553:56068		chr14	22478881	AE000659|TRAV12-3*01|Homo	24/24 nt	100	24	M94081|TRAJ57*01|Homo	46/46 nt	100	46	tgtgcaatgagcgcggtgcgcggatctgaaaagctggtcttt	CAMSAVRGSEKLVF		TRA
TCGA-32-2632	01A	Primary Tumor	C018EABXX110330:1:2201:5211:183011		chr14	22478881	AE000659|TRAV12-3*01|Homo	24/24 nt	100	24	M94081|TRAJ57*01|Homo	46/46 nt	100	46	tgtgcaatgagcgcggtgcgcggatctgaaaagctggtcttt	CAMSAVRGSEKLVF		TRA
TCGA-76-6285	10A	Blood Derived Normal	C002AACXX110616:6:2202:19341:184793		chr14	21852952	AE000659|TRAV8-3*01|Homo	48/48 nt	100	48	M94081|TRAJ9*01|Homo	20/20 nt	100	20	tgtgctgccggggggactggaggcttcaaaactatcttt	CAAGGTGGFKTIF		TRA
TCGA-76-6285	10A	Blood Derived Normal	C002AACXX110616:8:2105:9114:54539		chr14	22008132	AE000660|TRAV19*01|Homo	41/41 nt	100	41	M94081|TRAJ27*01|Homo	21/22 nt	95.4545	21	tgtgctctcgctccctcctttatggcaggcaaatcaaccttt	CALAPSFMAGKSTF		TRA
TCGA-06-0151	10A	Blood Derived Normal	B04B0ABXX110307:1:1208:6783:72752		chr14	21769024	AE000659|TRAV6*01|Homo	52/52 nt	100	52	M94081|TRAJ13*01|Homo	21/21 nt	100	21	tgtgctctttcttctgggggttaccagaaagttaccttt	CALSSGGYQKVTF		TRA
TCGA-06-0151	10A	Blood Derived Normal	B04A7ABXX110307:3:1101:11795:166996		chr14	22222430	AE000660|TRAV35*01|Homo	42/42 nt	100	42	X02886|TRAJ22*01|Homo	29/29 nt	100	29	tgtgctggccttatttcttctggttctgcaaggcaactgaccttt	CAGLISSGSARQLTF		TRA
TCGA-06-0151	10A	Blood Derived Normal	B047BABXX110303:8:1202:5529:92591		chr14	22222430	AE000660|TRAV35*01|Homo	42/42 nt	100	42	X02886|TRAJ22*01|Homo	29/29 nt	100	29	tgtgctggccttatttcttctggttctgcaaggcaactgaccttt	CAGLISSGSARQLTF		TRA
TCGA-06-0151	10A	Blood Derived Normal	B05ATABXX110314:5:1107:2122:187367		chr14	22518447	AE000660|TRAV19*01|Homo	27/27 nt	100	27	M94081|TRAJ26*01|Homo	46/46 nt	100	46	tgtgctctgagtgaggctgaggataactatggtcagaattttgtcttt	CALSEAEDNYGQNFVF		TRA
TCGA-06-6699	10A	Blood Derived Normal	C00KDACXX110825:8:1306:5975:31993		chr14	21924601	AE000659|TRAV14/DV4*02|Homo	49/49 nt	100	49	M35620|TRAJ40*01|Homo	24/24 nt	100	24	tgtgcaatgagagagttttcaggaacctacaaatacatcttt	CAMREFSGTYKYIF		TRA
TCGA-06-6699	10A	Blood Derived Normal	B020DACXX110829:6:2308:6150:9678		chr14	22478875	AE000660|TRAV17*01|Homo	21/21 nt	100	21	M94081|TRAJ57*01|Homo	50/51 nt	98.0392	50	tgcttcttacttctgggatctcagggcggatctgaaaagctggtcttt	CFLLLGSQGGSEKLVF		TRA
TCGA-06-6699	10A	Blood Derived Normal	B020DACXX110829:5:1207:2185:81090		chr14	22479526	AE000660|TRAV35*01|Homo	20/21 nt	95.2381	20	M94081|TRAJ56*01|Homo	51/51 nt	100	51	tgtgctgggcagggtcctggagccaatagtaagctgacattt	CAGQGPGANSKLTF		TRA
TCGA-76-4926	10A	Blood Derived Normal	B004EABXX110303:4:1206:17297:60998		chr14	21724270	AE000658|TRAV3*01|Homo	43/44 nt	97.7273	43	M94081|TRAJ26*01|Homo	30/30 nt	100	30	tgtgccgtttactatggtcagaattttgtcttt	CAVYYGQNFVF		TRA
TCGA-76-4926	10A	Blood Derived Normal	B049TABXX110306:4:1202:11203:19376		chr14	21797839	AE000659|TRAV8-1*01|Homo	42/42 nt	100	42	M94081|TRAJ45*01|Homo	34/34 nt	100	34	tgtgccgtttcaggaggaggtgctgacggactcaccttt	CAVSGGGADGLTF		TRA
TCGA-76-4926	10A	Blood Derived Normal	7026FABXX110303:2:1108:7383:49996		chr14	21888443	X04946|TRAV12-2*03|Homo	55/55 nt	100	55	M94081|TRAJ9*01|Homo	19/19 nt	100	19	tgtgccgtttctggaggcttcaaaactatcttt	CAVSGGFKTIF		TRA
TCGA-76-4926	10A	Blood Derived Normal	B049TABXX110306:2:1104:5953:194353		chr14	21888450	AE000659|TRAV12-2*01|Homo	51/51 nt	100	51	M94081|TRAJ4*01|Homo	24/25 nt	96	24	tgtgccgtgaatttatctggtggctacaataagctgattttt	CAVNLSGGYNKLIF		TRA
TCGA-76-4926	10A	Blood Derived Normal	B06PMABXX110325:8:1101:7074:62243		chr14	21888460	AE000659|TRAV12-2*01|Homo	38/38 nt	100	38	M94081|TRAJ9*01|Homo	36/36 nt	100	36	tgtgccgtttctggaggcttcaaaactatcttt	CAVSGGFKTIF		TRA
TCGA-76-4926	10A	Blood Derived Normal	702CBABXX110303:1:1102:9005:105647		chr14	21888460	AE000659|TRAV12-2*01|Homo	38/38 nt	100	38	M94081|TRAJ9*01|Homo	36/36 nt	100	36	tgtgccgtttctggaggcttcaaaactatcttt	CAVSGGFKTIF		TRA
TCGA-76-4926	10A	Blood Derived Normal	70268ABXX110304:6:1202:12112:192884		chr14	22208079	AE000660|TRAV34*01|Homo	46/46 nt	100	46	M94081|TRAJ53*01|Homo	26/26 nt	100	26	tgcaggcatctacctctgtggagcggtcatagtggaggtagcaactataaactgacattt	CRHLPLWSGHSGGSNYKLTF		TRA
TCGA-76-4926	10A	Blood Derived Normal	B0468ABXX110307:3:1108:17746:134806		chr14	22272508	AE000661|TRAV38-1*01|Homo	49/49 nt	100	49	M94081|TRAJ11*01|Homo	25/25 nt	100	25	tgtgctttcaactcaggatacagcaccctcaccttt	CAFNSGYSTLTF		TRA
TCGA-76-4926	10A	Blood Derived Normal	702K4ABXX110304:1:2107:6124:9664		chr14	22483007	AE000661|TRAV39*01|Homo	34/34 nt	100	34	M94081|TRAJ53*01|Homo	40/40 nt	100	40	tgtgccgtggagtatagtggaggtagcaactataaactgacattt	CAVEYSGGSNYKLTF		TRA
TCGA-76-4926	10A	Blood Derived Normal	B0468ABXX110307:3:1203:20735:190013		chr14	22495917	AE000661|TRAV38-1*01|Homo	22/22 nt	100	22	M94081|TRAJ43*01|Homo	50/50 nt	100	50	tgctttcatcttaacaatgacatgcgcttt	CFHLNNDMRF		TRA
TCGA-76-4926	10A	Blood Derived Normal	70268ABXX110304:1:1101:20346:184730		chr14	22495917	AE000661|TRAV38-1*01|Homo	22/22 nt	100	22	M94081|TRAJ43*01|Homo	50/50 nt	100	50	tgctttcatcttaacaatgacatgcgcttt	CFHLNNDMRF		TRA
TCGA-76-4926	10A	Blood Derived Normal	702CBABXX110303:4:2102:4750:152450		chr14	22495917	AE000661|TRAV38-1*01|Homo	29/29 nt	100	29	M94081|TRAJ43*01|Homo	45/45 nt	100	45	tgcgatgtatttctgtgctttcatcttaacaatgacatgcgcttt	CDVFLCFHLNNDMRF		TRA
TCGA-76-4926	10A	Blood Derived Normal	B047RABXX110307:1:2105:19478:121325		chr14	22496891	AE000661|TRAV41*01|Homo	19/19 nt	100	19	M94081|TRAJ42*01|Homo	49/49 nt	100	49	tgtgctgtccccgggacttatggaggaagccaaggaaatctcatcttt	CAVPGTYGGSQGNLIF		TRA
TCGA-76-4926	10A	Blood Derived Normal	7026FABXX110303:4:2204:15994:20100		chr14	22522044	M27371|TRAV26-1*02|Homo	33/33 nt	100	33	X02886|TRAJ22*01|Homo	36/36 nt	100	36	tgcatcgcccgactttctggttctgcaaggcaactgaccttt	CIARLSGSARQLTF		TRA
TCGA-06-2561	10A	Blood Derived Normal	207G4ABXX100728:7:22:3521:22377		chr14	22304510	AE000661|TRAV39*01|Homo	38/38 nt	100	38	M94081|TRAJ9*01|Homo	31/31 nt	100	31	tgtgccggggtacctactggaggcttcaaaactatcttt	CAGVPTGGFKTIF		TRA
TCGA-06-2561	10A	Blood Derived Normal	207G4ABXX100728:7:2:20651:177226		chr14	22482294	AE000661|TRAV39*01|Homo	28/28 nt	100	28	M94081|TRAJ54*01|Homo	39/39 nt	100	39	tgccacctacttctgtgccgtggacatgagggtgggggagcccagaagctggtattt	CHLLLCRGHEGGGAQKLVF		TRA
TCGA-06-2561	10A	Blood Derived Normal	207G4ABXX100728:7:3:2037:7650		chr14	22520424	M17656|TRAV12-3*02|Homo	29/29 nt	100	29	X58763|TRAJ23*02|Homo	31/31 nt	100	31	tgcaatgagcgcgttttagggcggcggaaccagggaggaaagcttatcttc	CNERVLGRRNQGGKLIF		TRA
TCGA-12-0818	10A	Blood Derived Normal	42CN9AAXX090812:3:8:772:1566#0		chr14	21643536	AE000658|TRAV1-2*01|Homo	49/51 nt	96.0784	49	M94081|TRAJ9*01|Homo	27/27 nt	100	27	tgtgctgtgaagactggaggcttcaaaactatcttt	CAVKTGGFKTIF		TRA
TCGA-12-0818	10A	Blood Derived Normal	42CN9AAXX090812:3:91:1017:1584#0		chr14	21888451	M81774|TRAV12-2*02|Homo	48/48 nt	100	48	M94081|TRAJ49*01|Homo	26/26 nt	100	26	tgtgccgtgcccaccggtaaccagttctatttt	CAVPTGNQFYF		TRA
TCGA-12-0818	10A	Blood Derived Normal	42CN9AAXX090812:3:91:39:210#0		chr14	21966002	M17656|TRAV12-3*02|Homo	46/50 nt	92	46	M94081|TRAJ28*01|Homo	20/20 nt	100	20	tgtagtagaggggctgggagttaccaactcactttc	CSRGAGSYQLTF		TRA
TCGA-12-0818	10A	Blood Derived Normal	61BW9AAXX100212:1:89:3669:1589		chr14	22495877	AE000659|TRAV16*01|Homo	19/20 nt	95	19	M94081|TRAJ43*01|Homo	40/40 nt	100	40	tgtcagcgcatgtattactgtgacaataacaatgacatgcgcttt	CQRMYYCDNNNDMRF		TRA
TCGA-06-2569	01A	Primary Tumor	C00HWABXX110325:4:2201:16204:154207		chr14	21966006	AE000659|TRAV12-3*01|Homo	54/54 nt	100	54	M94081|TRAJ11*01|Homo	20/20 nt	100	20	tgtgcaatgagttattcaggatacagcaccctcaccttt	CAMSYSGYSTLTF		TRA
TCGA-19-4068	01A	Primary Tumor	B00E9ABXX110131:8:45:8270:124482		chr14	21979082	AE000659|TRAV8-6*02|Homo	38/38 nt	100	38	X02886|TRAJ22*01|Homo	33/33 nt	100	33	tgtgctgtgagtgtaccctctggttctgcaaggcaactgaccttt	CAVSVPSGSARQLTF		TRA
TCGA-19-4068	01A	Primary Tumor	B00GEABXX110131:3:25:18903:140933		chr14	21979082	AE000659|TRAV8-6*02|Homo	38/38 nt	100	38	X02886|TRAJ22*01|Homo	32/32 nt	100	32	tgtgctgtgagtgtaccctctggttctgcaaggcaactgaccttt	CAVSVPSGSARQLTF		TRA
TCGA-06-2563	10A	Blood Derived Normal	C011EABXX110401:2:1207:14210:27457		chr14	21769028	AE000659|TRAV6*01|Homo	50/51 nt	98.0392	50	M94081|TRAJ15*02|Homo	22/22 nt	100	22	tgtgctctagaaagccaggcaggaactgctctgatcttt	CALESQAGTALIF		TRA
TCGA-06-2563	10A	Blood Derived Normal	C011EABXX110401:2:2202:9815:36795		chr14	21769028	AE000659|TRAV6*01|Homo	51/51 nt	100	51	M94081|TRAJ15*02|Homo	22/22 nt	100	22	tgtgctctagaaagccaggcaggaactgctctgatcttt	CALESQAGTALIF		TRA
TCGA-06-2563	10A	Blood Derived Normal	B097UABXX110405:6:2107:13446:25426		chr14	21841720	AE000659|TRAV12-1*01|Homo	52/52 nt	100	52	M94081|TRAJ9*01|Homo	22/22 nt	100	22	tgtggtgatagaaatactggaggcttcaaaactatcttt	CGDRNTGGFKTIF		TRA
TCGA-06-2563	10A	Blood Derived Normal	B06PRABXX110323:3:1103:19842:161405		chr14	21847177	AE000659|TRAV8-2*01|Homo	45/45 nt	100	45	M94081|TRAJ29*01|Homo	32/32 nt	100	32	tgtgttgtgagtgattcaggaaacacacctcttgtcttt	CVVSDSGNTPLVF		TRA
TCGA-06-2563	10A	Blood Derived Normal	C00U7ABXX110327:5:1207:12352:56220		chr14	21941611	AE000659|TRAV9-2*01|Homo	43/43 nt	100	43	M94081|TRAJ42*01|Homo	28/28 nt	100	28	tgctctgacggccattatggaggaagccaaggaaatctcatcttt	CSDGHYGGSQGNLIF		TRA
TCGA-06-2563	10A	Blood Derived Normal	C00U7ABXX110327:5:2107:8975:86504		chr14	21941611	AE000659|TRAV9-2*01|Homo	43/43 nt	100	43	M94081|TRAJ42*01|Homo	28/28 nt	100	28	tgctctgacggccattatggaggaagccaaggaaatctcatcttt	CSDGHYGGSQGNLIF		TRA
TCGA-06-2563	10A	Blood Derived Normal	B06UCABXX110322:7:2106:6041:192109		chr14	22479525	AE000660|TRAV19*01|Homo	22/22 nt	100	22	M94081|TRAJ56*01|Homo	52/52 nt	100	52	tgtgctctgaaaactggagccaatagtaagctgacattt	CALKTGANSKLTF		TRA
TCGA-06-2563	10A	Blood Derived Normal	B097UABXX110405:1:1205:6716:82177		chr14	22499691	AE000659|TRAV5*01|Homo	25/25 nt	100	25	M35620|TRAJ40*01|Homo	43/43 nt	100	43	tgtgcagaggtcacaattacctcaggaacctacaaatacatcttt	CAEVTITSGTYKYIF		TRA
TCGA-06-2563	10A	Blood Derived Normal	B09V2ABXX110408:5:1106:20482:33089		chr14	22503749	AE000660|TRAV25*01|Homo	27/27 nt	100	27	M94081|TRAJ37*01|Homo	40/40 nt	100	40	tgtgcccccaggggtggctctggcaacacaggcaaactaatcttt	CAPRGGSGNTGKLIF		TRA
TCGA-06-2563	10A	Blood Derived Normal	C00U7ABXX110327:8:1205:17269:189454		chr14	22523601	AE000658|TRAV2*01|Homo	29/29 nt	100	29	M94081|TRAJ21*01|Homo	48/48 nt	100	48	tgtgctgtggaggacaacttcaacaaattttacttt	CAVEDNFNKFYF		TRA
TCGA-06-2563	10A	Blood Derived Normal	C00HWABXX110325:2:2203:3083:63685		chr14	22529633	M21626|TRAV14/DV4*01|Homo	23/23 nt	100	23	X05775|TRAJ15*01|Homo	48/48 nt	100	48	tgcaatgagagagggcagcgccaggcaggaactgctctgatcttt	CNERGQRQAGTALIF		TRA
TCGA-19-4068	10A	Blood Derived Normal	B017YABXX110131:2:66:1504:193610		chr14	21869310	X04954|TRAV13-1*02|Homo	55/56 nt	98.2143	55	M35619|TRAJ44*01|Homo	21/22 nt	95.4545	21	tgtgcagcaagtaatac-ggcactgccagtaaactcaccttt	CAASNTALPVNSP		TRA
TCGA-19-4068	10A	Blood Derived Normal	B00E9ABXX110131:5:3:15656:129452		chr14	21894991	M12423|TRAV8-4*02|Homo	36/36 nt	100	36	M94081|TRAJ15*02|Homo	33/33 nt	100	33	tgtgctgtgaccaagggggcaggaactgctctgatcttt	CAVTKGAGTALIF		TRA
TCGA-19-4068	10A	Blood Derived Normal	702MMABXX110128:1:65:11738:196187		chr14	21966012	M17656|TRAV12-3*02|Homo	50/50 nt	100	50	M94081|TRAJ5*01|Homo	21/21 nt	100	21	tgtgcaatgagcgtccctgacacgggcaggagagcacttactttt	CAMSVPDTGRRALTF		TRA
TCGA-19-4068	10A	Blood Derived Normal	B00GEABXX110131:4:47:13229:193540		chr14	22499689	AE000659|TRAV6*01|Homo	23/23 nt	100	23	M35620|TRAJ40*01|Homo	50/50 nt	100	50	tgctctgttactacctcaggaacctacaaatacatcttt	CSVTTSGTYKYIF		TRA
TCGA-19-4068	10A	Blood Derived Normal	B00FEABXX110128:2:61:12603:171570		chr14	22503751	AE000659|TRAV13-1*01|Homo	27/27 nt	100	27	M94081|TRAJ37*01|Homo	47/47 nt	100	47	tgtgcagcaagtaagggctctggcaacacaggcaaactaatcttt	CAASKGSGNTGKLIF		TRA
TCGA-19-4068	10A	Blood Derived Normal	B00FEABXX110128:4:42:1919:108023		chr14	22543186	AE000659|TRAV13-1*01|Homo	29/30 nt	96.6667	29	X02884|TRAJ3*01|Homo	33/33 nt	100	33	tgtctacttctgtgcaggcagccaaagttaagaagcagtgcttccaagataatcttt	CLLLCRQPKLRSSASKIIF		TRA
TCGA-06-A5U0	10A	Blood Derived Normal	C3PKEACXX140110:8:2212:18193:98997		chr14	22507672	M17650|TRAV8-2*02|Homo	22/23 nt	95.6522	22	M35622|TRAJ34*01|Homo	50/50 nt	100	50	tgttgtgatccggacaacaccgacaagctcatcttt	CCDPDNTDKLIF		TRA
TCGA-27-1837	10A	Blood Derived Normal	205F5ABXX100806:6:22:8492:158044		chr14	21894989	M12423|TRAV8-4*02|Homo	38/38 nt	100	38	M94081|TRAJ33*01|Homo	35/35 nt	100	35	tgtgctgtgaccctggatagcaactatcagttaatctgg	CAVTLDSNYQLIW		TRA
TCGA-27-1837	10A	Blood Derived Normal	205F5ABXX100806:6:28:8803:153500		chr14	21894989	M12423|TRAV8-4*02|Homo	38/38 nt	100	38	M94081|TRAJ33*01|Homo	35/35 nt	100	35	tgtgctgtgaccctggatagcaactatcagttaatctgg	CAVTLDSNYQLIW		TRA
TCGA-27-1837	10A	Blood Derived Normal	205F5ABXX100806:6:24:5954:157116		chr14	22105800	AE000660|TRAV24*01|Homo	43/43 nt	100	43	M35620|TRAJ40*01|Homo	29/29 nt	100	29	tgccccgttacctcaggaacctacaaatacatcttt	CPVTSGTYKYIF		TRA
TCGA-27-1837	10A	Blood Derived Normal	205F5ABXX100806:6:2:8340:177748		chr14	22105806	AE000660|TRAV24*01|Homo	37/37 nt	100	37	M35620|TRAJ40*01|Homo	35/35 nt	100	35	tgccccgttacctcaggaacctacaaatacatcttt	CPVTSGTYKYIF		TRA
TCGA-27-1837	10A	Blood Derived Normal	205F5ABXX100806:6:47:13525:21547		chr14	22105806	AE000660|TRAV24*01|Homo	37/37 nt	100	37	M35620|TRAJ40*01|Homo	35/35 nt	100	35	tgccccgttacctcaggaacctacaaatacatcttt	CPVTSGTYKYIF		TRA
TCGA-27-1837	10A	Blood Derived Normal	205F5ABXX100806:6:62:16221:120371		chr14	22105806	AE000660|TRAV24*01|Homo	37/37 nt	100	37	M35620|TRAJ40*01|Homo	35/35 nt	100	35	tgccccgttacctcaggaacctacaaatacatcttt	CPVTSGTYKYIF		TRA
TCGA-27-1837	10A	Blood Derived Normal	205F5ABXX100806:6:8:17180:42228		chr14	22488593	AE000659|TRAV14/DV4*02|Homo	36/38 nt	94.7368	36	M94081|TRAJ50*01|Homo	34/34 nt	100	34	tgcaatgaggggggcttcatgaaaacctcctacgacaaggtgatattt	CNEGGFMKTSYDKVIF		TRA
TCGA-27-1837	10A	Blood Derived Normal	205F5ABXX100806:6:6:3040:196728		chr14	22488593	AE000659|TRAV14/DV4*02|Homo	36/38 nt	94.7368	36	M94081|TRAJ50*01|Homo	34/34 nt	100	34	tgcaatgaggggggcttcatgaaaacctcctacgacaaggtgatattt	CNEGGFMKTSYDKVIF		TRA
TCGA-27-1837	10A	Blood Derived Normal	205F5ABXX100806:6:63:8363:121509		chr14	22488593	AE000659|TRAV14/DV4*02|Homo	36/39 nt	92.3077	36	M94081|TRAJ50*01|Homo	34/34 nt	100	34	tgcaatgaggggggcttcatgaaaacctcctacgacaaggtgatattt	CNEGGFMKTSYDKVIF		TRA
TCGA-27-1837	10A	Blood Derived Normal	205F5ABXX100806:6:62:15219:70870		chr14	22488593	AE000659|TRAV14/DV4*02|Homo	36/38 nt	94.7368	36	M94081|TRAJ50*01|Homo	34/34 nt	100	34	tgcaatgaggggggcttcatgaaaacctcctacgacaaggtgatattt	CNEGGFMKTSYDKVIF		TRA
TCGA-27-1837	10A	Blood Derived Normal	205F5ABXX100806:6:46:6315:166262		chr14	22488593	AE000659|TRAV14/DV4*02|Homo	36/38 nt	94.7368	36	M94081|TRAJ50*01|Homo	34/34 nt	100	34	tgcaatgaggggggcttcatgaaaacctcctacgacaaggtgatattt	CNEGGFMKTSYDKVIF		TRA
TCGA-27-1837	10A	Blood Derived Normal	205F5ABXX100806:6:23:16034:111777		chr14	22488593	AE000659|TRAV14/DV4*02|Homo	36/38 nt	94.7368	36	M94081|TRAJ50*01|Homo	34/34 nt	100	34	tgcaatgaggggggcttcatgaaaacctcctacgacaaggtgatattt	CNEGGFMKTSYDKVIF		TRA
TCGA-27-1837	10A	Blood Derived Normal	205F5ABXX100806:6:1:4207:28059		chr14	22488593	AE000659|TRAV14/DV4*02|Homo	36/38 nt	94.7368	36	M94081|TRAJ50*01|Homo	34/34 nt	100	34	tgcaatgaggggggcttcatgaaaacctcctacgacaaggtgatattt	CNEGGFMKTSYDKVIF		TRA
TCGA-27-1837	10A	Blood Derived Normal	205F5ABXX100806:6:1:17226:119070		chr14	22488593	AE000659|TRAV14/DV4*02|Homo	36/38 nt	94.7368	36	M94081|TRAJ50*01|Homo	34/34 nt	100	34	tgcaatgaggggggcttcatgaaaacctcctacgacaaggtgatattt	CNEGGFMKTSYDKVIF		TRA
TCGA-27-1837	10A	Blood Derived Normal	205F5ABXX100806:6:47:20291:31093		chr14	22518451	AE000659|TRAV12-2*01|Homo	19/19 nt	100	19	M94081|TRAJ26*01|Homo	54/55 nt	98.1818	54	tgtgccgtgaacaactatggtcagaattttgtcttt	CAVNNYGQNFVF		TRA
TCGA-27-1837	10A	Blood Derived Normal	205F5ABXX100806:6:22:4555:16886		chr14	22518451	AE000659|TRAV12-2*01|Homo	19/19 nt	100	19	M94081|TRAJ26*01|Homo	55/55 nt	100	55	tgtgccgtgaacaactatggtcagaattttgtcttt	CAVNNYGQNFVF		TRA
TCGA-27-1837	10A	Blood Derived Normal	205F5ABXX100806:6:63:10113:186078		chr14	22522048	AE000660|TRAV17*01|Homo	19/19 nt	100	19	X02886|TRAJ22*01|Homo	41/41 nt	100	41	tgtgccccggcgtcggtttggggttctgcaaggcaactgaccttt	CAPASVWGSARQLTF		TRA
TCGA-27-1837	10A	Blood Derived Normal	205F5ABXX100806:6:61:3336:48799		chr14	22522048	AE000660|TRAV17*01|Homo	19/19 nt	100	19	X02886|TRAJ22*01|Homo	41/41 nt	100	41	tgtgccccggcgtcggtttggggttctgcaaggcaactgaccttt	CAPASVWGSARQLTF		TRA
TCGA-27-1837	10A	Blood Derived Normal	205F5ABXX100806:6:44:20093:145591		chr14	22522048	AE000660|TRAV17*01|Homo	19/19 nt	100	19	X02886|TRAJ22*01|Homo	41/41 nt	100	41	tgtgccccggcgtcggtttggggttctgcaaggcaactgaccttt	CAPASVWGSARQLTF		TRA
TCGA-27-1837	10A	Blood Derived Normal	205F5ABXX100806:6:26:8757:143248		chr14	22522048	AE000660|TRAV17*01|Homo	19/19 nt	100	19	X02886|TRAJ22*01|Homo	41/41 nt	100	41	tgtgccccggcgtcggtttggggttctgcaaggcaactgaccttt	CAPASVWGSARQLTF		TRA
TCGA-27-1837	10A	Blood Derived Normal	205F5ABXX100806:6:23:3037:153203		chr14	22522048	AE000660|TRAV17*01|Homo	19/19 nt	100	19	X02886|TRAJ22*01|Homo	41/41 nt	100	41	tgtgccccggcgtcggtttggggttctgcaaggcaactgaccttt	CAPASVWGSARQLTF		TRA
TCGA-27-1837	10A	Blood Derived Normal	205F5ABXX100806:6:5:10710:183425		chr14	22522048	AE000660|TRAV17*01|Homo	19/19 nt	100	19	X02886|TRAJ22*01|Homo	41/41 nt	100	41	tgtgccccggcgtcggtttggggttctgcaaggcaactgaccttt	CAPASVWGSARQLTF		TRA
TCGA-27-1837	10A	Blood Derived Normal	205F5ABXX100806:6:64:4542:22956		chr14	22537632	AE000659|TRAV9-2*01|Homo	28/28 nt	100	28	M94081|TRAJ7*01|Homo	45/45 nt	100	45	tgtgctctggtcaacaacagactcgctttt	CALVNNRLAF		TRA
TCGA-27-1837	10A	Blood Derived Normal	205F5ABXX100806:6:64:5323:162926		chr14	22537632	AE000659|TRAV9-2*01|Homo	28/28 nt	100	28	M94081|TRAJ7*01|Homo	45/45 nt	100	45	tgtgctctggtcaacaacagactcgctttt	CALVNNRLAF		TRA
TCGA-06-0238	01A	Primary Tumor	B04UKABXX110307:2:1205:7118:3839		chr14	22148577	X04957|TRAV27*02|Homo	48/50 nt	96	48	M94081|TRAJ53*01|Homo	22/22 nt	100	22	tgtatgggtggaggtagcaactataaactgacattt	CMGGGSNYKLTF		TRA
TCGA-06-0238	01A	Primary Tumor	B05A3ABXX110314:8:1103:20365:74916		chr14	22148577	X04957|TRAV27*02|Homo	49/50 nt	98	49	M94081|TRAJ53*01|Homo	22/22 nt	100	22	tgtatgggtggaggtagcaactataaactgacattt	CMGGGSNYKLTF		TRA
TCGA-27-1838	10A	Blood Derived Normal	B06UCABXX110322:1:1103:8336:66120		chr14	21643532	AE000658|TRAV1-2*01|Homo	46/46 nt	100	46	M94081|TRAJ23*01|Homo	28/28 nt	100	28	tgtgccctttataaccagggaggaaagcttatcttc	CALYNQGGKLIF		TRA
TCGA-27-2528	10A	Blood Derived Normal	2094AABXX100813:5:45:10129:143722		chr14	21888457	X04946|TRAV12-2*03|Homo	45/45 nt	100	45	M35620|TRAJ40*01|Homo	27/27 nt	100	27	tgtgccgtgaacgggccaggaacctacaaatacatcttt	CAVNGPGTYKYIF		TRA
TCGA-27-2528	10A	Blood Derived Normal	2094AABXX100813:5:68:13434:73103		chr14	21888457	X04946|TRAV12-2*03|Homo	45/45 nt	100	45	M35620|TRAJ40*01|Homo	27/27 nt	100	27	tgtgccgtgaacgggccaggaacctacaaatacatcttt	CAVNGPGTYKYIF		TRA
TCGA-27-2528	10A	Blood Derived Normal	2094AABXX100813:5:62:5101:132108		chr14	21894982	AE000659|TRAV8-4*01|Homo	49/49 nt	100	49	M94081|TRAJ23*01|Homo	21/21 nt	100	21	tgtgctgtgagtgaacggcttaaccagggaggaaagcttatcttc	CAVSERLNQGGKLIF		TRA
TCGA-27-2528	10A	Blood Derived Normal	2094AABXX100813:5:41:1777:28990		chr14	22495893	AE000659|TRAV16*01|Homo	19/21 nt	90.4762	19	M94081|TRAJ43*01|Homo	52/54 nt	96.2963	52	tgtgacactaacaatgacatgcgcttt	CDTNNDMRF		TRA
TCGA-32-2494	10A	Blood Derived Normal	B00AHABXX110131:4:47:1978:69775		chr14	21622514	AE000658|TRAV1-1*01|Homo	52/52 nt	100	52	M94081|TRAJ42*01|Homo	23/23 nt	100	23	tgcgctgtgagattgaattatggaggaagccaaggaaatctcatcttt	CAVRLNYGGSQGNLIF		TRA
TCGA-32-2494	10A	Blood Derived Normal	B00GEABXX110131:8:42:21232:200268		chr14	21712800	M17659|TRAV2*02|Homo	37/37 nt	100	37	M94081|TRAJ37*01|Homo	32/32 nt	100	32	tgtgctgcgccccatggctctggcaacacaggcaaactaatcttt	CAAPHGSGNTGKLIF		TRA
TCGA-32-2494	10A	Blood Derived Normal	B00GEABXX110131:2:5:13332:43876		chr14	21797844	AE000659|TRAV8-1*01|Homo	39/39 nt	100	39	X05773|TRAJ17*01|Homo	33/33 nt	100	33	tgtgccgtgatccccaaagctgcaggcaacaagctaactttt	CAVIPKAAGNKLTF		TRA
TCGA-32-2494	10A	Blood Derived Normal	702MMABXX110128:7:21:18889:142207		chr14	21869311	AE000659|TRAV13-1*01|Homo	51/51 nt	100	51	M94081|TRAJ21*01|Homo	19/19 nt	100	19	tgtctacttctgtgcagcatatgggacaacttcaacaaattttacttt	CLLLCSIWDNFNKFYF		TRA
TCGA-32-2494	10A	Blood Derived Normal	B00FEABXX110128:8:21:6096:177449		chr14	21888451	AE000659|TRAV12-2*01|Homo	49/49 nt	100	49	M94081|TRAJ39*01|Homo	24/24 nt	100	24	tgtgccgtgacttataataatgcaggcaacatgctcaccttt	CAVTYNNAGNMLTF		TRA
TCGA-32-2494	10A	Blood Derived Normal	B00E9ABXX110131:4:67:7813:102714		chr14	21888453	X04946|TRAV12-2*03|Homo	47/47 nt	100	47	M94081|TRAJ30*01|Homo	25/25 nt	100	25	tgtgccgtgatggagaacagagatgacaagatcatcttt	CAVMENRDDKIIF		TRA
TCGA-32-2494	10A	Blood Derived Normal	702MMABXX110128:4:24:1606:88821		chr14	21888453	X04946|TRAV12-2*03|Homo	47/47 nt	100	47	M94081|TRAJ30*01|Homo	25/25 nt	100	25	tgtgccgtgatggagaacagagatgacaagatcatcttt	CAVMENRDDKIIF		TRA
TCGA-32-2494	10A	Blood Derived Normal	B017YABXX110131:2:66:6580:51512		chr14	21966012	M17656|TRAV12-3*02|Homo	47/47 nt	100	47	M94081|TRAJ26*01|Homo	22/22 nt	100	22	tgtgcaatgaaggggagctatggtcagaattttgtcttt	CAMKGSYGQNFVF		TRA
TCGA-32-2494	10A	Blood Derived Normal	B017YABXX110131:3:42:5636:96786		chr14	21966012	M17656|TRAV12-3*02|Homo	47/47 nt	100	47	M94081|TRAJ26*01|Homo	22/22 nt	100	22	tgtgcaatgaaggggagctatggtcagaattttgtcttt	CAMKGSYGQNFVF		TRA
TCGA-32-2494	10A	Blood Derived Normal	B00FEABXX110128:4:23:18834:158191		chr14	22148584	AE000660|TRAV27*01|Homo	50/50 nt	100	50	AF532854|TRAJ32*02|Homo	23/24 nt	95.8333	23	tgtgcaggagcgggtggggctacaaacaagctcatcttt	CAGAGGATNKLIF		TRA
TCGA-32-2494	10A	Blood Derived Normal	B00GEABXX110131:8:45:1720:164779		chr14	22304502	AE000661|TRAV39*01|Homo	51/51 nt	100	51	M94081|TRAJ48*01|Homo	27/27 nt	100	27	tgtgccgtggactttggaaatgagaaattaaccttt	CAVDFGNEKLTF		TRA
TCGA-32-2494	10A	Blood Derived Normal	B00E9ABXX110131:3:2:7727:49187		chr14	22304502	AE000661|TRAV39*01|Homo	51/51 nt	100	51	M94081|TRAJ48*01|Homo	27/27 nt	100	27	tgtgccgtggactttggaaatgagaaattaaccttt	CAVDFGNEKLTF		TRA
TCGA-32-2494	10A	Blood Derived Normal	B00E9ABXX110131:1:67:20880:68515		chr14	22314874	X73521|TRAV40*01|Homo	40/40 nt	100	40	M35620|TRAJ40*01|Homo	32/32 nt	100	32	tgtcttcttactactacctcaggaacctacaaatacatcttt	CLLTTTSGTYKYIF		TRA
TCGA-32-2494	10A	Blood Derived Normal	B00E9ABXX110131:3:64:7212:88324		chr14	22501608	AE000661|TRAV38-1*01|Homo	36/36 nt	100	36	M94081|TRAJ39*01|Homo	39/39 nt	100	39	tgtgctttcatgaagcgtaatgcaggcaacatgctcaccttt	CAFMKRNAGNMLTF		TRA
TCGA-32-2494	10A	Blood Derived Normal	B00FEABXX110128:8:7:8738:52883		chr14	22508608	AE000660|TRAV17*01|Homo	21/21 nt	100	21	M94081|TRAJ33*01|Homo	49/49 nt	100	49	tgtgctacggacgctgggggcaactatcagttaatctgg	CATDAGGNYQLIW		TRA
TCGA-32-2494	10A	Blood Derived Normal	B00FDABXX110128:2:6:3220:143505		chr14	22512853	AE000659|TRAV12-3*01|Homo	25/26 nt	96.1538	25	M94081|TRAJ30*01|Homo	47/47 nt	100	47	tgtgcaatgaggaggaacagagatgacaagatcatcttt	CAMRRNRDDKIIF		TRA
TCGA-32-2494	10A	Blood Derived Normal	B00E9ABXX110131:3:7:13329:101677		chr14	22516280	AE000658|TRAV1-1*01|Homo	31/31 nt	100	31	M94081|TRAJ27*01|Homo	45/45 nt	100	45	tgcctcttacttctgcgctgtaatgcaggcaaatcaaccttt	CLLLLRCNAGKSTF		TRA
TCGA-32-2494	10A	Blood Derived Normal	B00E9ABXX110131:2:64:5404:15138		chr14	22535558	AE000660|TRAV26-1*01|Homo	30/30 nt	100	30	M94081|TRAJ9*01|Homo	41/42 nt	97.619	41	tgtactattgcatcgtcagagtcgcgagatactggaggcttcaaaactatcttt	CTIASSESRDTGGFKTIF		TRA
TCGA-32-2494	10A	Blood Derived Normal	B00AHABXX110131:8:43:1273:182246		chr14	22540246	AE000659|TRAV12-2*01|Homo	30/31 nt	96.7742	30	M94081|TRAJ5*01|Homo	51/51 nt	100	51	tgtgccgtggacacgggcaggagagcacttactttt	CAVDTGRRALTF		TRA
TCGA-32-2494	10A	Blood Derived Normal	B017YABXX110131:4:22:13486:28649		chr14	22540246	AE000659|TRAV12-2*01|Homo	30/31 nt	96.7742	30	M94081|TRAJ5*01|Homo	51/51 nt	100	51	tgtgccgtggacacgggcaggagagcacttactttt	CAVDTGRRALTF		TRA
TCGA-32-2638	10A	Blood Derived Normal	203A3ABXX100830:5:4:18571:106349		chr14	21869314	AE000659|TRAV13-1*01|Homo	50/50 nt	100	50	M94081|TRAJ29*01|Homo	25/25 nt	100	25	tgtgcagcaagctcaggaaacacacctcttgtcttt	CAASSGNTPLVF		TRA
TCGA-32-2638	10A	Blood Derived Normal	203A3ABXX100830:5:63:18586:43054		chr14	21869324	AE000659|TRAV13-1*01|Homo	41/41 nt	100	41	M94081|TRAJ18*01|Homo	30/31 nt	96.7742	30	tgtgcagcaagtgaccacagaggctcaaacctggggaggctatacttt	CAASDHRGSNLGRLYF		TRA
TCGA-32-2638	10A	Blood Derived Normal	203A3ABXX100830:5:6:16479:113791		chr14	22112983	AE000660|TRAV25*01|Homo	47/48 nt	97.9167	47	M94081|TRAJ52*01|Homo	30/30 nt	100	30	tgtgaggctggtggtactagctatggaaagctgacattt	CEAGGTSYGKLTF		TRA
TCGA-32-2638	10A	Blood Derived Normal	203A3ABXX100830:5:23:14772:165477		chr14	22148588	AE000660|TRAV27*01|Homo	45/45 nt	100	45	M94081|TRAJ38*01|Homo	25/25 nt	100	25	tgcaggaacgatgatgctggcaacaaccgtaagctgatttgg	CRNDDAGNNRKLIW		TRA
TCGA-32-2638	10A	Blood Derived Normal	203A3ABXX100830:5:8:3808:33514		chr14	22203311	AE000660|TRAV26-2*01|Homo	51/51 nt	100	51	M94081|TRAJ53*01|Homo	22/22 nt	100	22	tgcatcctcctgaatagtggaggtagcaactataaactgacattt	CILLNSGGSNYKLTF		TRA
TCGA-32-2638	10A	Blood Derived Normal	203A3ABXX100830:5:66:16121:153819		chr14	22320648	AE000661|TRAV41*01|Homo	40/40 nt	100	40	M94081|TRAJ58*01|Homo	34/34 nt	100	34	tgccgtctacatctgtgctgtatcagtggctctaggttgaccttt	CRLHLCCISGSRLTF		TRA
TCGA-32-2638	10A	Blood Derived Normal	203A3ABXX100830:5:64:17773:191679		chr14	22479526	AE000659|TRAV13-2*01|Homo	28/28 nt	100	28	M94081|TRAJ56*01|Homo	49/50 nt	98	49	tgtctacttttgtgcagagaatatcctggagccaatagtaagctgacattt	CLLLCREYPGANSKLTF		TRA
TCGA-32-2638	10A	Blood Derived Normal	203A3ABXX100830:5:44:4602:111223		chr14	22495913	AE000660|TRAV27*01|Homo	24/24 nt	100	24	M94081|TRAJ43*01|Homo	45/45 nt	100	45	tgtgcaggatacacttacaataacaatgacatgcgcttt	CAGYTYNNNDMRF		TRA
TCGA-32-2638	10A	Blood Derived Normal	203A3ABXX100830:5:61:19271:15901		chr14	22533501	AE000659|TRAV6*01|Homo	37/37 nt	100	37	M94081|TRAJ10*01|Homo	37/37 nt	100	37	tgtgctctagaggtcacgggaggaggaaacaaactcaccttt	CALEVTGGGNKLTF		TRA
TCGA-06-2557	01A	Primary Tumor	C00HWABXX110325:1:1204:4774:87442		chr14	21998123	AE000660|TRAV17*01|Homo	43/43 nt	100	43	M94081|TRAJ11*01|Homo	27/27 nt	100	27	tgtgctacggccccccgatacagcaccctcaccttt	CATAPRYSTLTF		TRA
TCGA-06-2557	01A	Primary Tumor	B097UABXX110405:1:2102:15886:112717		chr14	21998123	AE000660|TRAV17*01|Homo	41/43 nt	95.3488	41	M94081|TRAJ11*01|Homo	27/27 nt	100	27	tgtgctacggccccccgatacagcaccctcaccttt	CATAPRYSTLTF		TRA
TCGA-06-2557	01A	Primary Tumor	B09V2ABXX110408:2:2108:7346:68808		chr14	21998123	AE000660|TRAV17*01|Homo	43/43 nt	100	43	M94081|TRAJ11*01|Homo	27/27 nt	100	27	tgtgctacggccccccgatacagcaccctcaccttt	CATAPRYSTLTF		TRA
TCGA-32-2632	10A	Blood Derived Normal	B058PABXX110316:1:1201:5817:145075		chr14	21826017	AE000659|TRAV10*01|Homo	59/59 nt	100	59	M94081|TRAJ18*01|Homo	19/19 nt	100	19	tgtgtggtgagcgacagaggctcaaccctggggaggctatacttt	CVVSDRGSTLGRLYF		TRA
TCGA-32-2632	10A	Blood Derived Normal	B067VABXX110310:4:1206:7160:190293		chr14	21841730	AE000659|TRAV12-1*01|Homo	42/42 nt	100	42	M94081|TRAJ10*01|Homo	28/28 nt	100	28	tgtggtgagcttcacacgggaggaggaaacaaactcaccttt	CGELHTGGGNKLTF		TRA
TCGA-32-2632	10A	Blood Derived Normal	C00D4ABXX110310:3:2108:12388:195281		chr14	22502237	M17656|TRAV12-3*02|Homo	28/28 nt	100	28	M94081|TRAJ38*01|Homo	37/37 nt	100	37	tgtgcatcccctatggatggcaacaaccgtaagctgatttgg	CASPMDGNNRKLIW		TRA
TCGA-32-2632	10A	Blood Derived Normal	B067VABXX110310:3:1204:2618:57784		chr14	22533505	AE000659|TRAV16*01|Homo	30/31 nt	96.7742	30	M94081|TRAJ10*01|Homo	43/43 nt	100	43	tgtgctctaaggtgggggggaggaggaaacaaactcaccttt	CALRWGGGGNKLTF		TRA
TCGA-32-2632	10A	Blood Derived Normal	C00D4ABXX110310:7:1207:6530:48232		chr14	22535559	X04954|TRAV13-1*02|Homo	23/23 nt	100	23	M94081|TRAJ9*01|Homo	55/55 nt	100	55	tgtgcagcaagtactggaggcttcaaaactatcttt	CAASTGGFKTIF		TRA
TCGA-14-0871	01A	Primary Tumor	42EBGAAXX090828:7:4:1593:1650#0		chr14	22495896	AE000659|TRAV16*01|Homo	19/21 nt	90.4762	19	M94081|TRAJ43*01|Homo	29/30 nt	96.6667	29	tgtgacaataacaatgacatgcgcttt	CDNNNDMRF		TRA
TCGA-06-1084	01A	Primary Tumor	61CR0AAXX100212:1:14:1826:11509		chr14	22486234	M17656|TRAV12-3*02|Homo	22/22 nt	100	22	M94081|TRAJ52*01|Homo	53/53 nt	100	53	tgtgcaatgagccctggtggtactagctatggaaagctgacattt	CAMSPGGTSYGKLTF		TRA
TCGA-14-0789	10A	Blood Derived Normal	B058NABXX110313:4:1108:13078:29177		chr14	21998125	AE000660|TRAV17*01|Homo	42/42 nt	100	42	M94081|TRAJ27*01|Homo	30/30 nt	100	30	tgtgctacggatagaaacaccaatgcaggcaaatcaaccttt	CATDRNTNAGKSTF		TRA
TCGA-14-0789	10A	Blood Derived Normal	B025DABXX110325:4:2205:12081:144435		chr14	22495863	AE000659|TRAV16*01|Homo	19/20 nt	95	19	M94081|TRAJ43*01|Homo	26/26 nt	100	26	tgtcagcgcatgtattactgtgacaataacaatgacatgcgcttt	CQRMYYCDNNNDMRF		TRA
TCGA-14-0789	10A	Blood Derived Normal	B05AGABXX110313:2:2203:3695:176502		chr14	22522051	AE000659|TRAV6*01|Homo	32/32 nt	100	32	X02886|TRAJ22*01|Homo	33/33 nt	100	33	tgtgctcccgccgggggatctgcaaggcaactgaccttt	CAPAGGSARQLTF		TRA
TCGA-32-2616	10A	Blood Derived Normal	800T7ABXX100910:5:47:5335:3281		chr14	21622519	AE000658|TRAV1-1*01|Homo	47/47 nt	100	47	M94081|TRAJ26*01|Homo	27/27 nt	100	27	tgcgctgtgagaactaactatggtcagaattttgtcttt	CAVRTNYGQNFVF		TRA
TCGA-32-2616	10A	Blood Derived Normal	800T7ABXX100910:5:28:11772:21829		chr14	21769028	AE000659|TRAV6*01|Homo	52/52 nt	100	52	AJ007774|TRAJ37*02|Homo	22/22 nt	100	22	tgtgctctagacggtagcaacacaggcaaactaatcttt	CALDGSNTGKLIF		TRA
TCGA-32-2616	10A	Blood Derived Normal	800T7ABXX100910:5:2:8931:80068		chr14	21769035	AE000659|TRAV6*01|Homo	39/40 nt	97.5	39	AC023226|TRAJ13*02|Homo	33/33 nt	100	33	tgtgctctggattctgggggttaccagaaagttaccttt	CALDSGGYQKVTF		TRA
TCGA-32-2616	10A	Blood Derived Normal	800T7ABXX100910:5:45:16473:153571		chr14	21826035	AE000659|TRAV10*01|Homo	38/38 nt	100	38	M94081|TRAJ10*01|Homo	25/25 nt	100	25	tgtgtggtgacccataccaggatgggaggaggaaacaaactcaccttt	CVVTHTRMGGGNKLTF		TRA
TCGA-32-2616	10A	Blood Derived Normal	800T7ABXX100910:5:22:18380:182986		chr14	21841721	M17657|TRAV12-1*02|Homo	51/51 nt	100	51	M94081|TRAJ41*01|Homo	22/22 nt	100	22	tgtgtggtgagggattccgggtatgcactcaacttc	CVVRDSGYALNF		TRA
TCGA-32-2616	10A	Blood Derived Normal	800T7ABXX100910:5:45:12614:23604		chr14	21841722	AE000659|TRAV12-1*01|Homo	49/50 nt	98	49	M94081|TRAJ41*01|Homo	23/23 nt	100	23	tgtgtggtgagggattccgggtatgcactcaacttc	CVVRDSGYALNF		TRA
TCGA-32-2616	10A	Blood Derived Normal	800T7ABXX100910:5:6:15536:61559		chr14	21841727	AE000659|TRAV12-1*01|Homo	48/48 nt	100	48	M94081|TRAJ21*01|Homo	20/20 nt	100	20	tgtgtggtgaacacgggggaatacaacttcaacaaattttacttt	CVVNTGEYNFNKFYF		TRA
TCGA-32-2616	10A	Blood Derived Normal	800T7ABXX100910:5:46:16662:140659		chr14	21841730	M17657|TRAV12-1*02|Homo	43/43 nt	100	43	M94081|TRAJ26*01|Homo	27/27 nt	100	27	tgtgtggtgaattctcgctatggtcagaattttgtcttt	CVVNSRYGQNFVF		TRA
TCGA-32-2616	10A	Blood Derived Normal	800T7ABXX100910:5:24:20957:199617		chr14	21852945	AE000659|TRAV8-3*01|Homo	55/55 nt	100	55	M94081|TRAJ48*01|Homo	21/21 nt	100	21	tgtgctgctaactttggaaatgagaaattaaccttt	CAANFGNEKLTF		TRA
TCGA-32-2616	10A	Blood Derived Normal	800T7ABXX100910:5:68:10763:21393		chr14	21852945	AE000659|TRAV8-3*01|Homo	55/55 nt	100	55	M94081|TRAJ48*01|Homo	21/21 nt	100	21	tgtgctgctaactttggaaatgagaaattaaccttt	CAANFGNEKLTF		TRA
TCGA-32-2616	10A	Blood Derived Normal	800T7ABXX100910:5:41:7417:18452		chr14	21869315	AE000659|TRAV13-1*01|Homo	46/46 nt	100	46	M94081|TRAJ50*01|Homo	22/22 nt	100	22	tgtgcagctaatctcatgaaaacctcctacgacaaggtgatattt	CAANLMKTSYDKVIF		TRA
TCGA-32-2616	10A	Blood Derived Normal	800T7ABXX100910:5:25:11561:21701		chr14	21869318	AE000659|TRAV13-1*01|Homo	44/44 nt	100	44	M35620|TRAJ40*01|Homo	27/27 nt	100	27	tgtgcagcaccccgtacctcaggaacctacaaatacatcttt	CAAPRTSGTYKYIF		TRA
TCGA-32-2616	10A	Blood Derived Normal	800T7ABXX100910:5:4:15009:38756		chr14	21966014	AE000659|TRAV12-3*01|Homo	42/42 nt	100	42	M94081|TRAJ18*01|Homo	33/33 nt	100	33	tgtgcaaacgacagaggctcaaccctggggaggctatacttt	CANDRGSTLGRLYF		TRA
TCGA-32-2616	10A	Blood Derived Normal	800T7ABXX100910:5:64:9910:112593		chr14	21966014	AE000659|TRAV12-3*01|Homo	42/42 nt	100	42	M94081|TRAJ18*01|Homo	33/33 nt	100	33	tgtgcaaacgacagaggctcaaccctggggaggctatacttt	CANDRGSTLGRLYF		TRA
TCGA-32-2616	10A	Blood Derived Normal	800T7ABXX100910:5:43:17190:170253		chr14	21998128	AE000660|TRAV17*01|Homo	40/40 nt	100	40	M94081|TRAJ48*01|Homo	29/29 nt	100	29	tgcttcttacttctgtgctacggacccgagtcatctaactttggaaatgagaaattaaccttt	CFLLLCYGPESSNFGNEKLTF		TRA
TCGA-32-2616	10A	Blood Derived Normal	800T7ABXX100910:5:2:20951:42983		chr14	22486231	AE000660|TRAV35*01|Homo	25/25 nt	100	25	M94081|TRAJ52*01|Homo	49/49 nt	100	49	tgtgctgggcacgatgctggtggtactagctatggaaagctgacattt	CAGHDAGGTSYGKLTF		TRA
TCGA-32-2616	10A	Blood Derived Normal	800T7ABXX100910:5:1:14807:93360		chr14	22497665	AE000659|TRAV12-1*01|Homo	35/35 nt	100	35	M94081|TRAJ41*01|Homo	38/38 nt	100	38	tgtgtggtgagggattccgggtatgcactcaacttc	CVVRDSGYALNF		TRA
TCGA-32-2616	10A	Blood Derived Normal	800T7ABXX100910:5:65:9243:170791		chr14	22497665	M17657|TRAV12-1*02|Homo	25/25 nt	100	25	M94081|TRAJ41*01|Homo	48/48 nt	100	48	tgtgtggtgagggattccgggtatgcactcaacttc	CVVRDSGYALNF		TRA
TCGA-32-2616	10A	Blood Derived Normal	800T7ABXX100910:5:7:11677:112541		chr14	22499693	M17657|TRAV12-1*02|Homo	29/29 nt	100	29	M35620|TRAJ40*01|Homo	46/46 nt	100	46	tgtggtgaagcctcaggaacctacaaatacatcttt	CGEASGTYKYIF		TRA
TCGA-32-2616	10A	Blood Derived Normal	800T7ABXX100910:5:7:20783:81547		chr14	22501604	AE000659|TRAV10*01|Homo	22/22 nt	100	22	M94081|TRAJ39*01|Homo	51/51 nt	100	51	tgtggtgggtataataatgcaggcaacatgctcaccttt	CGGYNNAGNMLTF		TRA
TCGA-32-2616	10A	Blood Derived Normal	800T7ABXX100910:5:7:20783:81547		chr14	22501604	AE000659|TRAV10*01|Homo	33/33 nt	100	33	M94081|TRAJ39*01|Homo	40/40 nt	100	40	tgtggtgggtataataatgcaggcaacatgctcaccttt	CGGYNNAGNMLTF		TRA
TCGA-32-2616	10A	Blood Derived Normal	800T7ABXX100910:5:7:9424:156472		chr14	22513943	AE000659|TRAV9-2*01|Homo	24/24 nt	100	24	M94081|TRAJ29*01|Homo	50/51 nt	98.0392	50	tgtgctctggggatttcaggaaacacacctcttgtcttt	CALGISGNTPLVF		TRA
TCGA-32-2616	10A	Blood Derived Normal	800T7ABXX100910:5:46:8068:75988		chr14	22518451	AE000659|TRAV6*01|Homo	32/32 nt	100	32	M94081|TRAJ26*01|Homo	39/39 nt	100	39	tgtgctctagttgcgaactatggtcagaattttgtcttt	CALVANYGQNFVF		TRA
TCGA-32-2616	10A	Blood Derived Normal	800T7ABXX100910:5:1:13277:153211		chr14	22522046	K02777|TRAV8-4*06|Homo	30/30 nt	100	30	X02886|TRAJ22*01|Homo	42/42 nt	100	42	tgtgctgtgagttcaactggttctgcaaggcaactgaccttt	CAVSSTGSARQLTF		TRA
TCGA-32-2616	10A	Blood Derived Normal	800T7ABXX100910:5:44:6928:158286		chr14	22522046	K02777|TRAV8-4*06|Homo	30/30 nt	100	30	X02886|TRAJ22*01|Homo	42/42 nt	100	42	tgtgctgtgagttcaactggttctgcaaggcaactgaccttt	CAVSSTGSARQLTF		TRA
TCGA-12-5295	10A	Blood Derived Normal	B047RABXX110307:6:2103:16479:147907		chr14	22304513	AE000661|TRAV39*01|Homo	40/40 nt	100	40	M94081|TRAJ57*01|Homo	24/24 nt	100	24	tgtgccgtggacctaggagggagccagggcggatctgaaaagctggtcttt	CAVDLGGSQGGSEKLVF		TRA
TCGA-12-5295	10A	Blood Derived Normal	702K4ABXX110304:8:1205:10950:21000		chr14	22533501	AE000658|TRAV1-1*01|Homo	35/35 nt	100	35	M94081|TRAJ10*01|Homo	38/38 nt	100	38	tgcgctgtgagagccatcacgggaggaggaaacaaactcaccttt	CAVRAITGGGNKLTF		TRA
TCGA-19-1787	10A	Blood Derived Normal	203A3ABXX100830:4:61:1395:30583		chr14	21724272	AE000658|TRAV3*01|Homo	50/50 nt	100	50	M94081|TRAJ36*01|Homo	23/24 nt	95.8333	23	tgtgctgtgagagacattaaagctggggcaaacaacctcttcttt	CAVRDIKAGANNLFF		TRA
TCGA-19-1787	10A	Blood Derived Normal	203A3ABXX100830:4:2:5291:132360		chr14	21736935	AE000658|TRAV4*01|Homo	47/47 nt	100	47	M94081|TRAJ26*01|Homo	23/23 nt	100	23	tgcctcgtgggtgacctcatatatggtcagaattttgtcttt	CLVGDLIYGQNFVF		TRA
TCGA-19-1787	10A	Blood Derived Normal	203A3ABXX100830:4:47:9309:143128		chr14	22148585	AE000660|TRAV27*01|Homo	46/47 nt	97.8723	46	M94081|TRAJ18*01|Homo	24/24 nt	100	24	tgcaggcttcacgacagaggctcaaccctggggaggctatacttt	CRLHDRGSTLGRLYF		TRA
TCGA-19-1787	10A	Blood Derived Normal	203A3ABXX100830:4:68:3512:53647		chr14	22148585	X04957|TRAV27*02|Homo	44/45 nt	97.7778	44	M94081|TRAJ18*01|Homo	24/24 nt	100	24	tgcaggcttcacgacagaggctcaaccctggggaggctatacttt	CRLHDRGSTLGRLYF		TRA
TCGA-19-1787	10A	Blood Derived Normal	203A3ABXX100830:4:8:19895:103440		chr14	22148592	AE000660|TRAV27*01|Homo	37/38 nt	97.3684	37	M94081|TRAJ18*01|Homo	30/31 nt	96.7742	30	tgcaggcttcacgacagaggctcaaccctggggatgctatacttt	CRLHDRGSTLGMLYF		TRA
TCGA-19-1787	10A	Blood Derived Normal	203A3ABXX100830:4:26:10946:3544		chr14	22272523	AE000661|TRAV38-1*01|Homo	37/37 nt	100	37	M94081|TRAJ53*01|Homo	37/38 nt	97.3684	37	tgtgctttcatgattgggggtagcaactataaactgacattt	CAFMIGGSNYKLTF		TRA
TCGA-19-1787	10A	Blood Derived Normal	203A3ABXX100830:4:1:16375:59343		chr14	22304499	AE000661|TRAV39*01|Homo	54/54 nt	100	54	AF532854|TRAJ32*02|Homo	20/20 nt	100	20	tgccacctacttctgtgccgtggacggggtggtgctacaaacaagctcatcttt	CHLLLCRGRGGATNKLIF		TRA
TCGA-19-1787	10A	Blood Derived Normal	203A3ABXX100830:4:8:9301:137812		chr14	22304499	AE000661|TRAV39*01|Homo	53/53 nt	100	53	AF532854|TRAJ32*02|Homo	20/20 nt	100	20	tgccacctacttctgtgccgtggatggggtggtgctacaaacaagctcatcttt	CHLLLCRGWGGATNKLIF		TRA
TCGA-19-1787	10A	Blood Derived Normal	203A3ABXX100830:4:66:8594:195205		chr14	22482294	X73521|TRAV40*01|Homo	23/23 nt	100	23	M94081|TRAJ54*01|Homo	47/47 nt	100	47	tgtcttctgggagatcgagggggagcccagaagctggtattt	CLLGDRGGAQKLVF		TRA
TCGA-19-1787	10A	Blood Derived Normal	203A3ABXX100830:4:27:5421:78862		chr14	22509349	AE000661|TRAV39*01|Homo	30/30 nt	100	30	AF532854|TRAJ32*02|Homo	44/44 nt	100	44	tgccacctacttctgtgccgtggacggggtggtgctacaaacaagctcatcttt	CHLLLCRGRGGATNKLIF		TRA
TCGA-19-1787	10A	Blood Derived Normal	203A3ABXX100830:4:61:20190:196223		chr14	22509349	AE000661|TRAV39*01|Homo	26/26 nt	100	26	AF532854|TRAJ32*02|Homo	47/48 nt	97.9167	47	tgccacctacttctgtgccgtggacggggtggtgctacaaacaagctcatcttt	CHLLLCRGRGGATNKLIF		TRA
TCGA-19-1787	10A	Blood Derived Normal	203A3ABXX100830:4:47:7000:7071		chr14	22516283	AE000660|TRAV27*01|Homo	37/37 nt	100	37	M94081|TRAJ27*01|Homo	34/34 nt	100	34	tgtgcaggagagaaagcaggcaaatcaaccttt	CAGEKAGKSTF		TRA
TCGA-19-1787	10A	Blood Derived Normal	203A3ABXX100830:4:26:3255:158644		chr14	22522045	M17656|TRAV12-3*02|Homo	22/22 nt	100	22	X02886|TRAJ22*01|Homo	47/47 nt	100	47	tgcaatgagcgcgaggaatctggttctgcaaggcaactgaccttt	CNEREESGSARQLTF		TRA
TCGA-06-0169	10A	Blood Derived Normal	C00D4ABXX110310:4:1206:13874:194324		chr14	21749665	AE000659|TRAV5*01|Homo	39/39 nt	100	39	M94081|TRAJ8*01|Homo	32/32 nt	100	32	tgtgcagagagggaagtgaacacaggctttcagaaacttgtattt	CAEREVNTGFQKLVF		TRA
TCGA-06-0169	10A	Blood Derived Normal	C004JABXX110313:4:2205:20603:29207		chr14	22489492	AE000659|TRAV14/DV4*02|Homo	33/33 nt	100	33	M94081|TRAJ49*01|Homo	40/40 nt	100	40	tgtgcaatgagagagcctaccggtaaccagttctatttt	CAMREPTGNQFYF		TRA
TCGA-06-0169	10A	Blood Derived Normal	C00DCABXX110310:5:1205:19503:45215		chr14	22501609	AE000660|TRAV19*01|Homo	23/23 nt	100	23	M94081|TRAJ39*01|Homo	46/46 nt	100	46	tgtgctctgagtgagctacggaatgcaggcaacatgctcaccttt	CALSELRNAGNMLTF		TRA
TCGA-06-0169	10A	Blood Derived Normal	C004JABXX110313:7:1206:20337:49863		chr14	22512860	AE000659|TRAV14/DV4*02|Homo	21/21 nt	100	21	M94081|TRAJ30*01|Homo	49/49 nt	100	49	tgtgcaatgagtaaggatgacaagatcatcttt	CAMSKDDKIIF		TRA
TCGA-06-0169	10A	Blood Derived Normal	C004JABXX110313:4:1107:8638:158219		chr14	22520423	AE000659|TRAV12-2*01|Homo	39/41 nt	95.122	39	M94081|TRAJ23*01|Homo	39/39 nt	100	39	tgtaaccagggaggaaagcttatcttc	CNQGGKLIF		TRA
TCGA-06-0877	01A	Primary Tumor	B06E2ABXX110313:2:2103:17289:195287		chr14	21888447	X04946|TRAV12-2*03|Homo	46/50 nt	92	46	M94081|TRAJ42*01|Homo	24/24 nt	100	24	tgtgccgtcggaagccaaggaaatctcatcttt	CAVGSQGNLIF		TRA
TCGA-06-0877	01A	Primary Tumor	B06E2ABXX110313:1:1204:1382:51941		chr14	22041098	AE000660|TRAV20*01|Homo	53/53 nt	100	53	M94081|TRAJ42*01|Homo	20/20 nt	100	20	tgtgctgtgctcgattatggaggaagccaaggaaatctcatcttt	CAVLDYGGSQGNLIF		TRA
TCGA-06-0877	01A	Primary Tumor	B05A0ABXX110313:2:2104:5671:102891		chr14	22518452	AE000659|TRAV12-1*01|Homo	24/24 nt	100	24	M94081|TRAJ26*01|Homo	37/37 nt	100	37	tgtggtgaacttcgggcggcaagggactatggtcagaattttgtcttt	CGELRAARDYGQNFVF		TRA
TCGA-06-2557	10A	Blood Derived Normal	B07T4ABXX110325:5:1101:4737:177991		chr14	21724273	AE000658|TRAV3*01|Homo	49/49 nt	100	49	M94081|TRAJ18*01|Homo	30/31 nt	96.7742	30	tgtgctgtgagagacagaggctcaaccctggggtggctatacttt	CAVRDRGSTLGWLYF		TRA
TCGA-06-0125	10A	Blood Derived Normal	B058PABXX110316:2:2206:5847:89998		chr14	21749654	AE000659|TRAV5*01|Homo	49/49 nt	100	49	M94081|TRAJ7*01|Homo	24/24 nt	100	24	tgtgcagagacccatgggaacaacagactcgctttt	CAETHGNNRLAF		TRA
TCGA-06-0125	10A	Blood Derived Normal	C004JABXX110313:1:2206:16629:199485		chr14	21749654	AE000659|TRAV5*01|Homo	49/49 nt	100	49	M94081|TRAJ7*01|Homo	24/24 nt	100	24	tgtgcagagacccatgggaacaacagactcgctttt	CAETHGNNRLAF		TRA
TCGA-06-0125	10A	Blood Derived Normal	C00DHABXX110310:1:2105:6181:65593		chr14	21894988	M12959|TRAV8-4*04|Homo	40/40 nt	100	40	M94081|TRAJ49*01|Homo	30/30 nt	100	30	tgctgtgaggggaggggtaaccagttctatttt	CCEGRGNQFYF		TRA
TCGA-06-0125	10A	Blood Derived Normal	B059PABXX110313:4:2104:3563:15508		chr14	21998120	AE000660|TRAV17*01|Homo	46/46 nt	100	46	M94081|TRAJ57*01|Homo	26/26 nt	100	26	tgtgctacggtgccgggcggatctgaaaagctggtcttt	CATVPGGSEKLVF		TRA
TCGA-06-0125	10A	Blood Derived Normal	B059PABXX110313:4:1102:10605:86983		chr14	22543184	AE000659|TRAV9-2*01|Homo	23/23 nt	100	23	X02884|TRAJ3*01|Homo	50/50 nt	100	50	tgtgctctgaaggacagcagtgcttccaagataatcttt	CALKDSSASKIIF		TRA
TCGA-06-0882	10A	Blood Derived Normal	61BWCAAXX100212:8:61:18031:2079		chr14	22203326	AE000660|TRAV26-2*01|Homo	43/43 nt	100	43	M94081|TRAJ43*01|Homo	35/35 nt	100	35	tgcatcctgagagacaataacaatgacatgcgcttt	CILRDNNNDMRF		TRA
TCGA-06-0882	10A	Blood Derived Normal	61BWCAAXX100212:6:59:15830:6007		chr14	22493926	AE000661|TRAV38-2/DV8*01|Homo	24/24 nt	100	24	M94081|TRAJ45*01|Homo	44/44 nt	100	44	tgtgcttatagggactcttcgtattcaggaggaggtgctgacggactcaccttt	CAYRDSSYSGGGADGLTF		TRA
TCGA-06-0882	10A	Blood Derived Normal	42MK0AAXX090813:2:91:539:1712#0		chr14	22495917	M95394|TRAV38-1*03|Homo	24/24 nt	100	24	M94081|TRAJ43*01|Homo	41/41 nt	100	41	tgtgctttctccacccgaattaacaatgacatgcgcttt	CAFSTRINNDMRF		TRA
TCGA-06-0882	10A	Blood Derived Normal	42MK0AAXX090813:2:120:1358:320#0		chr14	22502236	L06882|TRAV9-2*04|Homo	19/19 nt	100	19	M94081|TRAJ38*01|Homo	45/45 nt	100	45	tgtacttctgtgcgccccgagggacctggcaacaaccgtaagctgatttgg	CTSVRPEGPGNNRKLIW		TRA
TCGA-06-0882	10A	Blood Derived Normal	61BWCAAXX100212:6:111:3492:16406		chr14	22518451	AE000659|TRAV13-1*01|Homo	25/25 nt	100	25	M94081|TRAJ26*01|Homo	47/47 nt	100	47	tgtctacttctgtgcagcaagtatataaactatggtcagaattttgtcttt	CLLLCSKYINYGQNFVF		TRA
TCGA-06-0882	10A	Blood Derived Normal	61BWCAAXX100212:8:43:7524:17868		chr14	22518451	AE000659|TRAV13-1*01|Homo	25/25 nt	100	25	M94081|TRAJ26*01|Homo	47/47 nt	100	47	tgtctacttctgtgcagcaagtatataaactatggtcagaattttgtcttt	CLLLCSKYINYGQNFVF		TRA
TCGA-06-0882	10A	Blood Derived Normal	42MK0AAXX090813:2:43:183:210#0		chr14	22524333	AE000659|TRAV9-2*01|Homo	37/37 nt	100	37	M94081|TRAJ20*01|Homo	39/39 nt	100	39	tgtgctctggactacaagctcagcttt	CALDYKLSF		TRA
TCGA-06-0877	10A	Blood Derived Normal	B05AGABXX110313:5:2108:18907:84835		chr14	21979080	AE000659|TRAV8-6*02|Homo	38/39 nt	97.4359	38	M94081|TRAJ10*01|Homo	26/26 nt	100	26	tgttctgtgagtaaccttcaggggggaggaggaaacaaactcaccttt	CSVSNLQGGGGNKLTF		TRA
TCGA-19-1390	10C	Blood Derived Normal	2037LABXX100831:7:23:2911:194026		chr14	21643540	AE000658|TRAV1-2*01|Homo	45/45 nt	100	45	M94081|TRAJ43*01|Homo	27/27 nt	100	27	tgcctcttacctctgtgctgtgagatccttaacaatgacatgcgcttt	CLLPLCCEILNNDMRF		TRA
TCGA-19-1390	10C	Blood Derived Normal	2037LABXX100831:7:27:21248:160638		chr14	21769039	AE000659|TRAV6*01|Homo	37/37 nt	100	37	M94081|TRAJ49*01|Homo	33/33 nt	100	33	tgtgctctctcatccaccggtaaccagttctatttt	CALSSTGNQFYF		TRA
TCGA-19-1390	10C	Blood Derived Normal	2037LABXX100831:7:27:6694:146676		chr14	21769039	AE000659|TRAV6*01|Homo	37/37 nt	100	37	M94081|TRAJ49*01|Homo	33/33 nt	100	33	tgtgctctctcatccaccggtaaccagttctatttt	CALSSTGNQFYF		TRA
TCGA-19-1390	10C	Blood Derived Normal	2037LABXX100831:7:3:16204:57386		chr14	22052997	X58736|TRAV21*02|Homo	54/54 nt	100	54	M35622|TRAJ34*01|Homo	24/25 nt	96	24	tgtgctt-taacaccgacaagctcatcttt	CALTPTSSS		TRA
TCGA-19-1390	10C	Blood Derived Normal	2037LABXX100831:7:27:19051:124814		chr14	22495914	AE000659|TRAV13-2*01|Homo	23/23 nt	100	23	M94081|TRAJ43*01|Homo	52/52 nt	100	52	tgtgcagagaataccaataacaatgacatgcgcttt	CAENTNNNDMRF		TRA
TCGA-19-1390	10C	Blood Derived Normal	2037LABXX100831:7:7:12625:153117		chr14	22496890	AE000660|TRAV8-7*01|Homo	25/26 nt	96.1538	25	M94081|TRAJ42*01|Homo	45/45 nt	100	45	tgctgtgaggtgactggccattatggaggaagccaaggaaatctcatcttt	CCEVTGHYGGSQGNLIF		TRA
TCGA-06-0138	01A	Primary Tumor	B0691ABXX110317:3:1105:15307:30249		chr14	21888443	X04946|TRAV12-2*03|Homo	57/57 nt	100	57	X02885|TRAJ12*01|Homo	19/19 nt	100	19	tgtgccgtgaggatggatagcagctataaattgatcttc	CAVRMDSSYKLIF		TRA
TCGA-32-1976	10A	Blood Derived Normal	205D4ABXX100806:2:66:11572:109229		chr14	21712799	AE000658|TRAV2*01|Homo	43/44 nt	97.7273	43	M14905|TRAJ31*01|Homo	28/28 nt	100	28	tgctgctgtttactactgtgctgtgggggcttgaatgccagactcatgttt	CCCLLLCCGGLNARLMF		TRA
TCGA-32-1976	10A	Blood Derived Normal	205D4ABXX100806:2:25:3780:43203		chr14	21869314	X04954|TRAV13-1*02|Homo	49/50 nt	98	49	M94081|TRAJ42*01|Homo	21/21 nt	100	21	tgtgcagcaagagggcgaggaagccaaggaaatctcatcttt	CAARGRGSQGNLIF		TRA
TCGA-32-1976	10A	Blood Derived Normal	205D4ABXX100806:2:1:19043:17663		chr14	21869317	AE000659|TRAV13-1*01|Homo	49/49 nt	100	49	M94081|TRAJ47*01|Homo	24/24 nt	100	24	tgtctacttctgtgcagcaagtataaggaatatggaaacaaactggtcttt	CLLLCSKYKEYGNKLVF		TRA
TCGA-32-1976	10A	Blood Derived Normal	205D4ABXX100806:2:48:11398:145515		chr14	21888458	AE000659|TRAV12-2*01|Homo	42/42 nt	100	42	M94081|TRAJ39*01|Homo	31/31 nt	100	31	tgtgccgtgacttatgcaggcaacatgctcaccttt	CAVTYAGNMLTF		TRA
TCGA-32-1976	10A	Blood Derived Normal	205D4ABXX100806:2:23:2826:44426		chr14	21918714	AE000659|TRAV13-2*01|Homo	42/42 nt	100	42	M94081|TRAJ53*01|Homo	32/32 nt	100	32	tgtgcagagaatgggaatagtggaggtagcaactataaactgacattt	CAENGNSGGSNYKLTF		TRA
TCGA-32-1976	10A	Blood Derived Normal	205D4ABXX100806:2:43:6755:195264		chr14	21918714	AE000659|TRAV13-2*01|Homo	42/42 nt	100	42	M94081|TRAJ53*01|Homo	32/32 nt	100	32	tgtgcagagaatgggaatagtggaggtagcaactataaactgacattt	CAENGNSGGSNYKLTF		TRA
TCGA-32-1976	10A	Blood Derived Normal	205D4ABXX100806:2:5:5003:154006		chr14	21924596	M21626|TRAV14/DV4*01|Homo	50/50 nt	100	50	X02886|TRAJ22*01|Homo	23/23 nt	100	23	tgcaatgagtcctctggttctgcaaggcaactgaccttt	CNESSGSARQLTF		TRA
TCGA-32-1976	10A	Blood Derived Normal	205D4ABXX100806:2:21:6738:157566		chr14	22041113	AE000660|TRAV20*01|Homo	40/42 nt	95.2381	40	AJ007774|TRAJ37*02|Homo	36/36 nt	100	36	tgtgctgttcaaggctctagcaacacaggcaaactaatcttt	CAVQGSSNTGKLIF		TRA
TCGA-32-1976	10A	Blood Derived Normal	205D4ABXX100806:2:21:17892:10527		chr14	22124225	M27371|TRAV26-1*02|Homo	52/52 nt	100	52	X58763|TRAJ23*02|Homo	20/20 nt	100	20	tgtactattgcatcgctctaccagggaggaaagcttatcttc	CTIASLYQGGKLIF		TRA
TCGA-32-1976	10A	Blood Derived Normal	205D4ABXX100806:2:8:1783:118373		chr14	22227214	AE000660|TRAV36/DV7*01|Homo	35/35 nt	100	35	M94081|TRAJ29*01|Homo	23/23 nt	100	23	tgtgctgctcacccacccgataagccaggaaacacacctcttgtcttt	CAAHPPDKPGNTPLVF		TRA
TCGA-32-1976	10A	Blood Derived Normal	205D4ABXX100806:2:22:11919:147892		chr14	22478877	M12423|TRAV8-4*02|Homo	19/19 nt	100	19	M94081|TRAJ57*01|Homo	54/54 nt	100	54	tgctgtgagccgcagggcggatctgaaaagctggtcttt	CCEPQGGSEKLVF		TRA
TCGA-32-1976	10A	Blood Derived Normal	205D4ABXX100806:2:25:19033:84665		chr14	22490501	AE000658|TRAV4*01|Homo	19/19 nt	100	19	M94081|TRAJ48*01|Homo	53/53 nt	100	53	tgcctcgtgggtggaactggaaatgagaaattaaccttt	CLVGGTGNEKLTF		TRA
TCGA-32-1976	10A	Blood Derived Normal	205D4ABXX100806:2:63:12327:162151		chr14	22493925	AE000659|TRAV8-6*02|Homo	28/28 nt	100	28	M94081|TRAJ45*01|Homo	42/42 nt	100	42	tgtgctgtgagtgttgacctgtattcaggaggaggtgctgacggactcaccttt	CAVSVDLYSGGGADGLTF		TRA
TCGA-32-1976	10A	Blood Derived Normal	205D4ABXX100806:2:62:16271:3814		chr14	22493933	AE000659|TRAV12-1*01|Homo	19/19 nt	100	19	M94081|TRAJ45*01|Homo	45/46 nt	97.8261	45	tgtgtggtcatctcctccgattccggaggaggtgctgacggactcaccttt	CVVISSDSGGGADGLTF		TRA
TCGA-32-1976	10A	Blood Derived Normal	205D4ABXX100806:2:21:17892:10527		chr14	22520425	AE000660|TRAV26-1*01|Homo	34/35 nt	97.1429	34	M94081|TRAJ23*01|Homo	40/40 nt	100	40	tgtactattgcatcgctctaccagggaggaaagcttatcttc	CTIASLYQGGKLIF		TRA
TCGA-32-1976	10A	Blood Derived Normal	205D4ABXX100806:2:24:15372:182796		chr14	22525655	AE000658|TRAV3*01|Homo	25/25 nt	100	25	M94081|TRAJ18*01|Homo	48/48 nt	100	48	tgtgctgtgagagacgggagaggctcaaccctggggaggctatacttt	CAVRDGRGSTLGRLYF		TRA
TCGA-32-1976	10A	Blood Derived Normal	205D4ABXX100806:2:42:19000:21011		chr14	22525655	AE000658|TRAV3*01|Homo	25/25 nt	100	25	M94081|TRAJ18*01|Homo	48/48 nt	100	48	tgtgctgtgagagacgggagaggctcaaccctggggaggctatacttt	CAVRDGRGSTLGRLYF		TRA
TCGA-32-1976	10A	Blood Derived Normal	205D4ABXX100806:2:65:7382:33442		chr14	22535560	M21626|TRAV14/DV4*01|Homo	23/23 nt	100	23	M94081|TRAJ9*01|Homo	49/49 nt	100	49	tgtgcaatgagagagggcctaactggaggcttcaaaactatcttt	CAMREGLTGGFKTIF		TRA
TCGA-32-1976	10A	Blood Derived Normal	205D4ABXX100806:2:27:5553:50174		chr14	22543184	M21626|TRAV14/DV4*01|Homo	29/29 nt	100	29	X02884|TRAJ3*01|Homo	35/35 nt	100	35	tgcaatgtgcctcctgcgaacagcagtgcttccaagataatcttt	CNVPPANSSASKIIF		TRA
TCGA-06-0877	01A	Primary Tumor	42CAHAAXX090812:5:94:630:71#0		chr14	22495863	M21624|TRAV14/DV4*03|Homo	20/22 nt	90.9091	20	M94081|TRAJ43*01|Homo	26/26 nt	100	26	tgtgacaataacaatgacatgcgcttt	CDNNNDMRF		TRA
TCGA-14-1395	10A	Blood Derived Normal	B020DACXX110829:1:2304:12573:133267		chr14	21888453	AE000659|TRAV12-2*01|Homo	49/50 nt	98	49	M94081|TRAJ24*02|Homo	31/32 nt	96.875	31	tgtgccgtgaccagctgggggaaattgcagttt	CAVTSWGKLQF		TRA
TCGA-14-1395	10A	Blood Derived Normal	B01W1ACXX110829:4:1307:10250:40718		chr14	21966022	AE000659|TRAV12-3*01|Homo	37/37 nt	100	37	AC023226|TRAJ13*02|Homo	35/35 nt	100	35	tgtgcaatgatgccgaattctgggggttaccagaaagttaccttt	CAMMPNSGGYQKVTF		TRA
TCGA-14-1395	10A	Blood Derived Normal	B01W1ACXX110829:5:2106:6064:174911		chr14	22008127	AE000660|TRAV19*01|Homo	45/46 nt	97.8261	45	M94081|TRAJ27*01|Homo	21/21 nt	100	21	tgtgccctgaggtcttataacaccaatgcaggcaaatcaaccttt	CALRSYNTNAGKSTF		TRA
TCGA-14-1395	10A	Blood Derived Normal	B020DACXX110829:8:2204:18369:55698		chr14	22008127	AE000660|TRAV19*01|Homo	49/49 nt	100	49	M94081|TRAJ27*01|Homo	21/21 nt	100	21	tgtgctctgaggtcttataacaccaatgcaggcaaatcaaccttt	CALRSYNTNAGKSTF		TRA
TCGA-14-1395	10A	Blood Derived Normal	C02F2ACXX110914:4:1106:11920:184691		chr14	22008127	AE000660|TRAV19*01|Homo	49/49 nt	100	49	M94081|TRAJ27*01|Homo	21/21 nt	100	21	tgtgctctgaggtcttataacaccaatgcaggcaaatcaaccttt	CALRSYNTNAGKSTF		TRA
TCGA-14-1395	10A	Blood Derived Normal	B020DACXX110829:4:1206:9605:187513		chr14	22490492	AE000661|TRAV41*01|Homo	20/20 nt	100	20	M94081|TRAJ48*01|Homo	51/51 nt	100	51	tgtgctgtccgccaatctaactttggaaatgagaaattaaccttt	CAVRQSNFGNEKLTF		TRA
TCGA-14-1395	10A	Blood Derived Normal	B020DACXX110829:7:2208:7739:115996		chr14	22497662	AE000661|TRAV38-2/DV8*01|Homo	32/32 nt	100	32	M94081|TRAJ41*01|Homo	37/37 nt	100	37	tgtgctctcgaagcaaattccgggtatgcactcaacttc	CALEANSGYALNF		TRA
TCGA-06-0152	01A	Primary Tumor	B06CWABXX110314:8:2203:13596:117024		chr14	22539080	AE000660|TRAV20*01|Homo	26/26 nt	100	26	M16747|TRAJ6*01|Homo	47/47 nt	100	47	tgtgctgtgcagcggggaggaagctacatacctacattt	CAVQRGGSYIPTF		TRA
TCGA-14-0871	10A	Blood Derived Normal	B058NABXX110313:5:2105:2157:110294		chr14	22510968	M12423|TRAV8-4*02|Homo	22/22 nt	100	22	M14905|TRAJ31*01|Homo	48/48 nt	100	48	tgtgctgtagaccggaataacaatgccagactcatgttt	CAVDRNNNARLMF		TRA
TCGA-14-0871	10A	Blood Derived Normal	B025DABXX110325:4:1106:20249:42922		chr14	22542201	AE000659|TRAV6*01|Homo	32/33 nt	96.9697	32	M94081|TRAJ4*01|Homo	43/43 nt	100	43	tgtgctttattttctggtggctacaataagctgattttt	CALFSGGYNKLIF		TRA
TCGA-14-0871	10A	Blood Derived Normal	B05A0ABXX110313:2:2102:3467:38812		chr14	22542201	AE000659|TRAV6*01|Homo	32/33 nt	96.9697	32	M94081|TRAJ4*01|Homo	43/43 nt	100	43	tgtgctttattttctggtggctacaataagctgattttt	CALFSGGYNKLIF		TRA
TCGA-19-2619	10A	Blood Derived Normal	209G7ABXX100909:2:42:2069:116492		chr14	21643536	AE000658|TRAV1-2*01|Homo	46/46 nt	100	46	M94081|TRAJ9*01|Homo	22/22 nt	100	22	tgtgctgtgttcgatgatggaggcttcaaaactatcttt	CAVFDDGGFKTIF		TRA
TCGA-19-2619	10A	Blood Derived Normal	209G7ABXX100909:2:64:10610:155799		chr14	21826039	AE000659|TRAV10*01|Homo	37/37 nt	100	37	M16747|TRAJ6*01|Homo	36/36 nt	100	36	tgtgtggtgagcgtgacatcaggaggaagctacatacctacattt	CVVSVTSGGSYIPTF		TRA
TCGA-19-2619	10A	Blood Derived Normal	209G7ABXX100909:2:26:17345:5408		chr14	21826042	AE000659|TRAV10*01|Homo	34/34 nt	100	34	M94081|TRAJ43*01|Homo	34/34 nt	100	34	tgtgtggtgagcgcggttgggaacaatgacatgcgcttt	CVVSAVGNNDMRF		TRA
TCGA-19-2619	10A	Blood Derived Normal	209G7ABXX100909:2:66:5474:188879		chr14	22071161	AE000660|TRAV22*01|Homo	47/48 nt	97.9167	47	M94081|TRAJ39*01|Homo	29/29 nt	100	29	tgctgtgggcataataatgcaggcaacatgctcaccttt	CCGHNNAGNMLTF		TRA
TCGA-19-2619	10A	Blood Derived Normal	209G7ABXX100909:2:43:5375:34349		chr14	22071161	AE000660|TRAV22*01|Homo	47/48 nt	97.9167	47	M94081|TRAJ39*01|Homo	29/29 nt	100	29	tgctgtgggcataataatgcaggcaacatgctcaccttt	CCGHNNAGNMLTF		TRA
TCGA-19-2619	10A	Blood Derived Normal	209G7ABXX100909:2:43:13268:117303		chr14	22163832	S81645|TRAV29/DV5*02|Homo	36/36 nt	100	36	M94081|TRAJ27*01|Homo	31/31 nt	100	31	tgtacttctgtgcagcaattcccgcggaccaatgcaggcaaatcaaccttt	CTSVQQFPRTNAGKSTF		TRA
TCGA-19-2619	10A	Blood Derived Normal	209G7ABXX100909:2:7:7616:7526		chr14	22203315	AE000660|TRAV26-2*01|Homo	48/48 nt	100	48	M94081|TRAJ37*01|Homo	28/28 nt	100	28	tgcatcctgggctctggcaacacaggcaaactaatcttt	CILGSGNTGKLIF		TRA
TCGA-19-2619	10A	Blood Derived Normal	209G7ABXX100909:2:41:20928:28461		chr14	22478877	AE000659|TRAV14/DV4*02|Homo	25/25 nt	100	25	M94081|TRAJ57*01|Homo	50/50 nt	100	50	tgcaatgagagaggacagggcggatctgaaaagctggtcttt	CNERGQGGSEKLVF		TRA
TCGA-19-2619	10A	Blood Derived Normal	209G7ABXX100909:2:4:7361:158107		chr14	22478877	AE000659|TRAV14/DV4*02|Homo	37/37 nt	100	37	M94081|TRAJ57*01|Homo	38/38 nt	100	38	tgcaatgagagaggacagggcggatctgaaaagctggtcttt	CNERGQGGSEKLVF		TRA
TCGA-19-2619	10A	Blood Derived Normal	209G7ABXX100909:2:64:10163:82349		chr14	22478877	AE000659|TRAV14/DV4*02|Homo	36/36 nt	100	36	M94081|TRAJ57*01|Homo	39/39 nt	100	39	tgcaatgagagaggacagggcggatctgaaaagctggtcttt	CNERGQGGSEKLVF		TRA
TCGA-19-2619	10A	Blood Derived Normal	209G7ABXX100909:2:67:10352:81294		chr14	22478878	AE000661|TRAV38-2/DV8*01|Homo	39/40 nt	97.5	39	M94081|TRAJ57*01|Homo	38/38 nt	100	38	tgtgcttataaggagggcggatctgaaaagctggtcttt	CAYKEGGSEKLVF		TRA
TCGA-19-2619	10A	Blood Derived Normal	209G7ABXX100909:2:26:19371:147552		chr14	22478878	AE000661|TRAV38-2/DV8*01|Homo	31/32 nt	96.875	31	M94081|TRAJ57*01|Homo	46/46 nt	100	46	tgtgcttataaggagggcggatctgaaaagctggtcttt	CAYKEGGSEKLVF		TRA
TCGA-19-2619	10A	Blood Derived Normal	209G7ABXX100909:2:24:11465:156162		chr14	22479524	AE000659|TRAV8-2*01|Homo	20/20 nt	100	20	M94081|TRAJ56*01|Homo	50/50 nt	100	50	tgttgtgagtgtgggggtactggagccaatagtaagctgacattt	CCECGGTGANSKLTF		TRA
TCGA-19-2619	10A	Blood Derived Normal	209G7ABXX100909:2:26:3818:134255		chr14	22495924	AE000660|TRAV35*01|Homo	25/25 nt	100	25	M94081|TRAJ43*01|Homo	43/43 nt	100	43	tgctgggcagggggggacatgcgcttt	CWAGGDMRF		TRA
TCGA-19-2619	10A	Blood Derived Normal	209G7ABXX100909:2:68:8953:169867		chr14	22501606	M17656|TRAV12-3*02|Homo	20/20 nt	100	20	M94081|TRAJ39*01|Homo	51/51 nt	100	51	tgtgcaatgagcgcgcacaataatgcaggcaacatgctcaccttt	CAMSAHNNAGNMLTF		TRA
TCGA-19-2619	10A	Blood Derived Normal	209G7ABXX100909:2:25:3635:38144		chr14	22502233	AE000659|TRAV9-2*01|Homo	26/26 nt	100	26	M94081|TRAJ38*01|Homo	44/44 nt	100	44	tgtgctctgaccctggatgctggcaacaaccgtaagctgatttgg	CALTLDAGNNRKLIW		TRA
TCGA-19-2619	10A	Blood Derived Normal	209G7ABXX100909:2:65:14671:107027		chr14	22515627	M17657|TRAV12-1*02|Homo	27/28 nt	96.4286	27	M94081|TRAJ28*01|Homo	43/43 nt	100	43	tgtgtggtgaacggggcctctggggctgggagttaccaactcactttc	CVVNGASGAGSYQLTF		TRA
TCGA-19-2619	10A	Blood Derived Normal	209G7ABXX100909:2:47:3445:148232		chr14	22522047	AE000659|TRAV9-2*01|Homo	27/27 nt	100	27	X02886|TRAJ22*01|Homo	43/43 nt	100	43	tgtgctctgagtgatctgggtggttctgcaaggcaactgaccttt	CALSDLGGSARQLTF		TRA
TCGA-19-2619	10A	Blood Derived Normal	209G7ABXX100909:2:66:4817:100013		chr14	22522047	AE000659|TRAV9-2*01|Homo	27/27 nt	100	27	X02886|TRAJ22*01|Homo	43/43 nt	100	43	tgtgctctgagtgatctgggtggttctgcaaggcaactgaccttt	CALSDLGGSARQLTF		TRA
TCGA-32-4209	01A	Primary Tumor	B017YABXX110131:3:43:16184:109209		chr14	21869318	X04954|TRAV13-1*02|Homo	48/48 nt	100	48	M14905|TRAJ31*01|Homo	24/24 nt	100	24	tgtgcagcaagtaagggcaatgccagactcatgttt	CAASKGNARLMF		TRA
TCGA-32-4209	01A	Primary Tumor	B00GEABXX110131:6:3:6250:78039		chr14	22163821	AE000660|TRAV29/DV5*01|Homo	50/50 nt	100	50	M94081|TRAJ30*01|Homo	23/23 nt	100	23	tgtacttctgtgcagcaagcgggtagagatgacaagatcatcttt	CTSVQQAGRDDKIIF		TRA
TCGA-32-4209	01A	Primary Tumor	B00AHABXX110131:6:48:12638:149988		chr14	22522048	AE000659|TRAV12-3*01|Homo	30/30 nt	100	30	X02886|TRAJ22*01|Homo	45/45 nt	100	45	tgtgcaatgagaggttctgcaaggcaactgaccttt	CAMRGSARQLTF		TRA
TCGA-32-4209	01A	Primary Tumor	B00E9ABXX110131:3:63:6335:69139		chr14	22522048	AE000659|TRAV12-3*01|Homo	30/30 nt	100	30	X02886|TRAJ22*01|Homo	45/45 nt	100	45	tgtgcaatgagaggttctgcaaggcaactgaccttt	CAMRGSARQLTF		TRA
TCGA-32-4209	01A	Primary Tumor	B00FDABXX110128:4:43:15843:185090		chr14	22533498	AE000659|TRAV9-2*01|Homo	24/24 nt	100	24	M94081|TRAJ10*01|Homo	46/46 nt	100	46	tgtgctctgagtgccaatctactcacgggaggaggaaacaaactcaccttt	CALSANLLTGGGNKLTF		TRA
TCGA-06-0213	01A	Primary Tumor	B05A3ABXX110314:5:1208:16663:111990		chr14	22520424	AE000660|TRAV34*01|Homo	30/30 nt	100	30	M94081|TRAJ23*01|Homo	46/46 nt	100	46	tgtggagcaaaccagggaggaaagcttatcttc	CGANQGGKLIF		TRA
TCGA-06-0213	01A	Primary Tumor	B05ATABXX110314:5:1204:11220:110848		chr14	22520424	AE000660|TRAV34*01|Homo	30/30 nt	100	30	M94081|TRAJ23*01|Homo	46/46 nt	100	46	tgtggagcaaaccagggaggaaagcttatcttc	CGANQGGKLIF		TRA
TCGA-19-5955	01A	Primary Tumor	D03U9ACXX110625:8:1105:13236:161579		chr14	22496886	AE000660|TRAV25*01|Homo	29/29 nt	100	29	M94081|TRAJ42*01|Homo	47/47 nt	100	47	tgtgcagtgaattatggaggaagccaaggaaatctcatcttt	CAVNYGGSQGNLIF		TRA
TCGA-02-2483	10A	Blood Derived Normal	205F3ABXX100804:7:3:12603:191080		chr14	21888450	M81774|TRAV12-2*02|Homo	48/48 nt	100	48	AF532854|TRAJ32*02|Homo	21/21 nt	100	21	tgtgccgtcccggggggtggtgctacaaacaagctcatcttt	CAVPGGGATNKLIF		TRA
TCGA-02-2483	10A	Blood Derived Normal	205F3ABXX100804:7:7:10090:100740		chr14	21888456	AE000659|TRAV12-2*01|Homo	47/47 nt	100	47	M14905|TRAJ31*01|Homo	27/27 nt	100	27	tgtgccgtgaacaacaataacaatgccagactcatgttt	CAVNNNNNARLMF		TRA
TCGA-02-2483	10A	Blood Derived Normal	205F3ABXX100804:7:64:12544:119097		chr14	21888458	X04946|TRAV12-2*03|Homo	42/42 nt	100	42	M94081|TRAJ53*01|Homo	35/35 nt	100	35	tgtgccgtgagtggaggtagcaactataaactgacattt	CAVSGGSNYKLTF		TRA
TCGA-02-2483	10A	Blood Derived Normal	205F3ABXX100804:7:3:12437:177455		chr14	21924606	AE000659|TRAV14/DV4*02|Homo	45/45 nt	100	45	M94081|TRAJ28*01|Homo	29/29 nt	100	29	tgcaatgagagaggctcatactctggggctgggagttaccaactcactttc	CNERGSYSGAGSYQLTF		TRA
TCGA-02-2483	10A	Blood Derived Normal	205F3ABXX100804:7:41:16668:101936		chr14	21966015	AE000659|TRAV12-3*01|Homo	39/39 nt	100	39	M94081|TRAJ53*01|Homo	28/28 nt	100	28	tgtgcaatgagaacgaatagtggaggtagcaactataaactgacattt	CAMRTNSGGSNYKLTF		TRA
TCGA-02-2483	10A	Blood Derived Normal	205F3ABXX100804:7:64:7133:68899		chr14	22148597	AE000660|TRAV27*01|Homo	37/37 nt	100	37	M94081|TRAJ38*01|Homo	32/32 nt	100	32	tgtgcaggagctggcgttaatgctggcaacaaccgtaagctgatttgg	CAGAGVNAGNNRKLIW		TRA
TCGA-02-2483	10A	Blood Derived Normal	205F3ABXX100804:7:4:16140:132813		chr14	22148597	AE000660|TRAV27*01|Homo	37/37 nt	100	37	M94081|TRAJ38*01|Homo	32/32 nt	100	32	tgtgcaggagctggcgttaatgctggcaacaaccgtaagctgatttgg	CAGAGVNAGNNRKLIW		TRA
TCGA-02-2483	10A	Blood Derived Normal	205F3ABXX100804:7:22:2918:73714		chr14	22148597	AE000660|TRAV27*01|Homo	37/37 nt	100	37	M94081|TRAJ38*01|Homo	32/32 nt	100	32	tgtgcaggagctggcgttaatgctggcaacaaccgtaagctgatttgg	CAGAGVNAGNNRKLIW		TRA
TCGA-02-2483	10A	Blood Derived Normal	205F3ABXX100804:7:27:19652:7795		chr14	22163826	AE000660|TRAV29/DV5*01|Homo	45/45 nt	100	45	M94081|TRAJ56*01|Homo	29/29 nt	100	29	tgtgcagcaagcgaaactggagccaatagtaagctgacattt	CAASETGANSKLTF		TRA
TCGA-02-2483	10A	Blood Derived Normal	205F3ABXX100804:7:67:10483:16018		chr14	22163826	AE000660|TRAV29/DV5*01|Homo	45/45 nt	100	45	M94081|TRAJ56*01|Homo	29/29 nt	100	29	tgtgcagcaagcgaaactggagccaatagtaagctgacattt	CAASETGANSKLTF		TRA
TCGA-02-2483	10A	Blood Derived Normal	205F3ABXX100804:7:2:9393:55811		chr14	22478875	AE000661|TRAV38-1*01|Homo	22/23 nt	95.6522	22	M94081|TRAJ57*01|Homo	57/57 nt	100	57	tgtgcttctcagggcggatctgaaaagctggtcttt	CASQGGSEKLVF		TRA
TCGA-02-2483	10A	Blood Derived Normal	205F3ABXX100804:7:22:1151:33656		chr14	22479526	AE000660|TRAV26-2*01|Homo	34/34 nt	100	34	M94081|TRAJ56*01|Homo	36/36 nt	100	36	tgctgctgtgtactactgcatcctgagagacaagggtctggagccaatagtaagctgacattt	CCCVLLHPERQGSGANSKLTF		TRA
TCGA-02-2483	10A	Blood Derived Normal	205F3ABXX100804:7:64:12544:119097		chr14	22483009	AE000659|TRAV12-2*01|Homo	26/26 nt	100	26	M94081|TRAJ53*01|Homo	51/51 nt	100	51	tgtgccgtgagtggaggtagcaactataaactgacattt	CAVSGGSNYKLTF		TRA
TCGA-02-2483	10A	Blood Derived Normal	205F3ABXX100804:7:3:12603:191080		chr14	22509349	X04946|TRAV12-2*03|Homo	34/34 nt	100	34	AF532854|TRAJ32*02|Homo	35/35 nt	100	35	tgtgccgtcccggggggtggtgctacaaacaagctcatcttt	CAVPGGGATNKLIF		TRA
TCGA-02-2483	10A	Blood Derived Normal	205F3ABXX100804:7:66:2391:11989		chr14	22520424	AE000660|TRAV21*01|Homo	19/19 nt	100	19	M94081|TRAJ23*01|Homo	52/52 nt	100	52	tgtgctgcgcccaaccagggaggaaagcttatcttc	CAAPNQGGKLIF		TRA
TCGA-02-2483	10A	Blood Derived Normal	205F3ABXX100804:7:68:14601:65237		chr14	22524328	AE000659|TRAV12-2*01|Homo	30/31 nt	96.7742	30	M94081|TRAJ20*01|Homo	44/44 nt	100	44	tgtgccgtggctaacgactacaagctcagcttt	CAVANDYKLSF		TRA
TCGA-02-2483	10A	Blood Derived Normal	205F3ABXX100804:7:47:18573:145083		chr14	22543179	M21626|TRAV14/DV4*01|Homo	20/20 nt	100	20	X02884|TRAJ3*01|Homo	53/53 nt	100	53	tgtgcaatgagagagggcgcggggtacagcagtgcttccaagataatcttt	CAMREGAGYSSASKIIF		TRA
TCGA-02-2483	10A	Blood Derived Normal	205F3ABXX100804:7:7:12286:2490		chr14	22543179	M21626|TRAV14/DV4*01|Homo	20/20 nt	100	20	X02884|TRAJ3*01|Homo	53/53 nt	100	53	tgtgcaatgagagagggcgcggggtacagcagtgcttccaagataatcttt	CAMREGAGYSSASKIIF		TRA
TCGA-16-0848	01A	Primary Tumor	61CACAAXX100211:7:120:7062:1753		chr14	21749658	AE000659|TRAV5*01|Homo	45/45 nt	100	45	M94081|TRAJ29*01|Homo	27/27 nt	100	27	tgtgcagagatcccgaattcaggaaacacacctcttgtcttt	CAEIPNSGNTPLVF		TRA
TCGA-16-0848	01A	Primary Tumor	61CACAAXX100211:7:43:8854:20346		chr14	21749658	AE000659|TRAV5*01|Homo	45/45 nt	100	45	M94081|TRAJ29*01|Homo	27/27 nt	100	27	tgtgcagagatcccgaattcaggaaacacacctcttgtcttt	CAEIPNSGNTPLVF		TRA
TCGA-16-0848	01A	Primary Tumor	61CACAAXX100211:8:8:5864:18990		chr14	21749658	AE000659|TRAV5*01|Homo	45/45 nt	100	45	M94081|TRAJ29*01|Homo	27/27 nt	100	27	tgtgcagagatcccgaattcaggaaacacacctcttgtcttt	CAEIPNSGNTPLVF		TRA
TCGA-16-0848	01A	Primary Tumor	61CACAAXX100211:8:61:5385:9168		chr14	21749659	AE000659|TRAV5*01|Homo	44/44 nt	100	44	M94081|TRAJ29*01|Homo	28/28 nt	100	28	tgtgcagagatcccgaattcaggaaacacacctcttgtcttt	CAEIPNSGNTPLVF		TRA
TCGA-16-0848	01A	Primary Tumor	61CACAAXX100211:6:110:15233:11942		chr14	21749667	AE000659|TRAV5*01|Homo	36/36 nt	100	36	M94081|TRAJ29*01|Homo	36/36 nt	100	36	tgtgcagagatcccgaattcaggaaacacacctcttgtcttt	CAEIPNSGNTPLVF		TRA
TCGA-16-0848	01A	Primary Tumor	61CACAAXX100211:7:106:12299:15320		chr14	22513940	AE000659|TRAV5*01|Homo	30/30 nt	100	30	M94081|TRAJ29*01|Homo	42/42 nt	100	42	tgtgcagagatcccgaattcaggaaacacacctcttgtcttt	CAEIPNSGNTPLVF		TRA
TCGA-16-0848	01A	Primary Tumor	61CACAAXX100211:6:102:18965:2884		chr14	22513940	AE000659|TRAV5*01|Homo	29/29 nt	100	29	M94081|TRAJ29*01|Homo	43/43 nt	100	43	tgtgcagagatcccgaattcaggaaacacacctcttgtcttt	CAEIPNSGNTPLVF		TRA
TCGA-16-0848	01A	Primary Tumor	61CACAAXX100211:6:111:18288:17302		chr14	22513940	AE000659|TRAV5*01|Homo	29/29 nt	100	29	M94081|TRAJ29*01|Homo	43/43 nt	100	43	tgtgcagagatcccgaattcaggaaacacacctcttgtcttt	CAEIPNSGNTPLVF		TRA
TCGA-16-0848	01A	Primary Tumor	61CACAAXX100211:6:32:9216:4841		chr14	22513940	AE000659|TRAV5*01|Homo	24/24 nt	100	24	M94081|TRAJ29*01|Homo	48/48 nt	100	48	tgtgcagagatcccgaattcaggaaacacacctcttgtcttt	CAEIPNSGNTPLVF		TRA
TCGA-16-0848	01A	Primary Tumor	61CACAAXX100211:6:38:3358:1843		chr14	22513940	AE000659|TRAV5*01|Homo	29/29 nt	100	29	M94081|TRAJ29*01|Homo	43/43 nt	100	43	tgtgcagagatcccgaattcaggaaacacacctcttgtcttt	CAEIPNSGNTPLVF		TRA
TCGA-16-0848	01A	Primary Tumor	61CACAAXX100211:6:95:8484:16048		chr14	22513940	AE000659|TRAV5*01|Homo	35/35 nt	100	35	M94081|TRAJ29*01|Homo	37/37 nt	100	37	tgtgcagagatcccgaattcaggaaacacacctcttgtcttt	CAEIPNSGNTPLVF		TRA
TCGA-16-0848	01A	Primary Tumor	61CACAAXX100211:7:117:8264:6324		chr14	22513940	AE000659|TRAV5*01|Homo	35/35 nt	100	35	M94081|TRAJ29*01|Homo	37/37 nt	100	37	tgtgcagagatcccgaattcaggaaacacacctcttgtcttt	CAEIPNSGNTPLVF		TRA
TCGA-16-0848	01A	Primary Tumor	61CACAAXX100211:8:11:10422:17172		chr14	22513940	AE000659|TRAV5*01|Homo	27/27 nt	100	27	M94081|TRAJ29*01|Homo	45/45 nt	100	45	tgtgcagagatcccgaattcaggaaacacacctcttgtcttt	CAEIPNSGNTPLVF		TRA
TCGA-16-0848	01A	Primary Tumor	61CACAAXX100211:8:37:4147:16613		chr14	22513940	AE000659|TRAV5*01|Homo	33/33 nt	100	33	M94081|TRAJ29*01|Homo	39/39 nt	100	39	tgtgcagagatcccgaattcaggaaacacacctcttgtcttt	CAEIPNSGNTPLVF		TRA
TCGA-16-0848	01A	Primary Tumor	61CACAAXX100211:6:86:6378:16314		chr14	22513940	AE000659|TRAV5*01|Homo	24/24 nt	100	24	M94081|TRAJ29*01|Homo	48/48 nt	100	48	tgtgcagagatcccgaattcaggaaacacacctcttgtcttt	CAEIPNSGNTPLVF		TRA
TCGA-28-5218	01A	Primary Tumor	70268ABXX110304:2:2208:15159:59576		chr14	21888452	AE000659|TRAV12-2*01|Homo	51/51 nt	100	51	M35619|TRAJ44*01|Homo	20/20 nt	100	20	tgtgccgtgaacatagcgaccggcactgccagtaaactcaccttt	CAVNIATGTASKLTF		TRA
TCGA-28-5218	01A	Primary Tumor	B004EABXX110303:5:2105:1500:135077		chr14	21888452	AE000659|TRAV12-2*01|Homo	51/51 nt	100	51	M35619|TRAJ44*01|Homo	20/20 nt	100	20	tgtgccgtgaacatagcgaccggcactgccagtaaactcaccttt	CAVNIATGTASKLTF		TRA
TCGA-28-5218	01A	Primary Tumor	702K4ABXX110304:7:2208:13543:143805		chr14	22281695	AE000661|TRAV38-2/DV8*01|Homo	50/50 nt	100	50	M94081|TRAJ24*02|Homo	24/24 nt	100	24	tgtgcttataggggaactgacagctgggggaaattgcagttt	CAYRGTDSWGKLQF		TRA
TCGA-28-5218	01A	Primary Tumor	70268ABXX110304:1:1207:4153:171963		chr14	22486233	AE000659|TRAV14/DV4*02|Homo	20/20 nt	100	20	M94081|TRAJ52*01|Homo	42/42 nt	100	42	tgtgcaatgagagtcccttttattcgggctggtggtactagctatggaaagctgacattt	CAMRVPFIRAGGTSYGKLTF		TRA
TCGA-28-5218	01A	Primary Tumor	702K4ABXX110304:1:2102:9134:139288		chr14	22526845	AE000659|TRAV10*01|Homo	29/29 nt	100	29	X05773|TRAJ17*01|Homo	46/46 nt	100	46	tgtgtggtgagcgcgatcaaagctgcaggcaacaagctaactttt	CVVSAIKAAGNKLTF		TRA
TCGA-28-5218	01A	Primary Tumor	B059CABXX110315:5:2203:3982:172471		chr14	22526845	AE000659|TRAV10*01|Homo	29/29 nt	100	29	X05773|TRAJ17*01|Homo	46/46 nt	100	46	tgtgtggtgagcgcgatcaaagctgcaggcaacaagctaactttt	CVVSAIKAAGNKLTF		TRA
TCGA-12-3650	10A	Blood Derived Normal	C004TABXX110313:5:1206:3125:182021		chr14	21712804	AE000658|TRAV2*01|Homo	37/37 nt	100	37	X02886|TRAJ22*01|Homo	37/37 nt	100	37	tgtgctgtggacccttctggttctgcaaggcaactgaccttt	CAVDPSGSARQLTF		TRA
TCGA-12-3650	10A	Blood Derived Normal	C00DCABXX110310:8:2203:14750:55115		chr14	21712804	AE000658|TRAV2*01|Homo	37/37 nt	100	37	X02886|TRAJ22*01|Homo	37/37 nt	100	37	tgtgctgtggacccttctggttctgcaaggcaactgaccttt	CAVDPSGSARQLTF		TRA
TCGA-12-3650	10A	Blood Derived Normal	C004TABXX110313:2:2106:18133:57321		chr14	21712804	AE000658|TRAV2*01|Homo	37/37 nt	100	37	X02886|TRAJ22*01|Homo	37/37 nt	100	37	tgtgctgtggacccttctggttctgcaaggcaactgaccttt	CAVDPSGSARQLTF		TRA
TCGA-76-6657	10A	Blood Derived Normal	B01W1ACXX110829:3:1305:3110:70134		chr14	22148603	AE000660|TRAV27*01|Homo	31/31 nt	100	31	M94081|TRAJ39*01|Homo	36/37 nt	97.2973	36	tgtgcaggagaggagtggaatgcaggcaacatgctcgccttt	CAGEEWNAGNMLAF		TRA
TCGA-76-6657	10A	Blood Derived Normal	C00KDACXX110825:5:1306:20081:61769		chr14	22483009	AE000659|TRAV9-2*01|Homo	25/25 nt	100	25	M94081|TRAJ53*01|Homo	49/49 nt	100	49	tgtgctctgagtggaagtggaggtagcaactataaactgacattt	CALSGSGGSNYKLTF		TRA
TCGA-76-6657	10A	Blood Derived Normal	C00KDACXX110825:8:2201:8764:113589		chr14	22501609	AE000660|TRAV27*01|Homo	31/31 nt	100	31	M94081|TRAJ39*01|Homo	37/37 nt	100	37	tgtgcaggagaggagtggaatgcaggcaacatgctcaccttt	CAGEEWNAGNMLTF		TRA
TCGA-27-2519	10A	Blood Derived Normal	205CCABXX100806:4:67:10481:15234		chr14	21918707	AE000659|TRAV13-2*01|Homo	48/48 nt	100	48	M94081|TRAJ48*01|Homo	21/21 nt	100	21	tgtgcagagaactcgtcatttggaaatgagaaattaaccttt	CAENSSFGNEKLTF		TRA
TCGA-27-2519	10A	Blood Derived Normal	205CCABXX100806:4:25:1727:13078		chr14	21924601	AE000659|TRAV14/DV4*02|Homo	41/42 nt	97.619	41	X02886|TRAJ22*01|Homo	31/31 nt	100	31	tgtatttctgtgcaatcgcgttctgcaaggcaactgaccttt	CISVQSRSARQLTF		TRA
TCGA-27-2519	10A	Blood Derived Normal	205CCABXX100806:4:21:4618:39976		chr14	22496898	AE000659|TRAV16*01|Homo	27/27 nt	100	27	M94081|TRAJ42*01|Homo	37/37 nt	100	37	tgtattactgtgctcccgtttaaaagtggaagccaaggaaatctcatcttt	CITVLPFKSGSQGNLIF		TRA
TCGA-74-6577	10A	Blood Derived Normal	B020DACXX110829:3:2208:21290:139542		chr14	22526851	X58736|TRAV21*02|Homo	30/31 nt	96.7742	30	X05773|TRAJ17*01|Homo	28/28 nt	100	28	tgccggtgggcttcaatggtagctgcaggcaacaagctaactttt	CRWASMVAAGNKLTF		TRA
TCGA-27-1836	01A	Primary Tumor	205F5ABXX100806:5:45:10862:17421		chr14	22003643	AE000660|TRAV18*01|Homo	31/31 nt	100	31	M94081|TRAJ59*01|Homo	20/22 nt	90.9091	20	tgcgctctgagagacagagtgggagggactgcagcgaaggaaggaaagatgaaatttacattt	CALRDRVGGTAAKEGKMKFTF		TRA
TCGA-74-6578	10A	Blood Derived Normal	C00KDACXX110825:1:1305:1671:93276		chr14	21749658	AE000659|TRAV5*01|Homo	42/42 nt	100	42	M94081|TRAJ20*01|Homo	21/22 nt	95.4545	21	tgtgcagtgctagtgggcgcctacaagctcagcttt	CAVLVGAYKLSF		TRA
TCGA-74-6578	10A	Blood Derived Normal	C00KDACXX110825:8:1301:14360:128047		chr14	21749658	AE000659|TRAV5*01|Homo	42/42 nt	100	42	M94081|TRAJ20*01|Homo	24/24 nt	100	24	tgtgcagtgctagtgggcgactacaagctcagcttt	CAVLVGDYKLSF		TRA
TCGA-74-6578	10A	Blood Derived Normal	C00KDACXX110825:4:1106:9467:156306		chr14	21841720	M17657|TRAV12-1*02|Homo	55/55 nt	100	55	M94081|TRAJ30*01|Homo	27/27 nt	100	27	tgtgtggtgaacagagatgacaagatcatcttt	CVVNRDDKIIF		TRA
TCGA-74-6578	10A	Blood Derived Normal	B020DACXX110829:3:1203:10344:104675		chr14	21841732	M17657|TRAV12-1*02|Homo	43/43 nt	100	43	M94081|TRAJ30*01|Homo	39/39 nt	100	39	tgtgtggtgaacagagatgacaagatcatcttt	CVVNRDDKIIF		TRA
TCGA-74-6578	10A	Blood Derived Normal	B020DACXX110829:7:2304:10310:15145		chr14	21852950	AE000659|TRAV8-3*01|Homo	55/56 nt	98.2143	55	AJ007774|TRAJ37*02|Homo	22/22 nt	100	22	tgtgctgtggctggctctagcaacacaggcaaactaatcttt	CAVAGSSNTGKLIF		TRA
TCGA-74-6578	10A	Blood Derived Normal	B020DACXX110829:6:2302:7565:121286		chr14	21852964	AE000659|TRAV8-3*01|Homo	43/43 nt	100	43	M94081|TRAJ52*01|Homo	29/29 nt	100	29	tgtgctggtggtactagctatggaaagctgacattt	CAGGTSYGKLTF		TRA
TCGA-74-6578	10A	Blood Derived Normal	B01W1ACXX110829:3:2106:3782:52847		chr14	21966004	AE000659|TRAV12-3*01|Homo	58/58 nt	100	58	M94081|TRAJ49*01|Homo	20/20 nt	100	20	tgtgcaatgagcggtaaccagttctatttt	CAMSGNQFYF		TRA
TCGA-74-6578	10A	Blood Derived Normal	B020DACXX110829:8:1308:13937:145373		chr14	22148591	AE000660|TRAV27*01|Homo	42/42 nt	100	42	M94081|TRAJ48*01|Homo	28/28 nt	100	28	tgtgcaggatatcgcaactttggaaatgagaaattaaccttt	CAGYRNFGNEKLTF		TRA
TCGA-74-6578	10A	Blood Derived Normal	B01W1ACXX110829:3:2106:3782:52847		chr14	22489494	M17656|TRAV12-3*02|Homo	36/36 nt	100	36	M94081|TRAJ49*01|Homo	42/42 nt	100	42	tgtgcaatgagcggtaaccagttctatttt	CAMSGNQFYF		TRA
TCGA-74-6578	10A	Blood Derived Normal	C00KDACXX110825:4:2303:7891:98522		chr14	22496898	AE000661|TRAV38-2/DV8*01|Homo	28/28 nt	100	28	M94081|TRAJ42*01|Homo	40/40 nt	100	40	tgtgcttatatatgggggggaagccaaggaaatctcatcttt	CAYIWGGSQGNLIF		TRA
TCGA-74-6578	10A	Blood Derived Normal	C00KDACXX110825:7:1105:14589:16066		chr14	22520421	AE000659|TRAV8-1*01|Homo	32/32 nt	100	32	X58763|TRAJ23*02|Homo	37/37 nt	100	37	tgccgtgatttcgagtataaccagggaggaaagcttatcttc	CRDFEYNQGGKLIF		TRA
TCGA-74-6578	10A	Blood Derived Normal	B01W1ACXX110829:8:1306:10898:171943		chr14	22520421	AE000659|TRAV8-1*01|Homo	33/33 nt	100	33	M94081|TRAJ23*01|Homo	36/36 nt	100	36	tgccgtgatttcgagtataaccagggaggaaagcttatcttc	CRDFEYNQGGKLIF		TRA
TCGA-74-6578	10A	Blood Derived Normal	B020DACXX110829:3:2104:3378:32549		chr14	22522048	M17657|TRAV12-1*02|Homo	26/26 nt	100	26	X02886|TRAJ22*01|Homo	47/47 nt	100	47	tgtgtggtgaacgcgggttctgcaaggcaactgaccttt	CVVNAGSARQLTF		TRA
TCGA-74-6578	10A	Blood Derived Normal	B01W1ACXX110829:7:2306:1506:196563		chr14	22524332	AE000659|TRAV5*01|Homo	32/32 nt	100	32	M94081|TRAJ20*01|Homo	34/34 nt	100	34	tgtgcagtgctagtgggcgactacaagctcagcttt	CAVLVGDYKLSF		TRA
TCGA-74-6578	10A	Blood Derived Normal	C00KDACXX110825:2:2108:9912:56367		chr14	22535560	AE000658|TRAV3*01|Homo	29/29 nt	100	29	M94081|TRAJ9*01|Homo	41/41 nt	100	41	tgtgctgtgagagacccggggactggaggcttcaaaactatcttt	CAVRDPGTGGFKTIF		TRA
TCGA-74-6578	10A	Blood Derived Normal	C00KDACXX110825:3:1302:3910:176174		chr14	22535560	AE000658|TRAV3*01|Homo	29/29 nt	100	29	M94081|TRAJ9*01|Homo	41/41 nt	100	41	tgtgctgtgagagacccggggactggaggcttcaaaactatcttt	CAVRDPGTGGFKTIF		TRA
TCGA-06-0158	10A	Blood Derived Normal	B04UKABXX110307:5:1207:15809:185344		chr14	21941611	AE000659|TRAV9-2*01|Homo	42/42 nt	100	42	M94081|TRAJ54*01|Homo	29/29 nt	100	29	tgtgctctgggacggggagcccagaagctggtattt	CALGRGAQKLVF		TRA
TCGA-06-0158	10A	Blood Derived Normal	B047BABXX110303:3:2203:15259:126445		chr14	22314884	X73521|TRAV40*01|Homo	36/36 nt	100	36	M94081|TRAJ42*01|Homo	26/26 nt	100	26	tgtcttctgggagatttcccgaactgtttgaattatggaggaagccaaggaaatctcatcttt	CLLGDFPNCLNYGGSQGNLIF		TRA
TCGA-06-0158	10A	Blood Derived Normal	B04B0ABXX110307:5:2105:6228:49681		chr14	22478872	AE000659|TRAV9-2*01|Homo	19/19 nt	100	19	M94081|TRAJ57*01|Homo	54/54 nt	100	54	tgtgctcctctaactcagggcggatctgaaaagctggtcttt	CAPLTQGGSEKLVF		TRA
TCGA-06-0158	10A	Blood Derived Normal	B05ATABXX110314:7:1106:16016:159803		chr14	22507675	X58747|TRAV6*02|Homo	30/30 nt	100	30	M35622|TRAJ34*01|Homo	36/36 nt	100	36	tgtgccccagggaaaaccgacaagctcatcttt	CAPGKTDKLIF		TRA
TCGA-06-0158	10A	Blood Derived Normal	B05A3ABXX110314:2:1205:6528:68005		chr14	22515627	AE000660|TRAV26-1*01|Homo	22/22 nt	100	22	M94081|TRAJ28*01|Homo	51/51 nt	100	51	tgcatcgtcagggcctctggggctgggagttaccaactcactttc	CIVRASGAGSYQLTF		TRA
TCGA-06-0158	10A	Blood Derived Normal	B05ATABXX110314:4:1105:1722:94529		chr14	22515627	AE000660|TRAV26-1*01|Homo	22/22 nt	100	22	M94081|TRAJ28*01|Homo	51/51 nt	100	51	tgcatcgtcagggcctctggggctgggagttaccaactcactttc	CIVRASGAGSYQLTF		TRA
TCGA-27-1831	10A	Blood Derived Normal	205F5ABXX100806:1:63:5820:166608		chr14	21841731	M17657|TRAV12-1*02|Homo	41/41 nt	100	41	M94081|TRAJ9*01|Homo	33/33 nt	100	33	tgtgtggtgatgactggaggcttcaaaactatcttt	CVVMTGGFKTIF		TRA
TCGA-27-1831	10A	Blood Derived Normal	205F5ABXX100806:1:68:3826:167152		chr14	21852956	AE000659|TRAV8-3*01|Homo	50/51 nt	98.0392	50	M94081|TRAJ50*01|Homo	20/20 nt	100	20	tgtgctgtggtgcacccaatgaaaacctcctacgacaaggtgatattt	CAVVHPMKTSYDKVIF		TRA
TCGA-27-1831	10A	Blood Derived Normal	205F5ABXX100806:1:46:5806:86386		chr14	21998127	AE000660|TRAV17*01|Homo	39/39 nt	100	39	M94081|TRAJ18*01|Homo	25/25 nt	100	25	tgtgctacggcccgaacctcccacagaggctcaaccctggggaggctatacttt	CATARTSHRGSTLGRLYF		TRA
TCGA-27-1831	10A	Blood Derived Normal	205F5ABXX100806:1:1:5055:35047		chr14	22148595	AE000660|TRAV27*01|Homo	39/39 nt	100	39	AF033825|TRAJ47*02|Homo	33/33 nt	100	33	tgtgcaggagccctatatggaaacaagctggtcttt	CAGALYGNKLVF		TRA
TCGA-27-1831	10A	Blood Derived Normal	205F5ABXX100806:1:4:11077:177554		chr14	22148595	AE000660|TRAV27*01|Homo	39/39 nt	100	39	AF033825|TRAJ47*02|Homo	33/33 nt	100	33	tgtgcaggagccctatatggaaacaagctggtcttt	CAGALYGNKLVF		TRA
TCGA-27-1831	10A	Blood Derived Normal	205F5ABXX100806:1:24:7741:150948		chr14	22203317	AE000660|TRAV26-2*01|Homo	44/44 nt	100	44	M94081|TRAJ45*01|Homo	26/26 nt	100	26	tgcatccgcactcattcaggaggaggtgctgacggactcaccttt	CIRTHSGGGADGLTF		TRA
TCGA-27-1831	10A	Blood Derived Normal	205F5ABXX100806:1:26:17064:140152		chr14	22203317	AE000660|TRAV26-2*01|Homo	43/44 nt	97.7273	43	M94081|TRAJ45*01|Homo	26/26 nt	100	26	tgcatccgcactcattcaggaggaggtgctgacggactcaccttt	CIRTHSGGGADGLTF		TRA
TCGA-27-1831	10A	Blood Derived Normal	205F5ABXX100806:1:66:12296:76525		chr14	22272519	AE000661|TRAV38-1*01|Homo	43/43 nt	100	43	M94081|TRAJ53*01|Homo	28/28 nt	100	28	tgcgatgtatttctgtgctttcatgaagtagcgggaggtagcaactataaactgacattt	CDVFLCFHEVAGGSNYKLTF		TRA
TCGA-27-1831	10A	Blood Derived Normal	205F5ABXX100806:1:6:2165:122837		chr14	22281704	AE000661|TRAV38-2/DV8*01|Homo	40/41 nt	97.561	40	AJ007774|TRAJ37*02|Homo	29/29 nt	100	29	tgtgcttatagggttggctctagcaacacaggcaaactaatcttt	CAYRVGSSNTGKLIF		TRA
TCGA-27-1831	10A	Blood Derived Normal	205F5ABXX100806:1:64:3187:18131		chr14	22495922	AE000659|TRAV14/DV4*02|Homo	19/20 nt	95	19	M94081|TRAJ43*01|Homo	45/45 nt	100	45	tgtgcaatgagaggggcggatgacatgcgcttt	CAMRGADDMRF		TRA
TCGA-27-1831	10A	Blood Derived Normal	205F5ABXX100806:1:45:10403:35370		chr14	22512853	AE000660|TRAV22*01|Homo	37/37 nt	100	37	M94081|TRAJ30*01|Homo	37/37 nt	100	37	tgtgctgtggagaggaacagagatgacaagatcatcttt	CAVERNRDDKIIF		TRA
TCGA-32-1982	10A	Blood Derived Normal	C011LABXX110405:2:1204:16910:120395		chr14	21966026	AE000659|TRAV12-3*01|Homo	35/35 nt	100	35	M94081|TRAJ23*01|Homo	32/32 nt	100	32	tgtgcaatgagcttcctgggtcagggaggaaagcttatcttc	CAMSFLGQGGKLIF		TRA
TCGA-32-1982	10A	Blood Derived Normal	B07T4ABXX110325:5:1205:8328:74753		chr14	22008134	AE000660|TRAV19*01|Homo	40/40 nt	100	40	M94081|TRAJ43*01|Homo	34/34 nt	100	34	tgctctggtaataacaatgacatgcgcttt	CSGNNNDMRF		TRA
TCGA-32-1982	10A	Blood Derived Normal	B06UCABXX110322:1:1208:1414:90924		chr14	22272507	AE000661|TRAV38-1*01|Homo	51/51 nt	100	51	M14905|TRAJ31*01|Homo	23/23 nt	100	23	tgtgctttcatctataacaatgccagactcatgttt	CAFIYNNARLMF		TRA
TCGA-32-1982	10A	Blood Derived Normal	B097UABXX110405:7:2201:15333:194251		chr14	22483009	AE000660|TRAV27*01|Homo	27/27 nt	100	27	M94081|TRAJ53*01|Homo	36/37 nt	97.2973	36	tgtgcaggagcggtaagaaagagtggaggtagcaactataaactgtcattt	CAGAVRKSGGSNYKLSF		TRA
TCGA-32-1982	10A	Blood Derived Normal	B06UCABXX110322:4:1204:16393:69697		chr14	22483009	AE000660|TRAV27*01|Homo	28/28 nt	100	28	M94081|TRAJ53*01|Homo	37/37 nt	100	37	tgtgcaggagcggtaagaaagagtggaggtagcaactataaactgacattt	CAGAVRKSGGSNYKLTF		TRA
TCGA-32-1982	10A	Blood Derived Normal	B09V2ABXX110408:2:2101:14431:103517		chr14	22486228	AE000660|TRAV34*01|Homo	33/33 nt	100	33	M94081|TRAJ52*01|Homo	38/38 nt	100	38	tgtggagcacctaatgctggtggtactagctatggaaagctgacattt	CGAPNAGGTSYGKLTF		TRA
TCGA-32-1982	10A	Blood Derived Normal	B07T4ABXX110325:7:2203:12007:82941		chr14	22486239	AE000660|TRAV35*01|Homo	26/26 nt	100	26	M94081|TRAJ52*01|Homo	49/51 nt	96.0784	49	tgtgctgggcagctagggggtactagctatggaaagctgacattt	CAGQLGGTSYGKLTF		TRA
TCGA-32-1982	10A	Blood Derived Normal	C011LABXX110405:1:1208:8569:104838		chr14	22505111	AE000660|TRAV35*01|Homo	27/27 nt	100	27	M94081|TRAJ36*01|Homo	45/45 nt	100	45	tgtgctgggcacccacaaactggggcaaacaacctcttcttt	CAGHPQTGANNLFF		TRA
TCGA-32-1982	10A	Blood Derived Normal	B07T4ABXX110325:7:1104:9124:112855		chr14	22520424	M17656|TRAV12-3*02|Homo	19/19 nt	100	19	M94081|TRAJ23*01|Homo	45/45 nt	100	45	tgcggggggaaccagggaggaaagcttatcttc	CGGNQGGKLIF		TRA
TCGA-32-1982	10A	Blood Derived Normal	B06PRABXX110323:2:2201:11183:160442		chr14	22524329	AE000659|TRAV12-2*01|Homo	29/30 nt	96.6667	29	M94081|TRAJ20*01|Homo	43/43 nt	100	43	tgtgccgtgaatattaacgactacaagctcagcttt	CAVNINDYKLSF		TRA
TCGA-06-1087	10A	Blood Derived Normal	61CR0AAXX100212:8:96:19196:4243		chr14	21998117	AE000660|TRAV17*01|Homo	49/49 nt	100	49	M94081|TRAJ28*01|Homo	26/27 nt	96.2963	26	tgcttcttacttctgtgctacggctctggggctgggaggtaccaactcactttc	CFLLLCYGSGAGRYQLTF		TRA
TCGA-06-1087	10A	Blood Derived Normal	61CR0AAXX100212:8:77:13948:16934		chr14	21998117	AE000660|TRAV17*01|Homo	49/49 nt	100	49	M94081|TRAJ28*01|Homo	26/27 nt	96.2963	26	tgcttcttacttctgtgctacggctctggggctgggaggtaccaactcactttc	CFLLLCYGSGAGRYQLTF		TRA
TCGA-28-5214	10A	Blood Derived Normal	B0468ABXX110307:8:2102:21184:172230		chr14	22124241	AE000660|TRAV26-1*01|Homo	38/38 nt	100	38	M94081|TRAJ39*01|Homo	24/26 nt	92.3077	24	tgcatcgtcctaccgccattcaataatcatgcaggcaacacgctcaccttt	CIVLPPFNNHAGNTLTF		TRA
TCGA-28-5214	10A	Blood Derived Normal	B047RABXX110307:4:1102:17429:181992		chr14	22496892	AE000659|TRAV16*01|Homo	19/19 nt	100	19	M94081|TRAJ42*01|Homo	59/59 nt	100	59	tgtattactgtgctctatggaggaagccaaggaaatctcatcttt	CITVLYGGSQGNLIF		TRA
TCGA-28-5219	01A	Primary Tumor	B047RABXX110307:5:1203:8909:122622		chr14	21769028	AE000659|TRAV6*01|Homo	52/53 nt	98.1132	52	AF033825|TRAJ47*02|Homo	24/24 nt	100	24	tgcagactcagctacctacctctgtgctctaacatggaatatggaaacaagctggtcttt	CRLSYLPLCSNMEYGNKLVF		TRA
TCGA-06-0240	10A	Blood Derived Normal	B0691ABXX110317:4:2201:15532:100599		chr14	22513949	AE000659|TRAV8-6*02|Homo	37/37 nt	100	37	M94081|TRAJ29*01|Homo	39/39 nt	100	39	tgtgctgtaaacacacctcttgtcttt	CAVNTPLVF		TRA
TCGA-06-0137	10A	Blood Derived Normal	C004JABXX110313:1:1204:6380:117590		chr14	22501603	AE000659|TRAV12-1*01|Homo	37/38 nt	97.3684	37	M94081|TRAJ39*01|Homo	40/40 nt	100	40	tgtgtggttaataataatgcaggcaacatgctcaccttt	CVVNNNAGNMLTF		TRA
TCGA-06-0216	10A	Blood Derived Normal	B05A0ABXX110313:8:2207:13251:4636		chr14	21769030	AE000659|TRAV6*01|Homo	49/49 nt	100	49	M94081|TRAJ49*01|Homo	24/24 nt	100	24	tgtgctctagatccgaacaccggtaaccagttctatttt	CALDPNTGNQFYF		TRA
TCGA-06-0216	10A	Blood Derived Normal	B05A0ABXX110313:6:2206:18052:143691		chr14	21852972	AE000659|TRAV8-3*01|Homo	35/35 nt	100	35	M94081|TRAJ43*01|Homo	35/35 nt	100	35	tgtgctgtgggtgcccttagtaacaatgacatgcgcttt	CAVGALSNNDMRF		TRA
TCGA-06-0216	10A	Blood Derived Normal	B025DABXX110325:2:2206:3896:72090		chr14	21888464	AE000659|TRAV12-2*01|Homo	37/37 nt	100	37	X02886|TRAJ22*01|Homo	35/35 nt	100	35	tgtgccgtgaagtccggttctgcaaggcaactgaccttt	CAVKSGSARQLTF		TRA
TCGA-06-0216	10A	Blood Derived Normal	B04UGABXX110308:4:2208:16670:137118		chr14	21966016	AE000659|TRAV12-3*01|Homo	38/38 nt	100	38	M94081|TRAJ15*02|Homo	25/25 nt	100	25	tgccaaaagccaactccaggaactgctctgatcttt	CQKPTPGTALIF		TRA
TCGA-06-0216	10A	Blood Derived Normal	B04UGABXX110308:5:1108:17064:125846		chr14	22281691	AE000661|TRAV38-2/DV8*01|Homo	54/54 nt	100	54	M94081|TRAJ43*01|Homo	21/21 nt	100	21	tgtgcttataggtacaataacaatgacatgcgcttt	CAYRYNNNDMRF		TRA
TCGA-06-0216	10A	Blood Derived Normal	B05AGABXX110313:6:1204:4913:117243		chr14	22536150	AE000660|TRAV19*01|Homo	19/19 nt	100	19	M94081|TRAJ8*01|Homo	52/52 nt	100	52	tgtgctctgagtgcatcaacaggctttcagaaacttgtattt	CALSASTGFQKLVF		TRA
TCGA-06-0216	10A	Blood Derived Normal	B01GWABXX110308:6:2105:6662:168764		chr14	22536155	M17658|TRAV13-2*02|Homo	29/29 nt	100	29	M94081|TRAJ8*01|Homo	40/41 nt	97.561	40	tgccacccctttcagaaacttgtattt	CHPFQKLVF		TRA
TCGA-74-6575	10A	Blood Derived Normal	B01W1ACXX110829:5:1102:12759:188311		chr14	21847176	AE000659|TRAV8-2*01|Homo	45/45 nt	100	45	X02886|TRAJ22*01|Homo	24/24 nt	100	24	tgtgttgtgagtggtccggtttctggttctgcaaggcaactgaccttt	CVVSGPVSGSARQLTF		TRA
TCGA-74-6575	10A	Blood Derived Normal	C00KDACXX110825:1:1105:10814:54910		chr14	21894985	K02777|TRAV8-4*06|Homo	46/46 nt	100	46	M94081|TRAJ48*01|Homo	26/26 nt	100	26	tgtgctgtgagtgagaagggaaatgagaaattaaccttt	CAVSEKGNEKLTF		TRA
TCGA-74-6575	10A	Blood Derived Normal	C00KDACXX110825:4:2101:19644:180282		chr14	21924606	AE000659|TRAV14/DV4*02|Homo	46/46 nt	100	46	M94081|TRAJ36*01|Homo	29/29 nt	100	29	tgtgcaatgagagagggcactggggcaaacaacctcttcttt	CAMREGTGANNLFF		TRA
TCGA-74-6575	10A	Blood Derived Normal	B01W1ACXX110829:8:1106:16303:86104		chr14	22053011	AE000660|TRAV21*01|Homo	46/47 nt	97.8723	46	M94081|TRAJ53*01|Homo	27/27 nt	100	27	tgtgctgtgaaggggggtagcaactataaactgacattt	CAVKGGSNYKLTF		TRA
TCGA-74-6575	10A	Blood Derived Normal	B01W1ACXX110829:3:1205:11783:127294		chr14	22490497	AE000660|TRAV17*01|Homo	25/26 nt	96.1538	25	M94081|TRAJ48*01|Homo	48/48 nt	100	48	tgtgctacggaacgggactttggaaatgagaaattaaccttt	CATERDFGNEKLTF		TRA
TCGA-74-6575	10A	Blood Derived Normal	C00KDACXX110825:7:1106:5440:149325		chr14	22490497	AE000660|TRAV26-2*01|Homo	32/32 nt	100	32	M94081|TRAJ48*01|Homo	42/42 nt	100	42	tgcatccttcactttggaaatgagaaattaaccttt	CILHFGNEKLTF		TRA
TCGA-74-6575	10A	Blood Derived Normal	C00KDACXX110825:7:1306:7880:36535		chr14	22490502	AE000661|TRAV39*01|Homo	19/19 nt	100	19	M94081|TRAJ48*01|Homo	51/52 nt	98.0769	51	tgtgccgtggacaatagaggaaatgagaaattaaccttt	CAVDNRGNEKLTF		TRA
TCGA-74-6575	10A	Blood Derived Normal	B01W1ACXX110829:8:1104:2005:183366		chr14	22490502	AE000661|TRAV39*01|Homo	19/19 nt	100	19	M94081|TRAJ48*01|Homo	52/52 nt	100	52	tgtgccgtggacaatagaggaaatgagaaattaaccttt	CAVDNRGNEKLTF		TRA
TCGA-74-6575	10A	Blood Derived Normal	B020DACXX110829:8:2305:14363:166023		chr14	22497660	AE000661|TRAV38-1*01|Homo	32/32 nt	100	32	M94081|TRAJ41*01|Homo	37/37 nt	100	37	tgcgatgtatttctgtgctttcatgaagaaagaggctcaaattccgggtatgcactcaacttc	CDVFLCFHEERGSNSGYALNF		TRA
TCGA-74-6575	10A	Blood Derived Normal	B01W1ACXX110829:4:1201:9363:4765		chr14	22510968	AE000658|TRAV1-2*01|Homo	36/36 nt	100	36	M14905|TRAJ31*01|Homo	37/37 nt	100	37	tgtgctgtgagagagcggaataacaatgccagactcatgttt	CAVRERNNNARLMF		TRA
TCGA-74-6575	10A	Blood Derived Normal	C00KDACXX110825:4:1306:20590:183832		chr14	22512853	AE000660|TRAV35*01|Homo	30/30 nt	100	30	M94081|TRAJ30*01|Homo	44/44 nt	100	44	tgtgctgggcagccgaacagagatgacaagatcatcttt	CAGQPNRDDKIIF		TRA
TCGA-74-6575	10A	Blood Derived Normal	C00KDACXX110825:6:1208:19793:75904		chr14	22513945	M17658|TRAV13-2*02|Homo	26/26 nt	100	26	M94081|TRAJ29*01|Homo	43/44 nt	97.7273	43	tgtgcagagatgactacaggaaacacacctcttgtcttt	CAEMTTGNTPLVF		TRA
TCGA-74-6575	10A	Blood Derived Normal	B01W1ACXX110829:6:1305:5898:73227		chr14	22513945	AE000661|TRAV38-1*01|Homo	26/27 nt	96.2963	26	M94081|TRAJ29*01|Homo	40/40 nt	100	40	tgtgctttcatgacgccctttagaacaggaaacacacctcttgtcttt	CAFMTPFRTGNTPLVF		TRA
TCGA-74-6575	10A	Blood Derived Normal	B020DACXX110829:2:2106:17928:139769		chr14	22518451	AE000660|TRAV27*01|Homo	23/23 nt	100	23	M94081|TRAJ26*01|Homo	48/48 nt	100	48	tgtgcaggagtgaagaactatggtcagaattttgtcttt	CAGVKNYGQNFVF		TRA
TCGA-74-6575	10A	Blood Derived Normal	C00KDACXX110825:8:1207:11276:184411		chr14	22520419	S81645|TRAV29/DV5*02|Homo	34/34 nt	100	34	X58763|TRAJ23*02|Homo	40/40 nt	100	40	tgcctttataaccagggaggaaagcttatcttc	CLYNQGGKLIF		TRA
TCGA-74-6575	10A	Blood Derived Normal	B01W1ACXX110829:5:2106:11219:65922		chr14	22536145	AE000660|TRAV19*01|Homo	20/20 nt	100	20	M94081|TRAJ8*01|Homo	51/51 nt	100	51	tgtgctctgagtgaggccctcctgaacacaggctttcagaaacttgtattt	CALSEALLNTGFQKLVF		TRA
TCGA-74-6575	10A	Blood Derived Normal	B020DACXX110829:4:1203:7549:21071		chr14	22539078	AE000658|TRAV3*01|Homo	27/27 nt	100	27	M16747|TRAJ6*01|Homo	43/43 nt	100	43	tgtgctgtgagagacattggagcaggaggaagctacatacctacattt	CAVRDIGAGGSYIPTF		TRA
TCGA-74-6575	10A	Blood Derived Normal	C00KDACXX110825:5:1302:6911:119626		chr14	22539078	AE000658|TRAV3*01|Homo	27/27 nt	100	27	M16747|TRAJ6*01|Homo	43/43 nt	100	43	tgtgctgtgagagacattggagcaggaggaagctacatacctacattt	CAVRDIGAGGSYIPTF		TRA
TCGA-06-2565	10A	Blood Derived Normal	B07T4ABXX110325:2:2107:17925:189148		chr14	21736932	AE000658|TRAV4*01|Homo	50/51 nt	98.0392	50	M94081|TRAJ27*01|Homo	20/20 nt	100	20	tgtactactgcctcgtgggtgtcatttattgcaggcaaatcaaccttt	CTTASWVSFIAGKSTF		TRA
TCGA-06-2565	10A	Blood Derived Normal	C011LABXX110405:8:1106:12458:145079		chr14	21797835	AE000659|TRAV8-1*01|Homo	49/49 nt	100	49	M94081|TRAJ27*01|Homo	22/22 nt	100	22	tgccgtgaaccctataacaccaatgcaggcaaatcaaccttt	CREPYNTNAGKSTF		TRA
TCGA-06-2565	10A	Blood Derived Normal	B097UABXX110405:4:1201:17365:158878		chr14	22490494	AE000659|TRAV5*01|Homo	23/24 nt	95.8333	23	M94081|TRAJ48*01|Homo	47/47 nt	100	47	tgtgcagaagggagaactaactttggaaatgagaaattaaccttt	CAEGRTNFGNEKLTF		TRA
TCGA-14-0867	10A	Blood Derived Normal	42ML1AAXX090814:1:7:1409:837#0		chr14	22008131	AE000660|TRAV19*01|Homo	51/51 nt	100	51	M94081|TRAJ43*01|Homo	19/19 nt	100	19	tgtgctctgagtgaggcggggtttaacaatgacatgcgcttt	CALSEAGFNNDMRF		TRA
TCGA-14-0867	10A	Blood Derived Normal	61AKVAAXX100219:2:56:8833:9775		chr14	22513947	AE000660|TRAV21*01|Homo	21/22 nt	95.4545	21	M94081|TRAJ29*01|Homo	52/52 nt	100	52	tgtgctgtggggggaaacacacctcttgtcttt	CAVGGNTPLVF		TRA
TCGA-14-0867	10A	Blood Derived Normal	42ML1AAXX090814:1:75:281:732#0		chr14	22531082	AE000660|TRAV17*01|Homo	35/36 nt	97.2222	35	AC023226|TRAJ13*02|Homo	32/32 nt	100	32	tgtgctactcttctcgctgggggttaccagaaagttaccttt	CATLLAGGYQKVTF		TRA
TCGA-14-0867	10A	Blood Derived Normal	61AKVAAXX100219:3:103:13661:7440		chr14	22543183	AE000659|TRAV16*01|Homo	34/35 nt	97.1429	34	X02884|TRAJ3*01|Homo	46/46 nt	100	46	tgtattactgtgctctacagcagtgcttccaagataatcttt	CITVLYSSASKIIF		TRA
TCGA-16-1045	10B	Blood Derived Normal	61C3CAAXX100218:8:43:6971:19102		chr14	22281701	AE000661|TRAV38-2/DV8*01|Homo	43/44 nt	97.7273	43	M94081|TRAJ37*01|Homo	21/22 nt	95.4545	21	tgtatttctgtgcttatgggggcccccgagggcaacacaggcaaaccaatcttt	CISVLMGAPEGNTGKPIF		TRA
TCGA-16-1045	10B	Blood Derived Normal	61C3CAAXX100218:8:109:12222:14784		chr14	22496895	AE000659|TRAV9-2*01|Homo	23/23 nt	100	23	M94081|TRAJ42*01|Homo	47/47 nt	100	47	tgtgctctgggggcgggaggaagccaaggaaatctcatcttt	CALGAGGSQGNLIF		TRA
TCGA-28-5204	10A	Blood Derived Normal	B06PMABXX110325:6:2108:6926:138752		chr14	21841734	M17657|TRAV12-1*02|Homo	38/38 nt	100	38	M94081|TRAJ5*01|Homo	32/32 nt	100	32	tgtggtgatcttcccaggagagcacttactttt	CGDLPRRALTF		TRA
TCGA-28-5204	10A	Blood Derived Normal	702K4ABXX110304:3:2101:3508:47531		chr14	22483007	AE000660|TRAV35*01|Homo	19/19 nt	100	19	M94081|TRAJ53*01|Homo	58/58 nt	100	58	tgtgctgggcatagtggaggtagcaactataaactgacattt	CAGHSGGSNYKLTF		TRA
TCGA-06-0219	10A	Blood Derived Normal	B04B0ABXX110307:3:2104:14134:139937		chr14	21622517	AE000658|TRAV1-1*01|Homo	45/45 nt	100	45	M94081|TRAJ27*01|Homo	29/29 nt	100	29	tgcgctgtttacaccaatgcaggcaaatcaaccttt	CAVYTNAGKSTF		TRA
TCGA-06-0219	10A	Blood Derived Normal	B04B0ABXX110307:5:1202:2376:35235		chr14	21622525	AE000658|TRAV1-1*01|Homo	43/43 nt	100	43	M14905|TRAJ31*01|Homo	19/19 nt	100	19	tgcctcttacttctgcgctgtgagagatcgcgacaccggggtgccagactcatgttt	CLLLLRCERSRHRGARLMF		TRA
TCGA-06-0219	10A	Blood Derived Normal	B06CWABXX110314:8:2108:14485:200330		chr14	21998124	AE000660|TRAV17*01|Homo	45/45 nt	100	45	X02884|TRAJ3*01|Homo	27/27 nt	100	27	tgcttcttacttctgtgctacggacgtgggagcagtgcttccaagataatcttt	CFLLLCYGRGSSASKIIF		TRA
TCGA-06-0219	10A	Blood Derived Normal	B04A7ABXX110307:4:2108:14126:187133		chr14	22008126	AE000660|TRAV19*01|Homo	45/45 nt	100	45	M94081|TRAJ49*01|Homo	26/26 nt	100	26	tgtgctttctcgaacaccggtaaccagttctatttt	CAFSNTGNQFYF		TRA
TCGA-06-0219	10A	Blood Derived Normal	B058MABXX110314:5:1205:15160:91155		chr14	22008139	AE000660|TRAV19*01|Homo	43/43 nt	100	43	X02885|TRAJ12*01|Homo	30/30 nt	100	30	tgtgctctgagtgaggcgacggatagcagctataaattgatcttc	CALSEATDSSYKLIF		TRA
TCGA-06-0219	10A	Blood Derived Normal	B06CWABXX110314:3:1105:21011:53450		chr14	22008139	AE000660|TRAV19*01|Homo	43/43 nt	100	43	X02885|TRAJ12*01|Homo	30/30 nt	100	30	tgtgctctgagtgaggcgacggatagcagctataaattgatcttc	CALSEATDSSYKLIF		TRA
TCGA-06-0219	10A	Blood Derived Normal	B04B0ABXX110307:3:1206:6740:9544		chr14	22522040	M17660|TRAV23/DV6*02|Homo	31/31 nt	100	31	X02886|TRAJ22*01|Homo	40/40 nt	100	40	tgcagcaagcgtgagatttcttctggttctgcaaggcaactgaccttt	CSKREISSGSARQLTF		TRA
TCGA-06-0219	10A	Blood Derived Normal	B0691ABXX110317:6:1204:19474:48362		chr14	22525651	AE000660|TRAV19*01|Homo	19/19 nt	100	19	M94081|TRAJ18*01|Homo	48/48 nt	100	48	tgtgcgccggctggcgacagaggctcaaccctggggaggctatacttt	CAPAGDRGSTLGRLYF		TRA
TCGA-06-0219	10A	Blood Derived Normal	B04A7ABXX110307:2:2103:7717:100260		chr14	22525651	AE000660|TRAV19*01|Homo	19/19 nt	100	19	M94081|TRAJ18*01|Homo	48/48 nt	100	48	tgtgcgccggctggcgacagaggctcaaccctggggaggctatacttt	CAPAGDRGSTLGRLYF		TRA
TCGA-06-0219	10A	Blood Derived Normal	B0691ABXX110317:8:1105:1842:178535		chr14	22535558	AE000661|TRAV38-2/DV8*01|Homo	32/32 nt	100	32	M94081|TRAJ9*01|Homo	40/40 nt	100	40	tgtgcttataggagccttcatactggaggcttcaaaactatcttt	CAYRSLHTGGFKTIF		TRA
TCGA-06-0219	10A	Blood Derived Normal	B05A3ABXX110314:8:1204:14848:83775		chr14	22537629	AE000659|TRAV8-3*01|Homo	23/23 nt	100	23	M94081|TRAJ7*01|Homo	47/47 nt	100	47	tgctgtgggtgcgtaagggggaacaacagactcgctttt	CCGCVRGNNRLAF		TRA
TCGA-26-5133	10A	Blood Derived Normal	70268ABXX110304:2:2104:20171:84475		chr14	22053014	X58736|TRAV21*02|Homo	37/37 nt	100	37	M94081|TRAJ30*01|Homo	29/29 nt	100	29	tgtgctcccgtgagggacagagatgacaagatcatcttt	CAPVRDRDDKIIF		TRA
TCGA-26-5133	10A	Blood Derived Normal	702K4ABXX110304:6:1102:20937:32538		chr14	22053014	X58736|TRAV21*02|Homo	37/37 nt	100	37	M94081|TRAJ30*01|Homo	29/29 nt	100	29	tgtgctcccgtgagggacagagatgacaagatcatcttt	CAPVRDRDDKIIF		TRA
TCGA-26-5133	10A	Blood Derived Normal	B049TABXX110306:5:2105:5100:120083		chr14	22499691	AE000659|TRAV8-6*02|Homo	27/27 nt	100	27	M35620|TRAJ40*01|Homo	41/41 nt	100	41	tgctgtgagggcccccttacctcaggaacctacaaatacatcttt	CCEGPLTSGTYKYIF		TRA
TCGA-26-5133	10A	Blood Derived Normal	B0468ABXX110307:1:2203:19202:156387		chr14	22522044	AE000660|TRAV22*01|Homo	32/32 nt	100	32	X02886|TRAJ22*01|Homo	44/44 nt	100	44	tgctgtggttctggttctgcaaggcaactgaccttt	CCGSGSARQLTF		TRA
TCGA-26-5133	10A	Blood Derived Normal	7026FABXX110303:5:1203:14360:99403		chr14	22522044	AE000660|TRAV22*01|Homo	32/32 nt	100	32	X02886|TRAJ22*01|Homo	44/44 nt	100	44	tgctgtggttctggttctgcaaggcaactgaccttt	CCGSGSARQLTF		TRA
TCGA-26-5133	10A	Blood Derived Normal	7026FABXX110303:1:2204:16266:49081		chr14	22522044	AE000660|TRAV22*01|Homo	32/32 nt	100	32	X02886|TRAJ22*01|Homo	44/44 nt	100	44	tgctgtggttctggttctgcaaggcaactgaccttt	CCGSGSARQLTF		TRA
TCGA-26-5133	10A	Blood Derived Normal	B003LABXX110228:1:2202:2623:2473		chr14	22542202	M81774|TRAV12-2*02|Homo	25/26 nt	96.1538	25	M94081|TRAJ4*01|Homo	46/46 nt	100	46	tgcctctgtgccgtgcccctttctggtggctacaataagctgattttt	CLCAVPLSGGYNKLIF		TRA
TCGA-28-1753	10B	Blood Derived Normal	2094AABXX100813:2:2:1641:134504		chr14	21966006	M17656|TRAV12-3*02|Homo	55/55 nt	100	55	M94081|TRAJ36*01|Homo	19/19 nt	100	19	tgtgcaatgagctatcaaactggggcaaacaacctcttcttt	CAMSYQTGANNLFF		TRA
TCGA-28-1753	10B	Blood Derived Normal	2094AABXX100813:2:68:10617:6251		chr14	21966006	M17656|TRAV12-3*02|Homo	55/55 nt	100	55	M94081|TRAJ36*01|Homo	19/19 nt	100	19	tgtgcaatgagctatcaaactggggcaaacaacctcttcttt	CAMSYQTGANNLFF		TRA
TCGA-28-1753	10B	Blood Derived Normal	2094AABXX100813:2:5:4698:194593		chr14	21998122	AE000660|TRAV17*01|Homo	47/47 nt	100	47	M94081|TRAJ29*01|Homo	23/23 nt	100	23	tgtgctacggacgccccacattcaggaaacacacctcttgtcttt	CATDAPHSGNTPLVF		TRA
TCGA-28-1753	10B	Blood Derived Normal	2094AABXX100813:2:63:16344:2800		chr14	22482287	AE000660|TRAV20*01|Homo	35/35 nt	100	35	M94081|TRAJ54*01|Homo	36/36 nt	100	36	tgtgctgtgcacctcctaattcagggagcccagaagctggtattt	CAVHLLIQGAQKLVF		TRA
TCGA-28-1753	10B	Blood Derived Normal	2094AABXX100813:2:26:7205:87568		chr14	22486228	M17656|TRAV12-3*02|Homo	33/33 nt	100	33	M94081|TRAJ52*01|Homo	34/34 nt	100	34	tgtgcaatgacagatctcactaatgctggtggtactagctatggaaagctgacattt	CAMTDLTNAGGTSYGKLTF		TRA
TCGA-28-1753	10B	Blood Derived Normal	2094AABXX100813:2:65:8348:48760		chr14	22501611	AE000658|TRAV1-1*01|Homo	31/31 nt	100	31	M94081|TRAJ39*01|Homo	40/40 nt	100	40	tgcgctgtggggggtgcaggcaacatgctcaccttt	CAVGGAGNMLTF		TRA
TCGA-28-1753	10B	Blood Derived Normal	2094AABXX100813:2:24:2172:122469		chr14	22536144	AE000659|TRAV8-1*01|Homo	38/38 nt	100	38	M94081|TRAJ8*01|Homo	42/42 nt	100	42	tgtgccgtgaacacaggctttcagaaacttgtattt	CAVNTGFQKLVF		TRA
TCGA-28-1753	10B	Blood Derived Normal	2094AABXX100813:2:7:3738:152408		chr14	22536144	AE000660|TRAV29/DV5*01|Homo	22/22 nt	100	22	M94081|TRAJ8*01|Homo	50/50 nt	100	50	tgtgcagcaagccccgtgaacacaggctttcagaaacttgtattt	CAASPVNTGFQKLVF		TRA
TCGA-19-2619	10A	Blood Derived Normal	B059PABXX110313:3:1208:10388:137921		chr14	21749658	AE000659|TRAV5*01|Homo	44/44 nt	100	44	M94081|TRAJ36*01|Homo	25/25 nt	100	25	tgtgcagagtacccggaaactggggcaaacaacctcttcttt	CAEYPETGANNLFF		TRA
TCGA-19-2619	10A	Blood Derived Normal	C004JABXX110313:3:2101:14443:64432		chr14	21749658	AE000659|TRAV5*01|Homo	44/44 nt	100	44	M94081|TRAJ36*01|Homo	25/25 nt	100	25	tgtgcagagtacccggaaactggggcaaacaacctcttcttt	CAEYPETGANNLFF		TRA
TCGA-19-2619	10A	Blood Derived Normal	B059PABXX110313:8:1204:13075:183608		chr14	21894974	AE000659|TRAV8-4*01|Homo	54/54 nt	100	54	M94081|TRAJ53*01|Homo	21/21 nt	100	21	tgtgctgtgaggggaggtagcaactataaactgacattt	CAVRGGSNYKLTF		TRA
TCGA-19-2619	10A	Blood Derived Normal	C004JABXX110313:3:1102:6933:80985		chr14	22489488	AE000660|TRAV26-2*01|Homo	34/34 nt	100	34	M94081|TRAJ49*01|Homo	35/35 nt	100	35	tgctgctgtgtactactgcatcctgagagacgtaccccgaacaccggtaaccagttctatttt	CCCVLLHPERRTPNTGNQFYF		TRA
TCGA-19-2619	10A	Blood Derived Normal	C004JABXX110313:3:2208:8452:23321		chr14	22510971	AE000658|TRAV2*01|Homo	29/29 nt	100	29	M14905|TRAJ31*01|Homo	35/35 nt	100	35	tgtgataacaatgccagactcatgttt	CDNNARLMF		TRA
TCGA-19-2619	10A	Blood Derived Normal	B058PABXX110316:6:1205:20926:94504		chr14	22510971	AE000658|TRAV2*01|Homo	29/29 nt	100	29	M14905|TRAJ31*01|Homo	35/35 nt	100	35	tgtgataacaatgccagactcatgttt	CDNNARLMF		TRA
TCGA-26-A7UX	10A	Blood Derived Normal	C5K44ACXX141203:8:2214:8563:7098		chr14	22112990	AE000660|TRAV25*01|Homo	40/40 nt	100	40	M16747|TRAJ6*01|Homo	32/32 nt	100	32	tgtaggaacctacttctgtgcagacccgcatcaggaggaagctacatacctacattt	CRNLLLCRPASGGSYIPTF		TRA
TCGA-26-A7UX	10A	Blood Derived Normal	C5K4WACXX141203:7:1316:4368:54191		chr14	22532503	AE000660|TRAV17*01|Homo	28/29 nt	96.5517	28	M94081|TRAJ11*01|Homo	46/46 nt	100	46	tgtgctacgggaccgaattcaggatacagcaccctcaccttt	CATGPNSGYSTLTF		TRA
TCGA-26-A7UX	10A	Blood Derived Normal	C5K4WACXX141203:1:2101:12308:50486		chr14	22539074	M12959|TRAV8-4*04|Homo	19/19 nt	100	19	M16747|TRAJ6*01|Homo	52/52 nt	100	52	tgtgctgtgactcaagcatcaggaggaagctacatacctacattt	CAVTQASGGSYIPTF		TRA
TCGA-32-2638	10A	Blood Derived Normal	B059PABXX110313:2:2201:9157:55555		chr14	21797848	AE000659|TRAV8-1*01|Homo	39/39 nt	100	39	M94081|TRAJ18*01|Homo	33/33 nt	100	33	tgtgccgtgaatgcgcggggctcaaccctggggaggctatacttt	CAVNARGSTLGRLYF		TRA
TCGA-32-2638	10A	Blood Derived Normal	C00D4ABXX110310:2:1107:9892:99724		chr14	21841713	M17657|TRAV12-1*02|Homo	59/59 nt	100	59	AF532854|TRAJ32*02|Homo	21/23 nt	91.3043	21	tgtgctacaaacaagctcatcttt	CATNKLIF		TRA
TCGA-32-2638	10A	Blood Derived Normal	C018EABXX110330:2:2207:13169:102863		chr14	21979073	AE000659|TRAV8-6*02|Homo	45/45 nt	100	45	M94081|TRAJ43*01|Homo	26/26 nt	100	26	tgtgctgtgagcccgtacaataacaatgacatgcgcttt	CAVSPYNNNDMRF		TRA
TCGA-32-2638	10A	Blood Derived Normal	B059PABXX110313:6:2105:8580:52747		chr14	22531943	M12959|TRAV8-4*04|Homo	22/22 nt	100	22	X02885|TRAJ12*01|Homo	53/53 nt	100	53	tgctgtgagtcggatagcagctataaattgatcttc	CCESDSSYKLIF		TRA
TCGA-32-2638	10A	Blood Derived Normal	C004JABXX110313:6:2103:5828:90842		chr14	22539080	AE000659|TRAV6*01|Homo	26/26 nt	100	26	M16747|TRAJ6*01|Homo	45/45 nt	100	45	tgtgctctaggggggggaggaagctacatacctacattt	CALGGGGSYIPTF		TRA
TCGA-28-5220	10A	Blood Derived Normal	B0084ABXX110304:3:1101:7791:9721		chr14	22496888	M95394|TRAV38-1*03|Homo	27/27 nt	100	27	M94081|TRAJ42*01|Homo	44/44 nt	100	44	tgtatttctgtgctttcacccccgaattatggaggaagccaaggaaatctcatcttt	CISVLSPPNYGGSQGNLIF		TRA
TCGA-28-5220	10A	Blood Derived Normal	702CBABXX110303:1:1205:12900:59978		chr14	22502235	AE000658|TRAV4*01|Homo	23/23 nt	100	23	M94081|TRAJ38*01|Homo	52/52 nt	100	52	tgtgtactactgcctcgtgggtgggctggcaacaaccgtaagctgatttgg	CVLLPRGWAGNNRKLIW		TRA
TCGA-28-5220	10A	Blood Derived Normal	702K4ABXX110304:6:1106:16394:115546		chr14	22531942	M17650|TRAV8-2*02|Homo	21/21 nt	100	21	X02885|TRAJ12*01|Homo	52/52 nt	100	52	tgtgttgccctggatagcagctataaattgatcttc	CVALDSSYKLIF		TRA
TCGA-19-2631	10B	Blood Derived Normal	702MMABXX110128:2:65:5489:57788		chr14	21643540	AE000658|TRAV1-2*01|Homo	39/39 nt	100	39	M94081|TRAJ26*01|Homo	32/32 nt	100	32	tgtgctcctatctatggtcagaattttgtcttt	CAPIYGQNFVF		TRA
TCGA-19-2631	10B	Blood Derived Normal	B00FDABXX110128:4:66:14915:144223		chr14	21643546	AE000658|TRAV1-2*01|Homo	41/41 nt	100	41	M94081|TRAJ9*01|Homo	34/34 nt	100	34	tgtgctgtgagagaaactggaggcttcaaaactatcttt	CAVRETGGFKTIF		TRA
TCGA-19-2631	10B	Blood Derived Normal	B00FEABXX110128:5:43:8722:131331		chr14	21643546	AE000658|TRAV1-2*01|Homo	41/41 nt	100	41	M94081|TRAJ9*01|Homo	34/34 nt	100	34	tgtgctgtgagagaaactggaggcttcaaaactatcttt	CAVRETGGFKTIF		TRA
TCGA-19-2631	10B	Blood Derived Normal	B017YABXX110131:5:2:18190:119264		chr14	21643546	AE000658|TRAV1-2*01|Homo	41/41 nt	100	41	M94081|TRAJ9*01|Homo	34/34 nt	100	34	tgtgctgtgagagaaactggaggcttcaaaactatcttt	CAVRETGGFKTIF		TRA
TCGA-19-2631	10B	Blood Derived Normal	702MMABXX110128:1:4:13092:37768		chr14	21888458	AE000659|TRAV12-2*01|Homo	40/40 nt	100	40	X02884|TRAJ3*01|Homo	30/30 nt	100	30	tgtgccgtaccgtgggggtacagcagtgcttccaagataatcttt	CAVPWGYSSASKIIF		TRA
TCGA-19-2631	10B	Blood Derived Normal	702MMABXX110128:5:63:21170:38444		chr14	21924596	AE000659|TRAV14/DV4*02|Homo	54/54 nt	100	54	M94081|TRAJ27*01|Homo	21/21 nt	100	21	tgtgcaatgagagagcccaatgcaggcaaatcaaccttt	CAMREPNAGKSTF		TRA
TCGA-19-2631	10B	Blood Derived Normal	B017YABXX110131:5:68:8863:188632		chr14	21924601	AE000659|TRAV14/DV4*02|Homo	49/49 nt	100	49	M94081|TRAJ27*01|Homo	26/26 nt	100	26	tgtgcaatgagagagcccaatgcaggcaaatcaaccttt	CAMREPNAGKSTF		TRA
TCGA-19-2631	10B	Blood Derived Normal	B00FDABXX110128:7:25:4799:72841		chr14	21924607	AE000659|TRAV14/DV4*02|Homo	43/43 nt	100	43	M94081|TRAJ27*01|Homo	32/32 nt	100	32	tgtgcaatgagagagcccaatgcaggcaaatcaaccttt	CAMREPNAGKSTF		TRA
TCGA-19-2631	10B	Blood Derived Normal	B00FEABXX110128:6:7:11948:168189		chr14	21979073	AE000659|TRAV8-6*02|Homo	44/45 nt	97.7778	44	M94081|TRAJ37*01|Homo	31/31 nt	100	31	tgtgctgctgactctggcaacacaggcaaactaatcttt	CAADSGNTGKLIF		TRA
TCGA-19-2631	10B	Blood Derived Normal	B00E9ABXX110131:6:67:6207:134907		chr14	21979073	AE000659|TRAV8-6*02|Homo	44/45 nt	97.7778	44	M94081|TRAJ37*01|Homo	31/31 nt	100	31	tgtgctgctgactctggcaacacaggcaaactaatcttt	CAADSGNTGKLIF		TRA
TCGA-19-2631	10B	Blood Derived Normal	B00GEABXX110131:8:3:10027:186422		chr14	22124243	AE000660|TRAV26-1*01|Homo	40/40 nt	100	40	M94081|TRAJ28*01|Homo	35/35 nt	100	35	tgcatcgtcagagcctctggggctgggagttaccaactcactttc	CIVRASGAGSYQLTF		TRA
TCGA-19-2631	10B	Blood Derived Normal	B00E9ABXX110131:1:7:11741:84033		chr14	22496896	AE000658|TRAV3*01|Homo	22/22 nt	100	22	M94081|TRAJ42*01|Homo	45/45 nt	100	45	tgctgtgagactctggggagaggaagccaaggaaatctcatcttt	CCETLGRGSQGNLIF		TRA
TCGA-19-2631	10B	Blood Derived Normal	B00GEABXX110131:1:46:17712:101901		chr14	22512855	AE000660|TRAV17*01|Homo	23/23 nt	100	23	M94081|TRAJ30*01|Homo	50/50 nt	100	50	tgtgctacggacgaggacagagatgacaagatcatcttt	CATDEDRDDKIIF		TRA
TCGA-19-2631	10B	Blood Derived Normal	B00GEABXX110131:1:46:17727:101884		chr14	22512855	AE000660|TRAV17*01|Homo	23/23 nt	100	23	M94081|TRAJ30*01|Homo	50/50 nt	100	50	tgtgctacggacgaggacagagatgacaagatcatcttt	CATDEDRDDKIIF		TRA
TCGA-19-2631	10B	Blood Derived Normal	B017YABXX110131:5:68:20601:35200		chr14	22515626	X04954|TRAV13-1*02|Homo	20/20 nt	100	20	M94081|TRAJ28*01|Homo	53/53 nt	100	53	tgtgcagcaaagaactctggggctgggagttaccaactcactttc	CAAKNSGAGSYQLTF		TRA
TCGA-19-2631	10B	Blood Derived Normal	B00E9ABXX110131:6:6:7271:55838		chr14	22516278	AE000659|TRAV14/DV4*02|Homo	29/29 nt	100	29	M94081|TRAJ27*01|Homo	46/46 nt	100	46	tgtgcaatgagagagcccaatgcaggcaaatcaaccttt	CAMREPNAGKSTF		TRA
TCGA-19-2631	10B	Blood Derived Normal	B00FDABXX110128:3:8:21326:128894		chr14	22518452	AE000660|TRAV35*01|Homo	22/22 nt	100	22	M94081|TRAJ26*01|Homo	50/50 nt	100	50	tgtgctgggcagggggactatggtcagaattttgtcttt	CAGQGDYGQNFVF		TRA
TCGA-19-2631	10B	Blood Derived Normal	B00AHABXX110131:4:41:18894:59927		chr14	22529630	Y10410|TRAV6*05|Homo	36/38 nt	94.7368	36	M94081|TRAJ15*02|Homo	31/31 nt	100	31	tgtgcccgcaaccaggcaggaactgctctgatcttt	CARNQAGTALIF		TRA
TCGA-06-0645	10A	Blood Derived Normal	B05A3ABXX110314:5:2106:7296:191955		chr14	22508607	AE000658|TRAV2*01|Homo	21/21 nt	100	21	M94081|TRAJ33*01|Homo	51/51 nt	100	51	tgtgctgtggaggagggcagcaactatcagttaatctgg	CAVEEGSNYQLIW		TRA
TCGA-06-0645	10A	Blood Derived Normal	B04UKABXX110307:2:2201:16930:115760		chr14	22535559	AE000659|TRAV14/DV4*02|Homo	37/37 nt	100	37	M94081|TRAJ9*01|Homo	36/36 nt	100	36	tgtgcaatgagagagggcggtactggaggcttcaaaactatcttt	CAMREGGTGGFKTIF		TRA
TCGA-19-2623	10A	Blood Derived Normal	2037LABXX100831:8:27:16087:87847		chr14	22163818	AE000660|TRAV29/DV5*01|Homo	53/53 nt	100	53	M94081|TRAJ50*01|Homo	21/22 nt	95.4545	21	tgtgcagcaagcgcaacctcctacgacaaggcgatattt	CAASATSYDKAIF		TRA
TCGA-19-2623	10A	Blood Derived Normal	2037LABXX100831:8:67:20188:103460		chr14	22163826	AE000660|TRAV29/DV5*01|Homo	45/45 nt	100	45	M94081|TRAJ50*01|Homo	30/30 nt	100	30	tgtgcagcaagcgcaacctcctacgacaaggtgatattt	CAASATSYDKVIF		TRA
TCGA-19-2623	10A	Blood Derived Normal	2037LABXX100831:8:44:9104:128605		chr14	22499694	AE000659|TRAV6*01|Homo	30/30 nt	100	30	M35620|TRAJ40*01|Homo	43/43 nt	100	43	tgtgctctagaaatctcaggaacctacaaatacatcttt	CALEISGTYKYIF		TRA
TCGA-76-6191	10A	Blood Derived Normal	C01LNACXX110629:7:2302:12916:65433		chr14	22495913	AE000659|TRAV8-1*01|Homo	20/20 nt	100	20	M94081|TRAJ43*01|Homo	49/49 nt	100	49	tgtgccgtgaatcagtggaacaataacaatgacatgcgcttt	CAVNQWNNNNDMRF		TRA
TCGA-76-6191	10A	Blood Derived Normal	C01LNACXX110629:4:1106:16765:188392		chr14	22508602	AE000658|TRAV1-2*01|Homo	25/25 nt	100	25	M94081|TRAJ33*01|Homo	48/49 nt	97.9592	48	tgtgctgtcatggatagcaactatcacttaatctgg	CAVMDSNYHLIW		TRA
TCGA-14-0789	01A	Primary Tumor	B01GWABXX110308:4:2202:14623:146100		chr14	22531939	X58736|TRAV21*02|Homo	26/26 nt	100	26	X02885|TRAJ12*01|Homo	42/43 nt	97.6744	42	tgtgctccccccaggatgggtagcagctataaattgatcttc	CAPPRMGSSYKLIF		TRA
TCGA-06-0132	01A	Primary Tumor	B04A7ABXX110307:2:2204:12355:135504		chr14	21736936	AE000658|TRAV4*01|Homo	47/47 nt	100	47	M16747|TRAJ6*01|Homo	31/31 nt	100	31	tgtactactgcctcgtgggtgacatcaggaggaagctacatacctacattt	CTTASWVTSGGSYIPTF		TRA
TCGA-06-0132	01A	Primary Tumor	B0691ABXX110317:8:1106:11683:139752		chr14	21736936	AE000658|TRAV4*01|Homo	47/47 nt	100	47	M16747|TRAJ6*01|Homo	31/31 nt	100	31	tgtactactgcctcgtgggtgacatcaggaggaagctacatacctacattt	CTTASWVTSGGSYIPTF		TRA
TCGA-27-1835	10A	Blood Derived Normal	B07T4ABXX110325:1:2204:2531:172477		chr14	21869320	AE000659|TRAV13-1*01|Homo	44/44 nt	100	44	M94081|TRAJ39*01|Homo	30/30 nt	100	30	tgtgcagcaagcgataatgcaggcaacatgctcaccttt	CAASDNAGNMLTF		TRA
TCGA-27-1835	10A	Blood Derived Normal	B07T4ABXX110325:4:2103:5082:62187		chr14	21869320	AE000659|TRAV13-1*01|Homo	44/44 nt	100	44	M94081|TRAJ39*01|Homo	30/30 nt	100	30	tgtgcagcaagcgataatgcaggcaacatgctcaccttt	CAASDNAGNMLTF		TRA
TCGA-27-1835	10A	Blood Derived Normal	B06UCABXX110322:2:1102:2256:102327		chr14	21941615	AE000659|TRAV9-2*01|Homo	43/43 nt	100	43	M94081|TRAJ27*01|Homo	28/28 nt	100	28	tgtgctctgagtgatggggccaatgcaggcaaatcaaccttt	CALSDGANAGKSTF		TRA
TCGA-27-1835	10A	Blood Derived Normal	B09V2ABXX110408:8:2202:17473:183915		chr14	21941615	AE000659|TRAV9-2*01|Homo	43/43 nt	100	43	M94081|TRAJ27*01|Homo	28/28 nt	100	28	tgtgctctgagtgatggggccaatgcaggcaaatcaaccttt	CALSDGANAGKSTF		TRA
TCGA-27-1835	10A	Blood Derived Normal	B09V2ABXX110408:3:2106:12617:37797		chr14	22516277	AE000659|TRAV9-2*01|Homo	35/35 nt	100	35	M94081|TRAJ27*01|Homo	37/37 nt	100	37	tgtgctctgagtgagtggaccaatgcaggcaaatcaaccttt	CALSEWTNAGKSTF		TRA
TCGA-12-0707	10A	Blood Derived Normal	42H92AAXX090916:7:22:1102:734#0		chr14	22482294	S81645|TRAV29/DV5*02|Homo	31/31 nt	100	31	M94081|TRAJ54*01|Homo	35/35 nt	100	35	tgtgcagtttctcaggggggagcccagaagctggtattt	CAVSQGGAQKLVF		TRA
TCGA-12-0707	10A	Blood Derived Normal	42H92AAXX090916:7:62:686:1700#0		chr14	22507669	AE000660|TRAV19*01|Homo	23/23 nt	100	23	M35622|TRAJ34*01|Homo	44/44 nt	100	44	tgctctgctaccgcatataacaccgacaagctcatcttt	CSATAYNTDKLIF		TRA
TCGA-76-6280	10A	Blood Derived Normal	B020DACXX110829:1:2302:19573:98308		chr14	22512854	AE000660|TRAV29/DV5*01|Homo	24/24 nt	100	24	M94081|TRAJ30*01|Homo	51/51 nt	100	51	tgcagcaagcgcaacagagatgacaagatcatcttt	CSKRNRDDKIIF		TRA
TCGA-76-6280	10A	Blood Derived Normal	B01W1ACXX110829:5:1205:5897:56818		chr14	22539074	AE000659|TRAV12-1*01|Homo	29/29 nt	100	29	M16747|TRAJ6*01|Homo	45/45 nt	100	45	tgtgtggccgcatcaggaggaagctacatacctacattt	CVAASGGSYIPTF		TRA
TCGA-27-2523	10A	Blood Derived Normal	205CCABXX100806:2:4:18682:34092		chr14	21769034	AE000659|TRAV6*01|Homo	47/47 nt	100	47	M94081|TRAJ49*01|Homo	32/32 nt	100	32	tgtgctctagacaccggtaaccagttctatttt	CALDTGNQFYF		TRA
TCGA-27-2523	10A	Blood Derived Normal	205CCABXX100806:2:8:8043:74801		chr14	21841727	AE000659|TRAV12-1*01|Homo	45/45 nt	100	45	M94081|TRAJ33*01|Homo	27/27 nt	100	27	tgtgtggtgagctgggatagcaactatcagttaatctgg	CVVSWDSNYQLIW		TRA
TCGA-27-2523	10A	Blood Derived Normal	205CCABXX100806:2:28:4577:51317		chr14	21841729	M17657|TRAV12-1*02|Homo	46/46 nt	100	46	M94081|TRAJ43*01|Homo	20/20 nt	100	20	tgtgtggtgaacaggggggagactgacatgcgcttt	CVVNRGETDMRF		TRA
TCGA-27-2523	10A	Blood Derived Normal	205CCABXX100806:2:23:9158:189580		chr14	21869327	AE000659|TRAV13-1*01|Homo	38/38 nt	100	38	M94081|TRAJ41*01|Homo	35/35 nt	100	35	tgtgcagcaagtgggaattccgggtatgcactcaacttc	CAASGNSGYALNF		TRA
TCGA-27-2523	10A	Blood Derived Normal	205CCABXX100806:2:42:11612:155509		chr14	21924605	AE000659|TRAV14/DV4*02|Homo	44/45 nt	97.7778	44	M94081|TRAJ39*01|Homo	25/25 nt	100	25	tgtgcagtgagagagggcgggaatgcaggcaacatgctcaccttt	CAVREGGNAGNMLTF		TRA
TCGA-27-2523	10A	Blood Derived Normal	205CCABXX100806:2:23:1662:119778		chr14	21966005	M17656|TRAV12-3*02|Homo	53/53 nt	100	53	M94081|TRAJ49*01|Homo	19/19 nt	100	19	tgtgcaatgtgggccggtaaccagttctatttt	CAMWAGNQFYF		TRA
TCGA-27-2523	10A	Blood Derived Normal	205CCABXX100806:2:64:11832:103582		chr14	21998121	AE000660|TRAV17*01|Homo	43/43 nt	100	43	M94081|TRAJ24*02|Homo	28/28 nt	100	28	tgcttcttacttctgtgctacccaagaactgacagctgggggaaattgcagttt	CFLLLCYPRTDSWGKLQF		TRA
TCGA-27-2523	10A	Blood Derived Normal	205CCABXX100806:2:4:20763:166647		chr14	22124240	AE000660|TRAV26-1*01|Homo	38/38 nt	100	38	M94081|TRAJ39*01|Homo	33/33 nt	100	33	tgctgtgtactattgcatcgttcccttaataatgcaggcaacatgctcaccttt	CCVLLHRSLNNAGNMLTF		TRA
TCGA-27-2523	10A	Blood Derived Normal	205CCABXX100806:2:42:2096:85535		chr14	22163817	AE000660|TRAV29/DV5*01|Homo	54/54 nt	100	54	M94081|TRAJ59*01|Homo	23/23 nt	100	23	tgtacttctgtgcagcaagcgaaggaaggaaacaggaaatttacattt	CTSVQQAKEGNRKFTF		TRA
TCGA-27-2523	10A	Blood Derived Normal	205CCABXX100806:2:44:9032:122098		chr14	22222421	AE000660|TRAV35*01|Homo	50/50 nt	100	50	M94081|TRAJ52*01|Homo	23/23 nt	100	23	tgtgctgtctatgctggtggtactagctatggaaagctgacattt	CAVYAGGTSYGKLTF		TRA
TCGA-27-2523	10A	Blood Derived Normal	205CCABXX100806:2:28:19336:15513		chr14	22222430	AE000660|TRAV35*01|Homo	44/44 nt	100	44	M94081|TRAJ48*01|Homo	28/28 nt	100	28	tgtgctgggcagagctttggaaatgagaaattaaccttt	CAGQSFGNEKLTF		TRA
TCGA-27-2523	10A	Blood Derived Normal	205CCABXX100806:2:46:16286:158200		chr14	22477711	AE000660|TRAV17*01|Homo	24/24 nt	100	24	M94081|TRAJ58*01|Homo	42/42 nt	100	42	tgtgaagatgggggagaaaccagtggctctaggttgaccttt	CEDGGETSGSRLTF		TRA
TCGA-27-2523	10A	Blood Derived Normal	205CCABXX100806:2:65:4205:59683		chr14	22479528	L06882|TRAV9-2*04|Homo	25/25 nt	100	25	M94081|TRAJ56*01|Homo	39/39 nt	100	39	tgtgcttactatgcagcgggagccaatagtaagctgacattt	CAYYAAGANSKLTF		TRA
TCGA-27-2523	10A	Blood Derived Normal	205CCABXX100806:2:44:6988:47214		chr14	22483015	M17656|TRAV12-3*02|Homo	35/38 nt	92.1053	35	M94081|TRAJ53*01|Homo	33/33 nt	100	33	tgtgcaatgaccgcgggtagcaactataaactgacattt	CAMTAGSNYKLTF		TRA
TCGA-27-2523	10A	Blood Derived Normal	205CCABXX100806:2:22:15625:153616		chr14	22486233	X04954|TRAV13-1*02|Homo	28/28 nt	100	28	M94081|TRAJ52*01|Homo	40/40 nt	100	40	tgtgcagcaagtacctcttgggctggtggtactagctatggaaagctgacattt	CAASTSWAGGTSYGKLTF		TRA
TCGA-27-2523	10A	Blood Derived Normal	205CCABXX100806:2:4:18682:34092		chr14	22489490	AE000659|TRAV6*01|Homo	27/27 nt	100	27	M94081|TRAJ49*01|Homo	52/52 nt	100	52	tgtgctctagacaccggtaaccagttctatttt	CALDTGNQFYF		TRA
TCGA-27-2523	10A	Blood Derived Normal	205CCABXX100806:2:4:1275:17020		chr14	22489492	AE000659|TRAV14/DV4*02|Homo	38/42 nt	90.4762	38	M94081|TRAJ49*01|Homo	36/36 nt	100	36	tgtatttctgtgcaatgtaggaccggtaaccagttctatttt	CISVQCRTGNQFYF		TRA
TCGA-27-2523	10A	Blood Derived Normal	205CCABXX100806:2:23:11555:74594		chr14	22495918	M97704|TRAV23/DV6*03|Homo	19/19 nt	100	19	M94081|TRAJ43*01|Homo	46/46 nt	100	46	tgtgcagcaagcaccgaagcctggaacaatgacatgcgcttt	CAASTEAWNNDMRF		TRA
TCGA-27-2523	10A	Blood Derived Normal	205CCABXX100806:2:44:7685:5365		chr14	22499695	AE000661|TRAV39*01|Homo	19/19 nt	100	19	M35620|TRAJ40*01|Homo	55/55 nt	100	55	tgtgccgtggagtcaggaacctacaaatacatcttt	CAVESGTYKYIF		TRA
TCGA-27-2523	10A	Blood Derived Normal	205CCABXX100806:2:47:15463:8774		chr14	22499695	AE000661|TRAV39*01|Homo	19/19 nt	100	19	M35620|TRAJ40*01|Homo	55/55 nt	100	55	tgtgccgtggagtcaggaacctacaaatacatcttt	CAVESGTYKYIF		TRA
TCGA-27-2523	10A	Blood Derived Normal	205CCABXX100806:2:25:13493:55508		chr14	22501609	AE000660|TRAV27*01|Homo	28/28 nt	100	28	M94081|TRAJ39*01|Homo	41/41 nt	100	41	tgtgccgtactaaatgcaggcaacatgctcaccttt	CAVLNAGNMLTF		TRA
TCGA-27-2523	10A	Blood Derived Normal	205CCABXX100806:2:6:2681:154785		chr14	22505117	AE000660|TRAV30*01|Homo	34/34 nt	100	34	M94081|TRAJ36*01|Homo	38/39 nt	97.4359	38	tgcggcacagagtccggggcaaacaacctcttcttt	CGTESGANNLFF		TRA
TCGA-27-2523	10A	Blood Derived Normal	205CCABXX100806:2:62:14304:56450		chr14	22513942	AE000660|TRAV29/DV5*01|Homo	33/33 nt	100	33	M94081|TRAJ29*01|Homo	35/35 nt	100	35	tgcagtgtacttctgtgcagcaagcgcttaagccattcaggaaacacacctcttgtcttt	CSVLLCSKRLSHSGNTPLVF		TRA
TCGA-27-2523	10A	Blood Derived Normal	205CCABXX100806:2:26:15873:32378		chr14	22516274	AE000660|TRAV24*01|Homo	34/34 nt	100	34	M94081|TRAJ27*01|Homo	37/37 nt	100	37	tgtgcctctgacaacaccaatgcaggcaaatcaaccttt	CASDNTNAGKSTF		TRA
TCGA-27-2523	10A	Blood Derived Normal	205CCABXX100806:2:21:17967:40929		chr14	22518448	M17656|TRAV12-3*02|Homo	32/32 nt	100	32	M94081|TRAJ26*01|Homo	45/45 nt	100	45	tgtgcaatgagcgataactatggtcagaattttgtcttt	CAMSDNYGQNFVF		TRA
TCGA-27-2523	10A	Blood Derived Normal	205CCABXX100806:2:46:18703:151524		chr14	22539075	AE000659|TRAV14/DV4*02|Homo	23/23 nt	100	23	M16747|TRAJ6*01|Homo	47/47 nt	100	47	tgtgcaatgagagtgcgatcatcaggaggaagctacatacctacattt	CAMRVRSSGGSYIPTF		TRA
TCGA-27-2526	10A	Blood Derived Normal	C011LABXX110405:7:1208:9443:67734		chr14	21841735	M17657|TRAV12-1*02|Homo	39/39 nt	100	39	M94081|TRAJ47*01|Homo	33/33 nt	100	33	tgtgtggtgaacctgaatggaaacaaactggtcttt	CVVNLNGNKLVF		TRA
TCGA-27-2526	10A	Blood Derived Normal	B06PRABXX110323:1:1105:16742:121655		chr14	21998120	AE000660|TRAV17*01|Homo	44/44 nt	100	44	M35620|TRAJ40*01|Homo	36/36 nt	100	36	tgtgctacctcaggaacctacaaatacatcttt	CATSGTYKYIF		TRA
TCGA-27-2526	10A	Blood Derived Normal	B07T4ABXX110325:3:2108:6196:123438		chr14	22539079	AE000660|TRAV19*01|Homo	19/19 nt	100	19	M16747|TRAJ6*01|Homo	48/48 nt	100	48	tgtgctctgagtgaggcgaggttaggaggaggaagctacatacctacattt	CALSEARLGGGSYIPTF		TRA
TCGA-16-0848	10A	Blood Derived Normal	B05AGABXX110313:8:2206:12708:84376		chr14	22208087	AE000660|TRAV34*01|Homo	40/40 nt	100	40	X02886|TRAJ22*01|Homo	30/30 nt	100	30	tgtggagcagcttcgccttctggttctgcaaggcaactgaccttt	CGAASPSGSARQLTF		TRA
TCGA-16-0848	10A	Blood Derived Normal	B04UGABXX110308:4:2102:13341:68944		chr14	22490497	M21626|TRAV14/DV4*01|Homo	28/28 nt	100	28	M94081|TRAJ48*01|Homo	31/31 nt	100	31	tgcaatgagagagggctcgactttggaaatgagaaattaaccttt	CNERGLDFGNEKLTF		TRA
TCGA-06-5416	10A	Blood Derived Normal	7026FABXX110303:8:2108:21044:126499		chr2	88886118	Z00023|IGKV4-1*01|Homo	38/38 nt	100	38	J00242|IGKJ1*01|Homo	35/35 nt	100	35	tgtcagcaatattatagtactcctccgacgttc	CQQYYSTPPTF		IGK
TCGA-12-3652	10A	Blood Derived Normal	B058PABXX110316:8:2202:20627:35472		chr2	88886115	Z00023|IGKV4-1*01|Homo	38/38 nt	100	38	J00242|IGKJ4*01|Homo	37/37 nt	100	37	tgtcagcaatattatagtactcccctcactttc	CQQYYSTPLTF		IGK
TCGA-12-3652	10A	Blood Derived Normal	B059PABXX110313:2:1103:6138:33399		chr2	89960693	X63397|IGKV2-28*01|Homo	54/54 nt	100	54	J00242|IGKJ2*01|Homo	22/22 nt	100	22	tgttggggtttattactgcatgcaagctctacaaactcgtacactttt	CWGLLLHASSTNSYTF		IGK
TCGA-06-0238	10A	Blood Derived Normal	B058MABXX110314:8:2102:11406:7274		chr2	89937638	X63402|IGKV2D-30*01|Homo	41/41 nt	100	41	J00242|IGKJ1*01|Homo	34/34 nt	100	34	tgcaaggtacacactggccagacgttc	CKVHTGQTF		IGK
TCGA-02-2470	10A	Blood Derived Normal	205F3ABXX100804:8:61:6338:126965		chr2	89986646	AP001216|IGKV2D-26*01|Homo	56/56 nt	100	56	J00242|IGKJ2*01|Homo	20/20 nt	100	20	tgcatgcaagatgcacaagatccgtacactttt	CMQDAQDPYTF		IGK
TCGA-02-2470	10A	Blood Derived Normal	205F3ABXX100804:8:7:18073:104559		chr2	89986664	AP001216|IGKV2D-26*01|Homo	38/38 nt	100	38	J00242|IGKJ2*01|Homo	38/38 nt	100	38	tgcatgcaagatgcacaagatccgtacactttt	CMQDAQDPYTF		IGK
TCGA-32-2632	10A	Blood Derived Normal	2037LABXX100831:1:24:13667:62524		chr2	90100690	FM164406|IGKV1-16*02|Homo	49/50 nt	98	49	J00242|IGKJ4*01|Homo	27/27 nt	100	27	tgccaacagtatagtagttaccctctcactttc	CQQYSSYPLTF		IGK
TCGA-32-2632	10A	Blood Derived Normal	2037LABXX100831:1:41:6951:96247		chr2	90221341	Z00008|IGKV1D-8*01|Homo	44/44 nt	100	44	J00242|IGKJ1*01|Homo	33/33 nt	100	33	tgtcaacagtattatagtttccctccgttc	CQQYYSFPPF		IGK
TCGA-19-5955	10A	Blood Derived Normal	C01RDACXX110628:7:2108:19632:20320		chr2	89969295	X63398|IGKV1-27*01|Homo	48/49 nt	97.9592	48	J00242|IGKJ3*01|Homo	27/27 nt	100	27	tgtcaaaagtataacagtgccccattcactttc	CQKYNSAPFTF		IGK
TCGA-02-0033	10A	Blood Derived Normal	B0685ABXX110313:7:1204:13853:134051		chr2	89960702	X63397|IGKV2-28*01|Homo	48/49 nt	97.9592	48	J00242|IGKJ2*01|Homo	27/27 nt	100	27	tgcatgcaagctctacaaactcctccgtacactttt	CMQALQTPPYTF		IGK
TCGA-27-1831	10A	Blood Derived Normal	B07T4ABXX110325:6:2104:19965:180635		chr2	89937625	X63402|IGKV2D-30*01|Homo	55/55 nt	100	55	J00242|IGKJ3*01|Homo	22/22 nt	100	22	tgttggggtttattactgcatgcaaggtacacactggccttcactttc	CWGLLLHARYTLAFTF		IGK
TCGA-06-2567	10A	Blood Derived Normal	C00U7ABXX110327:8:2207:11707:127798		chr2	90083242	X63392|IGKV1D-17*01|Homo	49/49 nt	100	49	Z46620|IGKJ2*04|Homo	27/27 nt	100	27	tgtctacagcataatagttacccgtgcagtttt	CLQHNSYPCSF		IGK
TCGA-02-2483	10A	Blood Derived Normal	B07T4ABXX110325:4:2203:11240:146138		chr2	89937631	X63402|IGKV2D-30*01|Homo	41/41 nt	100	41	J00242|IGKJ2*01|Homo	38/40 nt	95	38	tgcaaggtacactctttt	CKVHSF		IGK
TCGA-02-2483	10A	Blood Derived Normal	C011LABXX110405:4:2207:15710:79805		chr2	89937631	X63402|IGKV2D-30*01|Homo	41/41 nt	100	41	J00242|IGKJ2*01|Homo	38/40 nt	95	38	tgcaaggtacactctttt	CKVHSF		IGK
TCGA-02-2483	10A	Blood Derived Normal	B097UABXX110405:4:2101:10275:64004		chr2	89960696	X12691|IGKV2D-28*01|Homo	52/52 nt	100	52	J00242|IGKJ3*01|Homo	24/24 nt	100	24	tgcatgcaagctctacaaactccattcactttc	CMQALQTPFTF		IGK
TCGA-02-2483	10A	Blood Derived Normal	B097UABXX110405:4:1104:5096:102984		chr2	90039427	X12687|IGKV3D-20*01|Homo	54/54 nt	100	54	J00242|IGKJ2*01|Homo	19/19 nt	100	19	tgtcagcagtatggtagctcacctcgagctttt	CQQYGSSPRAF		IGK
TCGA-14-1043	10A	Blood Derived Normal	C02F2ACXX110914:4:2301:2672:37834		chr2	89862928	X59312|IGKV1D-39*01|Homo	51/51 nt	100	51	J00242|IGKJ1*01|Homo	25/25 nt	100	25	tgtcaacagagttacagtaccccgacgttc	CQQSYSTPTF		IGK
TCGA-27-1832	10A	Blood Derived Normal	B025DABXX110325:1:2105:10686:193743		chr2	90039440	X12687|IGKV3D-20*01|Homo	39/39 nt	100	39	J00242|IGKJ5*01|Homo	36/36 nt	100	36	tgtattactgtcagcagtatggtagctcacccgatcaccttc	CITVSSMVAHPITF		IGK
TCGA-14-2554	10A	Blood Derived Normal	205DCABXX100805:3:22:4471:153869		chr2	89948209	M31952|IGKV2D-29*01|Homo	58/58 nt	100	58	U95246|IGKJ2*03|Homo	24/26 nt	92.3077	24	tgcatgcaaagtatacagcttttt	CMQSIQLF		IGK
TCGA-14-2554	10A	Blood Derived Normal	205DCABXX100805:3:7:4620:87845		chr2	89948209	M31952|IGKV2D-29*01|Homo	58/58 nt	100	58	U95246|IGKJ2*03|Homo	24/26 nt	92.3077	24	tgcatgcaaagtatacagcttttt	CMQSIQLF		IGK
TCGA-32-1982	10A	Blood Derived Normal	205D4ABXX100806:4:44:19040:4379		chr2	89885157	X71893|IGKV1D-37*01|Homo	59/59 nt	100	59	J00242|IGKJ3*01|Homo	19/19 nt	100	19	tgcagcctgaagatgttgcaacttattacggtcaacggacttacaatgcccctcactttc	CSLKMLQLITVNGLTMPLTF		IGK
TCGA-32-1982	10A	Blood Derived Normal	205D4ABXX100806:4:8:3643:11773		chr2	89937639	X63402|IGKV2D-30*01|Homo	42/42 nt	100	42	J00242|IGKJ1*01|Homo	31/31 nt	100	31	tgcatgcaaggtacacactggcctcgggcgttc	CMQGTHWPRAF		IGK
TCGA-32-1982	10A	Blood Derived Normal	205D4ABXX100806:4:2:9798:122883		chr2	89960696	X12691|IGKV2D-28*01|Homo	52/53 nt	98.1132	52	J00242|IGKJ4*01|Homo	24/24 nt	100	24	tgcatgcaagctctacaaaccctgctcactttc	CMQALQTLLTF		IGK
TCGA-32-1982	10A	Blood Derived Normal	205D4ABXX100806:4:44:10735:151206		chr2	90005574	X63401|IGKV2D-24*01|Homo	54/54 nt	100	54	J00242|IGKJ1*01|Homo	21/21 nt	100	21	tgcacgcaagctacacaatttcagtggacgttc	CTQATQFQWTF		IGK
TCGA-32-1982	10A	Blood Derived Normal	205D4ABXX100806:4:66:15029:165434		chr2	90083255	X72808|IGKV1-17*01|Homo	38/38 nt	100	38	Z70260|IGKJ2*02|Homo	34/34 nt	100	34	tgtctacagcataatagttaccctcgaactttt	CLQHNSYPRTF		IGK
TCGA-32-1982	10A	Blood Derived Normal	205D4ABXX100806:4:26:8348:92488		chr2	90115357	KM455564|IGKV3D-15*03|Homo	46/46 nt	100	46	J00242|IGKJ2*01|Homo	30/30 nt	100	30	tgtcagcagtataataactggcctccgtacactttt	CQQYNNWPPYTF		IGK
TCGA-32-1982	10A	Blood Derived Normal	205D4ABXX100806:4:28:10239:154380		chr2	90160278	V01576|IGKV1-12*02|Homo	60/61 nt	98.3607	60	J00242|IGKJ3*01|Homo	19/19 nt	100	19	tgtcaacaggctaacagtttcccattcactttc	CQQANSFPFTF		IGK
TCGA-76-4931	10A	Blood Derived Normal	7026FABXX110303:4:2205:11859:139564		chr2	90173369	K02768|IGKV3-11*02|Homo	42/42 nt	100	42	J00242|IGKJ1*01|Homo	33/33 nt	100	33	tgtcagcagcgtagcaactggctgtggacgttc	CQQRSNWLWTF		IGK
TCGA-28-2514	10A	Blood Derived Normal	B06UCABXX110322:4:1108:13517:95047		chr2	89969309	X63398|IGKV1-27*01|Homo	36/36 nt	100	36	J00242|IGKJ2*01|Homo	33/33 nt	100	33	tgtcaaaagtataacagtgccccttttatgtacactttt	CQKYNSAPFMYTF		IGK
TCGA-28-2514	10A	Blood Derived Normal	B097UABXX110405:1:1104:14479:168418		chr2	90221329	Z00008|IGKV1D-8*01|Homo	55/55 nt	100	55	J00242|IGKJ3*01|Homo	19/19 nt	100	19	tgcagtctgaagattttgcaacttattactgtcaacagtattatagtttccctcggattcactttc	CSLKILQLITVNSIIVSLGFTF		IGK
TCGA-28-2514	10A	Blood Derived Normal	C00HWABXX110325:7:2203:16369:92720		chr2	90221329	Z00008|IGKV1D-8*01|Homo	55/55 nt	100	55	J00242|IGKJ3*01|Homo	19/19 nt	100	19	tgcagtctgaagattttgcaacttattactgtcaacagtattatagtttccctcggattcactttc	CSLKILQLITVNSIIVSLGFTF		IGK
TCGA-02-2466	10A	Blood Derived Normal	207FWABXX100708:2:25:15817:139949		chr2	89937640	X63402|IGKV2D-30*01|Homo	39/39 nt	100	39	J00242|IGKJ1*01|Homo	31/31 nt	100	31	tgttggggtttattactgcatgcaaggtacacactggccccgcgtacgttc	CWGLLLHARYTLAPRTF		IGK
TCGA-02-2466	10A	Blood Derived Normal	207FWABXX100708:2:41:14824:170219		chr2	89937640	X63402|IGKV2D-30*01|Homo	39/39 nt	100	39	J00242|IGKJ1*01|Homo	30/31 nt	96.7742	30	tgttggggtttattactgcatgcaaggtacacactggccccgcgtacgttt	CWGLLLHARYTLAPRTF		IGK
TCGA-02-2466	10A	Blood Derived Normal	207FWABXX100708:2:48:10787:23527		chr2	89937640	X63402|IGKV2D-30*01|Homo	39/39 nt	100	39	J00242|IGKJ1*01|Homo	31/31 nt	100	31	tgttggggtttattactgcatgcaaggtacacactggccccgcgtacgttc	CWGLLLHARYTLAPRTF		IGK
TCGA-76-6283	10A	Blood Derived Normal	C00KDACXX110825:5:2203:8651:2403		chr2	89862939	X59312|IGKV1D-39*01|Homo	43/43 nt	100	43	J00242|IGKJ2*01|Homo	31/31 nt	100	31	tgtcaacagagttacagtacccctccgcacactttt	CQQSYSTPPHTF		IGK
TCGA-14-1825	10A	Blood Derived Normal	B04UGABXX110308:7:2203:6408:97190		chr2	89914496	M64856|IGKV1-33*01|Homo	49/49 nt	100	49	J00242|IGKJ2*01|Homo	27/27 nt	100	27	tgtcaacagtatgataatctcccgtacactttt	CQQYDNLPYTF		IGK
TCGA-14-1825	10A	Blood Derived Normal	B0590ABXX110313:3:2207:5261:42765		chr2	89914496	M64856|IGKV1-33*01|Homo	49/49 nt	100	49	J00242|IGKJ2*01|Homo	27/27 nt	100	27	tgtcaacagtatgataatctcccgtacactttt	CQQYDNLPYTF		IGK
TCGA-06-0157	10A	Blood Derived Normal	B04A7ABXX110307:5:2105:19328:109293		chr2	88886098	Z00023|IGKV4-1*01|Homo	55/55 nt	100	55	J00242|IGKJ3*01|Homo	21/21 nt	100	21	tgtcagcaatattatagtactccattcactttc	CQQYYSTPFTF		IGK
TCGA-06-0157	10A	Blood Derived Normal	B06CWABXX110314:2:1207:13274:164951		chr2	90039430	X12686|IGKV3-20*01|Homo	49/49 nt	100	49	J00242|IGKJ2*01|Homo	27/27 nt	100	27	tgtcagcagtatggtagctcaccgtacactttt	CQQYGSSPYTF		IGK
TCGA-32-4209	10A	Blood Derived Normal	B00AHABXX110131:6:4:8392:140574		chr2	89937637	FM164408|IGKV2-30*02|Homo	45/45 nt	100	45	J00242|IGKJ1*01|Homo	29/29 nt	100	29	tgttggggtttattactgcatgcaaggtacacactggcctccgagtggacgttc	CWGLLLHARYTLASEWTF		IGK
TCGA-32-1986	10A	Blood Derived Normal	C00HWABXX110325:4:2106:9200:18964		chr2	90039438	X12686|IGKV3-20*01|Homo	43/44 nt	97.7273	43	J00242|IGKJ3*01|Homo	33/33 nt	100	33	tgtcagcagtatggtagctcactccctttc	CQQYGSSLPF		IGK
TCGA-32-1986	10A	Blood Derived Normal	C00HWABXX110325:1:2103:15035:66745		chr2	90115357	KM455564|IGKV3D-15*03|Homo	46/46 nt	100	46	J00242|IGKJ4*01|Homo	29/29 nt	100	29	tgtcagcagtataataactggcctcccctcactttc	CQQYNNWPPLTF		IGK
TCGA-12-1597	10A	Blood Derived Normal	206EVABXX100901:6:26:19877:113984		chr2	89937638	X63402|IGKV2D-30*01|Homo	42/42 nt	100	42	J00242|IGKJ3*01|Homo	34/34 nt	100	34	tgcaaggtacacactggcctattcactttc	CKVHTGLFTF		IGK
TCGA-15-1444	10A	Blood Derived Normal	C01PRACXX110628:3:1203:6680:107029		chr2	90221335	Z00008|IGKV1D-8*01|Homo	48/48 nt	100	48	J00242|IGKJ1*01|Homo	28/28 nt	100	28	tgtcaacagtattatagtttcccttggacgttc	CQQYYSFPWTF		IGK
TCGA-14-0781	10A	Blood Derived Normal	C01PRACXX110628:8:1207:2959:31788		chr2	90160279	V01577|IGKV1-12*01|Homo	56/56 nt	100	56	J00242|IGKJ1*01|Homo	20/20 nt	100	20	tgtcaacaggctaacagtttcccgtggacgttc	CQQANSFPWTF		IGK
TCGA-14-0781	10A	Blood Derived Normal	D03U9ACXX110625:5:1102:1130:197403		chr2	90160279	V01577|IGKV1-12*01|Homo	56/56 nt	100	56	J00242|IGKJ1*01|Homo	20/20 nt	100	20	tgtcaacaggctaacagtttcccgtggacgttc	CQQANSFPWTF		IGK
TCGA-12-0618	10A	Blood Derived Normal	B05ATABXX110314:8:1206:13403:59750		chr2	90221333	Z00008|IGKV1D-8*01|Homo	52/52 nt	100	52	J00242|IGKJ2*01|Homo	24/24 nt	100	24	tgtcaacagtattatagtttccctccgtacactttt	CQQYYSFPPYTF		IGK
TCGA-12-0688	10A	Blood Derived Normal	B01GWABXX110308:4:2104:11341:3810		chr2	88886107	Z00023|IGKV4-1*01|Homo	46/46 nt	100	46	J00242|IGKJ5*01|Homo	29/29 nt	100	29	tgtcagcaatattatagtactccaatcaccttc	CQQYYSTPITF		IGK
TCGA-12-0688	10A	Blood Derived Normal	B0590ABXX110313:5:1206:4521:155911		chr2	88886107	Z00023|IGKV4-1*01|Homo	46/46 nt	100	46	J00242|IGKJ5*01|Homo	29/29 nt	100	29	tgtcagcaatattatagtactccaatcaccttc	CQQYYSTPITF		IGK
TCGA-12-0688	10A	Blood Derived Normal	B0590ABXX110313:1:2206:19464:186839		chr2	89885176	X71893|IGKV1D-37*01|Homo	40/40 nt	100	40	J00242|IGKJ3*01|Homo	33/33 nt	100	33	tgcaacttattacggtcaacggacttacaatgcccctcggctttc	CNLLRSTDLQCPSAF		IGK
TCGA-76-4926	10A	Blood Derived Normal	B0084ABXX110304:4:1104:3998:190197		chr2	90039434	X12686|IGKV3-20*01|Homo	46/47 nt	97.8723	46	J00242|IGKJ1*01|Homo	25/25 nt	100	25	tgtcagcagtatggtagctcatcctgggggtggacgttc	CQQYGSSSWGWTF		IGK
TCGA-06-2561	10A	Blood Derived Normal	207G4ABXX100728:7:5:8566:57256		chr2	89986667	KM455565|IGKV2D-26*03|Homo	37/37 nt	100	37	J00242|IGKJ4*01|Homo	35/35 nt	100	35	tgcaagatgcacaagatcctcggcactttc	CKMHKILGTF		IGK
TCGA-76-4935	10A	Blood Derived Normal	B0468ABXX110307:6:2203:13304:176134		chr2	89969289	X63398|IGKV1-27*01|Homo	57/57 nt	100	57	J00242|IGKJ1*01|Homo	19/19 nt	100	19	tgtcaaaagtataacagtgcccctcggacgttc	CQKYNSAPRTF		IGK
TCGA-27-1838	10A	Blood Derived Normal	B06UCABXX110322:5:1207:4774:4526		chr2	90039433	X12686|IGKV3-20*01|Homo	46/46 nt	100	46	J00242|IGKJ5*01|Homo	29/29 nt	100	29	tgtcagcagtatggtagctcacccatcaccttc	CQQYGSSPITF		IGK
TCGA-27-2528	10A	Blood Derived Normal	2094AABXX100813:5:63:15706:13882		chr2	90210478	X72817|IGKV1D-43*01|Homo	46/46 nt	100	46	J00242|IGKJ4*01|Homo	21/21 nt	100	21	tgtcaacagtattatagtcctctgttcactttc	CQQYYSPLFTF		IGK
TCGA-32-2638	10A	Blood Derived Normal	203A3ABXX100830:5:8:11231:62484		chr2	89914506	M64855|IGKV1D-33*01|Homo	40/40 nt	100	40	J00242|IGKJ4*01|Homo	34/34 nt	100	34	tgtcaacagtatgataatctccctgcgctcactttc	CQQYDNLPALTF		IGK
TCGA-32-2638	10A	Blood Derived Normal	203A3ABXX100830:5:62:7808:182779		chr2	89948228	U41644|IGKV2D-29*02|Homo	41/41 nt	100	41	Z70260|IGKJ2*02|Homo	31/31 nt	100	31	tgttggggtttattactgcatgcaaagtatacagcttccctgggcactttt	CWGLLLHAKYTASLGTF		IGK
TCGA-32-2638	10A	Blood Derived Normal	203A3ABXX100830:5:3:20711:194517		chr2	89948229	U41644|IGKV2D-29*02|Homo	40/40 nt	100	40	Z70260|IGKJ2*02|Homo	32/32 nt	100	32	tgttggggtttattactgcatgcaaagtatacagcttccctgggcactttt	CWGLLLHAKYTASLGTF		IGK
TCGA-32-2638	10A	Blood Derived Normal	203A3ABXX100830:5:46:8392:92183		chr2	89960707	M20707|IGKV2/OR22-4*01|Homo	39/39 nt	100	39	J00242|IGKJ2*01|Homo	34/34 nt	100	34	tgcaagctctacaaactagggtacactttt	CKLYKLGYTF		IGK
TCGA-32-2638	10A	Blood Derived Normal	203A3ABXX100830:5:26:19398:151073		chr2	90039435	X12686|IGKV3-20*01|Homo	44/44 nt	100	44	J00242|IGKJ1*01|Homo	32/32 nt	100	32	tgtcagcagtatggtagctcaccgtggacgttc	CQQYGSSPWTF		IGK
TCGA-32-2638	10A	Blood Derived Normal	203A3ABXX100830:5:3:19814:39135		chr2	90115347	KM455564|IGKV3D-15*03|Homo	51/51 nt	100	51	J00242|IGKJ1*01|Homo	26/26 nt	100	26	tgtcagcagtataataactggtggacgttc	CQQYNNWWTF		IGK
TCGA-32-2616	10A	Blood Derived Normal	800T7ABXX100910:5:2:16329:191310		chr2	88897735	X02485|IGKV5-2*01|Homo	49/49 nt	100	49	J00242|IGKJ4*01|Homo	23/24 nt	95.8333	23	tgtctacaacatgataatttccccccgctccctttc	CLQHDNFPPLPF		IGK
TCGA-06-0125	10A	Blood Derived Normal	C00D4ABXX110310:6:2202:20344:159434		chr2	89862929	X59312|IGKV1D-39*01|Homo	50/52 nt	96.1538	50	J00242|IGKJ4*01|Homo	25/25 nt	100	25	tgcagcttcctactgtcaacagagttacagtacccctctttc	CSFLLSTELQYPSF		IGK
TCGA-32-1976	10A	Blood Derived Normal	205D4ABXX100806:2:1:12536:146471		chr2	88886113	Z00023|IGKV4-1*01|Homo	41/42 nt	97.619	41	J00242|IGKJ3*01|Homo	35/36 nt	97.2222	35	tgtcagcaatattatagtaccctcactttc	CQQYYSTLTF		IGK
TCGA-32-1976	10A	Blood Derived Normal	205D4ABXX100806:2:1:4728:163226		chr2	88897741	X02485|IGKV5-2*01|Homo	42/42 nt	100	42	J00242|IGKJ1*01|Homo	31/31 nt	100	31	tgtctacaacatgataatttccacgggacgttc	CLQHDNFHGTF		IGK
TCGA-32-1976	10A	Blood Derived Normal	205D4ABXX100806:2:28:10359:120967		chr2	89960695	X12691|IGKV2D-28*01|Homo	51/51 nt	100	51	J00242|IGKJ1*01|Homo	24/24 nt	100	24	tgcatgcaagctctacaaactaggacgttc	CMQALQTRTF		IGK
TCGA-32-1976	10A	Blood Derived Normal	205D4ABXX100806:2:62:7063:141641		chr2	90039432	X12686|IGKV3-20*01|Homo	49/49 nt	100	49	J00242|IGKJ1*01|Homo	27/27 nt	100	27	tgtcagcagtatggtagctcacctcggacgttc	CQQYGSSPRTF		IGK
TCGA-32-1976	10A	Blood Derived Normal	205D4ABXX100806:2:23:14258:10636		chr2	90083243	X72808|IGKV1-17*01|Homo	47/47 nt	100	47	J00242|IGKJ3*01|Homo	28/28 nt	100	28	tgtctacagcataatagttaccgattcactttc	CLQHNSYRFTF		IGK
TCGA-32-1976	10A	Blood Derived Normal	205D4ABXX100806:2:61:17517:186433		chr2	90221322	Z00008|IGKV1D-8*01|Homo	48/48 nt	100	48	J00242|IGKJ1*01|Homo	28/28 nt	100	28	tgcagtctgaagattttgcaacttattactgtcaacagtaggacgttc	CSLKILQLITVNSRTF		IGK
TCGA-32-1976	10A	Blood Derived Normal	205D4ABXX100806:2:62:15561:162522		chr2	90221324	Z00008|IGKV1D-8*01|Homo	46/46 nt	100	46	J00242|IGKJ1*01|Homo	30/30 nt	100	30	tgcagtctgaagattttgcaacttattactgtcaacagtaggacgttc	CSLKILQLITVNSRTF		IGK
TCGA-32-1976	10A	Blood Derived Normal	205D4ABXX100806:2:66:18296:55617		chr2	90221330	Z00008|IGKV1D-8*01|Homo	52/52 nt	100	52	J00242|IGKJ1*01|Homo	24/24 nt	100	24	tgtcaacagtattatagtttcccgtggacgttc	CQQYYSFPWTF		IGK
TCGA-14-0871	10A	Blood Derived Normal	B025DABXX110325:2:1101:2330:110954		chr2	89862943	X59315|IGKV1-39*01|Homo	38/38 nt	100	38	J00242|IGKJ2*01|Homo	36/36 nt	100	36	tgtcaacagagttacagtacccctcacactttt	CQQSYSTPHTF		IGK
TCGA-19-2619	10A	Blood Derived Normal	209G7ABXX100909:2:4:16266:123493		chr2	90210473	Y14865|IGKV1-NL1*01|Homo	58/58 nt	100	58	J00242|IGKJ4*01|Homo	21/21 nt	100	21	tgcagcctgaagattttgcaacttattactgtcaacagtattatagtacccctcactttc	CSLKILQLITVNSIIVPLTF		IGK
TCGA-02-2483	10A	Blood Derived Normal	205F3ABXX100804:7:66:11052:31198		chr2	89960701	X63397|IGKV2-28*01|Homo	46/47 nt	97.8723	46	J00242|IGKJ1*01|Homo	29/29 nt	100	29	tgcatgcaaggtctacaaactccgtggacgttc	CMQGLQTPWTF		IGK
TCGA-02-2483	10A	Blood Derived Normal	205F3ABXX100804:7:6:1504:22682		chr2	90039437	X12686|IGKV3-20*01|Homo	45/45 nt	100	45	J00242|IGKJ2*01|Homo	30/30 nt	100	30	tgtcagcagtatggtagctcacctccgtacactttt	CQQYGSSPPYTF		IGK
TCGA-76-6657	10A	Blood Derived Normal	B020DACXX110829:8:1204:20502:10345		chr2	88886105	Z00023|IGKV4-1*01|Homo	46/46 nt	100	46	J00242|IGKJ2*01|Homo	28/28 nt	100	28	tgtcagcaatattatagtacttcgtacactttt	CQQYYSTSYTF		IGK
TCGA-74-6578	10A	Blood Derived Normal	B01W1ACXX110829:4:2104:19682:45763		chr2	90039436	X12687|IGKV3D-20*01|Homo	39/40 nt	97.5	39	J00242|IGKJ1*01|Homo	33/33 nt	100	33	tgtcagcagtatggtacctcctcgtggacgttc	CQQYGTSSWTF		IGK
TCGA-27-1831	10A	Blood Derived Normal	205F5ABXX100806:1:41:10496:195245		chr2	89862937	X59312|IGKV1D-39*01|Homo	42/42 nt	100	42	J00242|IGKJ2*01|Homo	34/34 nt	100	34	tgtcaacagagttacagtaccccgtacactttt	CQQSYSTPYTF		IGK
TCGA-27-1831	10A	Blood Derived Normal	205F5ABXX100806:1:6:16583:83541		chr2	89937626	X63403|IGKV2-30*01|Homo	56/56 nt	100	56	J00242|IGKJ4*01|Homo	20/20 nt	100	20	tgttggggtttattactgcatgcaaggtacacactggcctccctcactttc	CWGLLLHARYTLASLTF		IGK
TCGA-27-1831	10A	Blood Derived Normal	205F5ABXX100806:1:25:16956:192071		chr2	89937635	X63403|IGKV2-30*01|Homo	45/46 nt	97.8261	45	J00242|IGKJ4*01|Homo	35/35 nt	100	35	tgcatgcaaggtacacactggctcactttc	CMQGTHWLTF		IGK
TCGA-27-1831	10A	Blood Derived Normal	205F5ABXX100806:1:24:7130:119682		chr2	89986674	KM455565|IGKV2D-26*03|Homo	31/31 nt	100	31	J00242|IGKJ1*01|Homo	32/35 nt	91.4286	32	tgcacaagatcctccgtgacgttc	CTRSSVTF		IGK
TCGA-32-1982	10A	Blood Derived Normal	B06UCABXX110322:6:1101:19349:149204		chr2	88897736	X02485|IGKV5-2*01|Homo	49/49 nt	100	49	J00242|IGKJ2*01|Homo	27/27 nt	100	27	tgtctacaacatgataatttcccttacactttt	CLQHDNFPYTF		IGK
TCGA-32-1982	10A	Blood Derived Normal	C011LABXX110405:1:1105:18270:11913		chr2	89937632	X63402|IGKV2D-30*01|Homo	50/50 nt	100	50	J00242|IGKJ3*01|Homo	24/24 nt	100	24	tgttggggtttattactgcatgcaaggtacacactggcctccgatttc	CWGLLLHARYTLASDF		IGK
TCGA-32-1982	10A	Blood Derived Normal	B09V2ABXX110408:2:2102:17773:114147		chr2	89960701	X63397|IGKV2-28*01|Homo	50/50 nt	100	50	J00242|IGKJ2*01|Homo	26/26 nt	100	26	tgcatgcaagctctacaaactcctccgtacactttt	CMQALQTPPYTF		IGK
TCGA-12-3646	10A	Blood Derived Normal	800T7ABXX100910:8:21:1529:108506		chr2	89937630	X63403|IGKV2-30*01|Homo	51/51 nt	100	51	J00242|IGKJ1*01|Homo	24/25 nt	96	24	tgcaaggtacacactggcctcggaacgttc	CKVHTGLGTF		IGK
TCGA-12-3646	10A	Blood Derived Normal	800T7ABXX100910:8:1:10965:123758		chr2	89960710	X12691|IGKV2D-28*01|Homo	41/41 nt	100	41	Z70260|IGKJ2*02|Homo	30/30 nt	100	30	tgcaagctctacaaactcctcctagggactttt	CKLYKLLLGTF		IGK
TCGA-12-3646	10A	Blood Derived Normal	800T7ABXX100910:8:65:7613:176988		chr2	90100687	K01323|IGKV1D-16*01|Homo	54/54 nt	100	54	J00242|IGKJ3*01|Homo	22/22 nt	100	22	tgccaacagtataatagttaccctccattcactttc	CQQYNSYPPFTF		IGK
TCGA-74-6575	10A	Blood Derived Normal	B01W1ACXX110829:7:1302:16462:57189		chr2	89914497	M64855|IGKV1D-33*01|Homo	50/50 nt	100	50	J00242|IGKJ4*01|Homo	27/27 nt	100	27	tgtcaacagtatgataatctccctctcactttc	CQQYDNLPLTF		IGK
TCGA-74-6575	10A	Blood Derived Normal	B01W1ACXX110829:4:2307:18246:7340		chr2	89960701	X12691|IGKV2D-28*01|Homo	45/45 nt	100	45	J00242|IGKJ2*01|Homo	30/30 nt	100	30	tgcatgcaagctctacaaactttgtacactttt	CMQALQTLYTF		IGK
TCGA-74-6575	10A	Blood Derived Normal	C01U1ACXX110903:4:1207:4957:71709		chr2	89960701	X12691|IGKV2D-28*01|Homo	45/45 nt	100	45	J00242|IGKJ2*01|Homo	30/30 nt	100	30	tgcatgcaagctctacaaactttgtacactttt	CMQALQTLYTF		IGK
TCGA-06-0219	10A	Blood Derived Normal	B0478ABXX110304:3:2104:8762:170046		chr2	89862936	X59312|IGKV1D-39*01|Homo	42/43 nt	97.6744	42	J00242|IGKJ2*01|Homo	33/33 nt	100	33	tgtcaacagagttacagtaccccgtacactttt	CQQSYSTPYTF		IGK
TCGA-06-0219	10A	Blood Derived Normal	B0691ABXX110317:5:2203:14513:100420		chr2	89937632	X63403|IGKV2-30*01|Homo	50/50 nt	100	50	J00242|IGKJ1*01|Homo	24/24 nt	100	24	tgttggggtttattactgcatgcaaggtacacactggcctccgggttc	CWGLLLHARYTLASGF		IGK
TCGA-06-0219	10A	Blood Derived Normal	B04UKABXX110307:6:2102:8666:195096		chr2	90039423	X12686|IGKV3-20*01|Homo	55/55 nt	100	55	J00242|IGKJ1*01|Homo	20/20 nt	100	20	tgtcagcagtatggtagctcacagtggacgttc	CQQYGSSQWTF		IGK
TCGA-28-1753	10B	Blood Derived Normal	2094AABXX100813:2:6:7580:95978		chr2	88897737	X02485|IGKV5-2*01|Homo	50/50 nt	100	50	J00242|IGKJ1*01|Homo	26/26 nt	100	26	tgtctacaacatgataatttccctctgacgttc	CLQHDNFPLTF		IGK
TCGA-28-1753	10B	Blood Derived Normal	2094AABXX100813:2:2:11247:76149		chr2	89862921	X59312|IGKV1D-39*01|Homo	57/57 nt	100	57	J00242|IGKJ1*01|Homo	19/19 nt	100	19	tgcaacttactactgtcaacagagttacagtacccgtggacgttc	CNLLLSTELQYPWTF		IGK
TCGA-19-2623	10A	Blood Derived Normal	2037LABXX100831:8:21:14981:48717		chr2	89885156	X59316|IGKV1-37*01|Homo	56/56 nt	100	56	J00242|IGKJ5*01|Homo	19/19 nt	100	19	tgttgcaacttattacggtcaacggacttacaatgcctcttc	CCNLLRSTDLQCLF		IGK
TCGA-19-2623	10A	Blood Derived Normal	2037LABXX100831:8:42:10499:136186		chr2	89885156	X59316|IGKV1-37*01|Homo	56/56 nt	100	56	J00242|IGKJ5*01|Homo	19/19 nt	100	19	tgttgcaacttattacggtcaacggacttacaatgcctcttc	CCNLLRSTDLQCLF		IGK
TCGA-19-2623	10A	Blood Derived Normal	2037LABXX100831:8:8:13702:54030		chr2	89960695	X12691|IGKV2D-28*01|Homo	56/56 nt	100	56	J00242|IGKJ3*01|Homo	21/21 nt	100	21	tgttggggtttattactgcatgcaagctctacaaactcctccactttc	CWGLLLHASSTNSSTF		IGK
TCGA-19-2623	10A	Blood Derived Normal	2037LABXX100831:8:42:11846:124720		chr2	90005581	X63401|IGKV2D-24*01|Homo	50/50 nt	100	50	J00242|IGKJ2*01|Homo	24/24 nt	100	24	tgcacgcaagctacacaatttcctctttacactttt	CTQATQFPLYTF		IGK
TCGA-19-2623	10A	Blood Derived Normal	2037LABXX100831:8:68:13622:21962		chr2	90005591	X63401|IGKV2D-24*01|Homo	40/40 nt	100	40	J00242|IGKJ2*01|Homo	34/34 nt	100	34	tgcacgcaagctacacaatttcctctttacactttt	CTQATQFPLYTF		IGK
TCGA-06-6391	10A	Blood Derived Normal	C01PRACXX110628:5:1208:14360:191037		chr2	89960700	X12691|IGKV2D-28*01|Homo	49/49 nt	100	49	J00242|IGKJ2*01|Homo	26/26 nt	100	26	tgcatgcaagctctacaaactcctgacactttt	CMQALQTPDTF		IGK
TCGA-06-0167	10A	Blood Derived Normal	B05ATABXX110314:7:1108:17411:187331		chr7	38253374	M13429|TRGV2*01|Homo	20/20 nt	100	20	M12957|TRGJ1*02|Homo	47/47 nt	100	47	tgttattataagaaactcttt	CYYKKLF		TRG
TCGA-02-2470	10A	Blood Derived Normal	205F3ABXX100804:8:22:8295:67715		chr7	38253395	M13434|TRGV8*01|Homo	30/30 nt	100	30	M12960|TRGJ1*01|Homo	34/34 nt	100	34	tgccaaaattattataagaaactcttt	CQNYYKKLF		TRG
TCGA-02-2470	10A	Blood Derived Normal	205F3ABXX100804:8:24:17707:24045		chr7	38253395	M13434|TRGV8*01|Homo	30/30 nt	100	30	M12960|TRGJ1*01|Homo	34/34 nt	100	34	tgccaaaattattataagaaactcttt	CQNYYKKLF		TRG
TCGA-02-2470	10A	Blood Derived Normal	205F3ABXX100804:8:65:17888:22763		chr7	38269493	AF159056|TRGV5P*02|Homo	23/24 nt	95.8333	23	M12957|TRGJ1*02|Homo	45/45 nt	100	45	tgccacctgagggacttgggttattataagaaactcttt	CHLRDLGYYKKLF		TRG
TCGA-02-2470	10A	Blood Derived Normal	205F3ABXX100804:8:25:15445:154231		chr7	38317020	X15274|TRGV9*02|Homo	44/44 nt	100	44	M12960|TRGJ1*01|Homo	29/29 nt	100	29	tgccttgtgggagccgattattataagaaactcttt	CLVGADYYKKLF		TRG
TCGA-02-2470	10A	Blood Derived Normal	205F3ABXX100804:8:48:14688:181257		chr7	38317020	X15274|TRGV9*02|Homo	44/44 nt	100	44	M12960|TRGJ1*01|Homo	29/29 nt	100	29	tgtgccttgtgggagacatataagaaactcttt	CALWETYKKLF		TRG
TCGA-02-2470	10A	Blood Derived Normal	205F3ABXX100804:8:7:16308:99263		chr7	38317020	X15274|TRGV9*02|Homo	51/51 nt	100	51	M12960|TRGJ1*01|Homo	22/22 nt	100	22	tgccttgtgggagccgattattataagaaactcttt	CLVGADYYKKLF		TRG
TCGA-02-2470	10A	Blood Derived Normal	205F3ABXX100804:8:45:4963:53350		chr7	38330346	M13434|TRGV8*01|Homo	47/47 nt	100	47	M12960|TRGJ1*01|Homo	31/31 nt	100	31	tgtgccacctgggattattataagaaactcttt	CATWDYYKKLF		TRG
TCGA-02-2470	10A	Blood Derived Normal	205F3ABXX100804:8:21:14136:53676		chr7	38330349	M13434|TRGV8*01|Homo	46/46 nt	100	46	M12960|TRGJ1*01|Homo	21/21 nt	100	21	tgtgccacctggccagcgccaaagaaactcttt	CATWPAPKKLF		TRG
TCGA-06-6693	01A	Primary Tumor	B01W1ACXX110829:7:2205:4222:30318		chr7	38358511	X13355|TRGV5*01|Homo	47/48 nt	97.9167	47	M12950|TRGJP*01|Homo	25/26 nt	96.1538	25	tgtgccacctgggacaggccaggg-aagagttgggcaaaaaaatcaaggtattt	CATWDRPGKSWAKKSRY		TRG
TCGA-4W-AA9R	10A	Blood Derived Normal	C5K44ACXX141203:1:2102:21156:99581		chr7	38269494	M13429|TRGV2*01|Homo	21/21 nt	100	21	M12961|TRGJ2*01|Homo	46/47 nt	97.8723	46	tgtgccacctgggacgggccgttcgcgaattattataagaagctcttt	CATWDGPFANYYKKLF		TRG
TCGA-06-A6S1	10A	Blood Derived Normal	C3NLEACXX140111:7:2302:4270:92997		chr7	38253386	M13429|TRGV2*01|Homo	32/32 nt	100	32	M12957|TRGJ1*02|Homo	41/41 nt	100	41	tgtgccacctgggacggactttattataagaaactcttt	CATWDGLYYKKLF		TRG
TCGA-06-A6S1	10A	Blood Derived Normal	C3PKEACXX140110:2:1304:16263:96716		chr7	38353719	X13354|TRGV4*02|Homo	46/46 nt	100	46	M12960|TRGJ1*01|Homo	25/25 nt	100	25	tgccacctgggactacggaattattataagaaactcttt	CHLGLRNYYKKLF		TRG
TCGA-06-A6S1	10A	Blood Derived Normal	C3PKEACXX140110:2:1309:6677:26408		chr7	38362865	M13429|TRGV2*01|Homo	53/53 nt	100	53	M12960|TRGJ1*01|Homo	21/21 nt	100	21	tgccacctgggacggtcgaaactcttt	CHLGRSKLF		TRG
TCGA-32-2632	10A	Blood Derived Normal	2037LABXX100831:1:21:14585:6885		chr7	38253387	X07205|TRGV9*01|Homo	30/30 nt	100	30	M12961|TRGJ2*01|Homo	36/36 nt	100	36	tgtgggagacccgagggatataagaaactcttt	CGRPEGYKKLF		TRG
TCGA-32-2632	10A	Blood Derived Normal	2037LABXX100831:1:25:6822:164153		chr7	38269498	M13429|TRGV2*01|Homo	30/30 nt	100	30	M12961|TRGJ2*01|Homo	43/43 nt	100	43	tgccacctgggacggcagaattattataagaaactcttt	CHLGRQNYYKKLF		TRG
TCGA-32-2632	10A	Blood Derived Normal	2037LABXX100831:1:5:13521:84500		chr7	38317015	X07205|TRGV9*01|Homo	34/34 nt	100	34	M12960|TRGJ1*01|Homo	40/40 nt	100	40	tgccttgtgggaggtgcaaagaaactcttt	CLVGGAKKLF		TRG
TCGA-19-5955	10A	Blood Derived Normal	D03U9ACXX110625:1:1107:17814:69698		chr7	38330342	M13434|TRGV8*01|Homo	37/37 nt	100	37	M12960|TRGJ1*01|Homo	35/35 nt	100	35	tgtgccacctgggataggcgggattattataagaaactcttt	CATWDRRDYYKKLF		TRG
TCGA-02-0055	10A	Blood Derived Normal	B05A0ABXX110313:5:2203:18360:166005		chr7	38269497	M13430|TRGV3*01|Homo	30/30 nt	100	30	M12957|TRGJ1*02|Homo	39/39 nt	100	39	tgccacctgggattcttagattataagaaactcttt	CHLGFLDYKKLF		TRG
TCGA-02-0055	10A	Blood Derived Normal	B06E2ABXX110313:8:1104:19187:165858		chr7	38317019	X15274|TRGV9*02|Homo	44/44 nt	100	44	M12960|TRGJ1*01|Homo	26/27 nt	96.2963	26	tgtgggaggcgagggaaactcttt	CGRRGKLF		TRG
TCGA-02-0033	10A	Blood Derived Normal	B0590ABXX110313:8:1108:12608:192220		chr7	38253371	X15274|TRGV9*02|Homo	21/22 nt	95.4545	21	M12957|TRGJ1*02|Homo	40/40 nt	100	40	tgccttgtgggacgtgaggacaagaaactcttt	CLVGREDKKLF		TRG
TCGA-02-0033	10A	Blood Derived Normal	B04UGABXX110308:4:2106:2239:50018		chr7	38253376	M12949|TRGV1*01|Homo	20/20 nt	100	20	M12961|TRGJ2*01|Homo	48/48 nt	100	48	tgccacctgggacagctggattattataagaaactcttt	CHLGQLDYYKKLF		TRG
TCGA-02-0033	10A	Blood Derived Normal	B04UGABXX110308:7:2204:5606:78807		chr7	38253377	M13434|TRGV8*01|Homo	22/22 nt	100	22	M12961|TRGJ2*01|Homo	50/50 nt	100	50	tgtgccacctgggatatgaattattataagaaactcttt	CATWDMNYYKKLF		TRG
TCGA-02-0033	10A	Blood Derived Normal	B0590ABXX110313:8:2205:20339:112488		chr7	38253384	X13354|TRGV4*02|Homo	28/28 nt	100	28	M12957|TRGJ1*02|Homo	41/41 nt	100	41	tgtgccacctgggatgggcgatttgattataagaaactcttt	CATWDGRFDYKKLF		TRG
TCGA-02-0033	10A	Blood Derived Normal	B025DABXX110325:4:2207:2204:110130		chr7	38253385	X13355|TRGV5*01|Homo	29/29 nt	100	29	M12957|TRGJ1*02|Homo	41/41 nt	100	41	tgtgccacctgggacagggctccctattataagaaactcttt	CATWDRAPYYKKLF		TRG
TCGA-02-0033	10A	Blood Derived Normal	B01GWABXX110308:3:2204:9272:165038		chr7	38253385	X07205|TRGV9*01|Homo	35/36 nt	97.2222	35	M12957|TRGJ1*02|Homo	35/35 nt	100	35	tgccttgtgggacgtgaggacaagaaactcttt	CLVGREDKKLF		TRG
TCGA-02-0033	10A	Blood Derived Normal	B05A0ABXX110313:3:1204:5097:185526		chr7	38269483	M12949|TRGV1*01|Homo	22/22 nt	100	22	M12957|TRGJ1*02|Homo	43/43 nt	100	43	tgtgccacctgggaccgctataagaaactcttt	CATWDRYKKLF		TRG
TCGA-02-0033	10A	Blood Derived Normal	B0590ABXX110313:6:2203:4107:13695		chr7	38269488	M13429|TRGV2*01|Homo	27/27 nt	100	27	M12957|TRGJ1*02|Homo	43/43 nt	100	43	tgtgccacctgggaccgctataagaaactcttt	CATWDRYKKLF		TRG
TCGA-02-0033	10A	Blood Derived Normal	B0685ABXX110313:8:2107:10838:74598		chr7	38253385	X07205|TRGV9*01|Homo	35/36 nt	97.2222	35	M12957|TRGJ1*02|Homo	35/35 nt	100	35	tgccttgtgggacgtgaggacaagaaactcttt	CLVGREDKKLF		TRG
TCGA-02-0033	10A	Blood Derived Normal	B0685ABXX110313:3:2207:7430:105529		chr7	38317017	X07205|TRGV9*01|Homo	43/43 nt	100	43	M12960|TRGJ1*01|Homo	32/32 nt	100	32	tgtgccttgtgggaggtgaattataagaaactcttt	CALWEVNYKKLF		TRG
TCGA-02-0033	10A	Blood Derived Normal	B0590ABXX110313:2:2106:2662:51019		chr7	38317021	X15274|TRGV9*02|Homo	42/42 nt	100	42	M12950|TRGJP*01|Homo	24/24 nt	100	24	tgtgccttgtgggaccagcagcgggagttgggcaaaaaaatcaaggtattt	CALWDQQRELGKKIKVF		TRG
TCGA-02-0033	10A	Blood Derived Normal	B025DABXX110325:5:2204:11242:87772		chr7	38317021	X15274|TRGV9*02|Homo	42/42 nt	100	42	M12950|TRGJP*01|Homo	24/24 nt	100	24	tgtgccttgtgggaccagcagcgggagttgggcaaaaaaatcaaggtattt	CALWDQQRELGKKIKVF		TRG
TCGA-02-0033	10A	Blood Derived Normal	B025DABXX110325:1:2202:2909:159327		chr7	38317021	X15274|TRGV9*02|Homo	42/42 nt	100	42	M12950|TRGJP*01|Homo	24/24 nt	100	24	tgtgccttgtgggaccagcagcgggagttgggcaaaaaaatcaaggtattt	CALWDQQRELGKKIKVF		TRG
TCGA-02-0033	10A	Blood Derived Normal	B05A0ABXX110313:8:2208:17670:4322		chr7	38317026	X15274|TRGV9*02|Homo	48/48 nt	100	48	M12960|TRGJ1*01|Homo	22/22 nt	100	22	tgtagagaaacaggacatagctacctactactgtgccttgcaacggataagaaactcttt	CRETGHSYLLLCLATDKKLF		TRG
TCGA-02-0033	10A	Blood Derived Normal	B01GWABXX110308:5:2203:5027:7391		chr7	38330351	M13434|TRGV8*01|Homo	54/54 nt	100	54	M12960|TRGJ1*01|Homo	19/19 nt	100	19	tgtgccaccttttattataagaaactcttt	CATFYYKKLF		TRG
TCGA-02-0033	10A	Blood Derived Normal	B06E2ABXX110313:2:1204:16931:81670		chr7	38349357	X13355|TRGV5*01|Homo	44/45 nt	97.7778	44	M12960|TRGJ1*01|Homo	29/29 nt	100	29	tgtgccacctgggacaaggcctattataagaaactcttt	CATWDKAYYKKLF		TRG
TCGA-02-0033	10A	Blood Derived Normal	B025DABXX110325:5:1208:8779:48593		chr7	38358512	M13430|TRGV3*01|Homo	55/55 nt	100	55	M12960|TRGJ1*01|Homo	21/21 nt	100	21	tgtgccacctgggacaggtattataagaaactcttt	CATWDRYYKKLF		TRG
TCGA-02-0033	10A	Blood Derived Normal	B05A0ABXX110313:7:2101:7545:193727		chr7	38358512	M13430|TRGV3*01|Homo	44/44 nt	100	44	M12960|TRGJ1*01|Homo	32/32 nt	100	32	tgtgccacctgggacaggtattataagaaactcttt	CATWDRYYKKLF		TRG
TCGA-02-0033	10A	Blood Derived Normal	B0685ABXX110313:2:2105:10374:180303		chr7	38358512	M13430|TRGV3*01|Homo	55/55 nt	100	55	M12960|TRGJ1*01|Homo	21/21 nt	100	21	tgtgccacctgggacaggtattataagaaactcttt	CATWDRYYKKLF		TRG
TCGA-27-1831	10A	Blood Derived Normal	B06UCABXX110322:8:1205:18239:118019		chr7	38269480	X07205|TRGV9*01|Homo	23/23 nt	100	23	M12957|TRGJ1*02|Homo	37/37 nt	100	37	tgccttgtgggaggtgagtccaaactcttt	CLVGGESKLF		TRG
TCGA-27-1831	10A	Blood Derived Normal	B06PRABXX110323:4:1206:17237:72373		chr7	38269501	X13354|TRGV4*02|Homo	28/28 nt	100	28	M12961|TRGJ2*01|Homo	38/38 nt	100	38	tgtgccacctggtgtgtcgaccattattataagaaactcttt	CATWCVDHYYKKLF		TRG
TCGA-27-1831	10A	Blood Derived Normal	C011LABXX110405:1:2206:17325:109519		chr7	38353715	X13354|TRGV4*02|Homo	42/43 nt	97.6744	42	M12960|TRGJ1*01|Homo	28/28 nt	100	28	tgtgccacccgggatgggaattcgaattattataagaaactcttt	CATRDGNSNYYKKLF		TRG
TCGA-32-1977	01A	Primary Tumor	B017YABXX110131:2:24:8567:166054		chr7	38253374	M13429|TRGV2*01|Homo	24/24 nt	100	24	M12961|TRGJ2*01|Homo	44/44 nt	100	44	tgtgccacctgggacgggctttataagaaactcttt	CATWDGLYKKLF		TRG
TCGA-32-1977	01A	Primary Tumor	B017YABXX110131:2:24:8567:166054		chr7	38362863	M13429|TRGV2*01|Homo	49/49 nt	100	49	M12960|TRGJ1*01|Homo	25/25 nt	100	25	tgtgccacctgggacgggctttataagaaactcttt	CATWDGLYKKLF		TRG
TCGA-14-1450	10B	Blood Derived Normal	B020DACXX110829:1:2306:20076:115736		chr7	38269504	M13429|TRGV2*01|Homo	37/37 nt	100	37	M12960|TRGJ1*01|Homo	33/33 nt	100	33	tgccacctgggacggatcctctattataagaaactcttt	CHLGRILYYKKLF		TRG
TCGA-14-1450	10B	Blood Derived Normal	B020DACXX110829:5:2207:18504:43798		chr7	38299812	X74798|TRGV10*02|Homo	48/48 nt	100	48	M12960|TRGJ1*01|Homo	19/19 nt	100	19	tgctgcgtgggattgggagcgcgttataagaaactcttt	CCVGLGARYKKLF		TRG
TCGA-14-1450	10B	Blood Derived Normal	C00KDACXX110825:4:1307:13595:91864		chr7	38345031	AF159056|TRGV5P*02|Homo	54/54 nt	100	54	M12960|TRGJ1*01|Homo	23/23 nt	100	23	tgccacctggggcagaattattataagaaactcttt	CHLGQNYYKKLF		TRG
TCGA-14-1450	10B	Blood Derived Normal	B020DACXX110829:1:1305:7462:27521		chr7	38353720	X13354|TRGV4*02|Homo	45/45 nt	100	45	M12960|TRGJ1*01|Homo	28/28 nt	100	28	tgccacctgggcctgaattattataagaaactcttt	CHLGLNYYKKLF		TRG
TCGA-14-1450	10B	Blood Derived Normal	B01W1ACXX110829:5:2303:16222:60147		chr7	38362867	M13429|TRGV2*01|Homo	49/50 nt	98	49	M12960|TRGJ1*01|Homo	21/21 nt	100	21	tgttattataagaaactcttt	CYYKKLF		TRG
TCGA-76-6664	01A	Primary Tumor	C00KDACXX110825:4:1203:2167:85148		chr7	38330344	M13434|TRGV8*01|Homo	42/42 nt	100	42	M12960|TRGJ1*01|Homo	31/31 nt	100	31	tgtgccacctgggatagcctttattataagaaactcttt	CATWDSLYYKKLF		TRG
TCGA-76-6664	01A	Primary Tumor	C00KDACXX110825:3:2105:3835:16858		chr7	38330348	M13434|TRGV8*01|Homo	39/39 nt	100	39	M12960|TRGJ1*01|Homo	36/36 nt	100	36	tgtgccacctgggcttattataagaaactcttt	CATWAYYKKLF		TRG
TCGA-76-6664	01A	Primary Tumor	C00KDACXX110825:6:2106:12196:54959		chr7	38330348	M13434|TRGV8*01|Homo	39/39 nt	100	39	M12960|TRGJ1*01|Homo	36/36 nt	100	36	tgtgccacctgggcttattataagaaactcttt	CATWAYYKKLF		TRG
TCGA-76-6664	01A	Primary Tumor	C00KDACXX110825:3:2105:3835:16858		chr7	38330348	M13434|TRGV8*01|Homo	46/47 nt	97.8723	46	M12960|TRGJ1*01|Homo	28/28 nt	100	28	tgtgccacctgggcttattataagaaactcttt	CATWAYYKKLF		TRG
TCGA-76-6664	01A	Primary Tumor	C00KDACXX110825:6:2106:12196:54959		chr7	38330348	M13434|TRGV8*01|Homo	47/47 nt	100	47	M12960|TRGJ1*01|Homo	28/28 nt	100	28	tgtgccacctgggcttattataagaaactcttt	CATWAYYKKLF		TRG
TCGA-14-0790	10A	Blood Derived Normal	B09V2ABXX110408:1:1205:12862:52817		chr7	38253388	M13429|TRGV2*01|Homo	36/36 nt	100	36	M12957|TRGJ1*02|Homo	36/36 nt	100	36	tgccacctgggacgggcccgttataagaaactcttt	CHLGRARYKKLF		TRG
TCGA-14-0790	10A	Blood Derived Normal	B07T4ABXX110325:5:1108:17982:149515		chr7	38269495	X07205|TRGV9*01|Homo	36/37 nt	97.2973	36	M12961|TRGJ2*01|Homo	38/38 nt	100	38	tgtggggggaataagaaactcttt	CGGNKKLF		TRG
TCGA-06-2567	10A	Blood Derived Normal	C00HWABXX110325:8:1103:19534:200008		chr7	38253386	X07205|TRGV9*01|Homo	29/29 nt	100	29	M12961|TRGJ2*01|Homo	44/44 nt	100	44	tgtgggaggtgttcgaattattataagaaactcttt	CGRCSNYYKKLF		TRG
TCGA-06-2567	10A	Blood Derived Normal	B097UABXX110405:5:2107:18148:185938		chr7	38358511	M13430|TRGV3*01|Homo	47/47 nt	100	47	M12960|TRGJ1*01|Homo	24/24 nt	100	24	tgccacctgggacaggctcggtataagaaactcttt	CHLGQARYKKLF		TRG
TCGA-28-2502	01B	Primary Tumor	C011LABXX110405:3:1207:12821:167840		chr7	38253378	M12949|TRGV1*01|Homo	20/20 nt	100	20	M12957|TRGJ1*02|Homo	47/47 nt	100	47	tgccacctgggacaggccgggatttattataagaaactcttt	CHLGQAGIYYKKLF		TRG
TCGA-28-2502	01B	Primary Tumor	C011LABXX110405:7:1205:2357:96078		chr7	38253378	M12949|TRGV1*01|Homo	20/20 nt	100	20	M12957|TRGJ1*02|Homo	47/47 nt	100	47	tgccacctgggacaggccgggatttattataagaaactcttt	CHLGQAGIYYKKLF		TRG
TCGA-02-2483	10A	Blood Derived Normal	B06PRABXX110323:6:2203:4344:195699		chr7	38253368	M12949|TRGV1*01|Homo	20/21 nt	95.2381	20	M12957|TRGJ1*02|Homo	43/43 nt	100	43	tgccacctgggaagatataagaaactcttt	CHLGRYKKLF		TRG
TCGA-02-2483	10A	Blood Derived Normal	B06PRABXX110323:5:1107:7272:33304		chr7	38253378	M13429|TRGV2*01|Homo	23/23 nt	100	23	M12957|TRGJ1*02|Homo	45/45 nt	100	45	tgccacctgggacgggcgaggaattataagaaactcttt	CHLGRARNYKKLF		TRG
TCGA-02-2483	10A	Blood Derived Normal	B06UCABXX110322:5:1202:12039:44513		chr7	38253382	AF159056|TRGV11*02|Homo	27/27 nt	100	27	M12957|TRGJ1*02|Homo	43/43 nt	100	43	tgtgcctgctggattaaaggaaattataagaaactcttt	CACWIKGNYKKLF		TRG
TCGA-02-2483	10A	Blood Derived Normal	B06UCABXX110322:5:2201:16564:64863		chr7	38253389	X07205|TRGV9*01|Homo	40/42 nt	95.2381	40	M12961|TRGJ2*01|Homo	35/35 nt	100	35	tgtgccttgtgtgaaggttataagaaactcttt	CALCEGYKKLF		TRG
TCGA-02-2483	10A	Blood Derived Normal	B097UABXX110405:2:1108:3373:111328		chr7	38253390	X74798|TRGV10*02|Homo	28/28 nt	100	28	M12961|TRGJ2*01|Homo	40/40 nt	100	40	tgctgcgtgggaccaaccacgaattattataagaaactcttt	CCVGPTTNYYKKLF		TRG
TCGA-02-2483	10A	Blood Derived Normal	B07T4ABXX110325:3:1208:8139:177566		chr7	38253393	M13429|TRGV2*01|Homo	29/29 nt	100	29	M12960|TRGJ1*01|Homo	37/37 nt	100	37	tgccacctgggacgggccgggggttcgaattattataagaaactcttt	CHLGRAGGSNYYKKLF		TRG
TCGA-02-2483	10A	Blood Derived Normal	C00U7ABXX110327:1:2103:16271:188537		chr7	38269490	M13429|TRGV2*01|Homo	28/28 nt	100	28	M12957|TRGJ1*02|Homo	42/42 nt	100	42	tgtgccacctgggacggtacggataagaaactcttt	CATWDGTDKKLF		TRG
TCGA-02-2483	10A	Blood Derived Normal	C00U7ABXX110327:4:2201:5771:108242		chr7	38317021	X15274|TRGV9*02|Homo	45/45 nt	100	45	M12960|TRGJ1*01|Homo	26/26 nt	100	26	tgtgggacgggatataagaaactcttt	CGTGYKKLF		TRG
TCGA-02-2483	10A	Blood Derived Normal	B09V2ABXX110408:3:1202:13552:137792		chr7	38253389	X07205|TRGV9*01|Homo	40/42 nt	95.2381	40	M12961|TRGJ2*01|Homo	35/35 nt	100	35	tgtgccttgtgtgaaggttataagaaactcttt	CALCEGYKKLF		TRG
TCGA-02-2483	10A	Blood Derived Normal	C00HWABXX110325:8:2202:20945:106677		chr7	38349354	X13355|TRGV5*01|Homo	43/43 nt	100	43	M12957|TRGJ1*02|Homo	31/31 nt	100	31	tgtgccacctgggacaggcgtaagaaactcttt	CATWDRRKKLF		TRG
TCGA-02-2483	10A	Blood Derived Normal	B06PRABXX110323:6:2102:8913:144197		chr7	38353717	X15272|TRGV4*01|Homo	47/48 nt	97.9167	47	M12960|TRGJ1*01|Homo	28/28 nt	100	28	tgtgccacctgggatgaggattataagaaactcttt	CATWDEDYKKLF		TRG
TCGA-02-2483	10A	Blood Derived Normal	B07T4ABXX110325:6:1102:5162:18122		chr7	38353717	X15272|TRGV4*01|Homo	47/48 nt	97.9167	47	M12960|TRGJ1*01|Homo	28/28 nt	100	28	tgtgccacctgggatgaggattataagaaactcttt	CATWDEDYKKLF		TRG
TCGA-02-2483	10A	Blood Derived Normal	B097UABXX110405:2:2208:13710:129737		chr7	38362863	M13429|TRGV2*01|Homo	45/45 nt	100	45	M12960|TRGJ1*01|Homo	27/27 nt	100	27	tgtgccacctgggacgggctgcattattataagaaactcttt	CATWDGLHYYKKLF		TRG
TCGA-02-2483	10A	Blood Derived Normal	B09V2ABXX110408:7:1208:6563:40647		chr7	38362865	M13429|TRGV2*01|Homo	46/46 nt	100	46	M12960|TRGJ1*01|Homo	29/29 nt	100	29	tgccacctgggacggcattattataagaaactcttt	CHLGRHYYKKLF		TRG
TCGA-76-6282	01A	Primary Tumor	C01GEABXX110615:1:2104:4204:116397		chr7	38253378	M13429|TRGV2*01|Homo	20/20 nt	100	20	M12957|TRGJ1*02|Homo	47/47 nt	100	47	tgccacctgggacgggctacgatttattataagaaactcttt	CHLGRATIYYKKLF		TRG
TCGA-28-5215	10A	Blood Derived Normal	702CBABXX110303:4:2208:2684:102683		chr7	38269489	X74798|TRGV10*02|Homo	22/22 nt	100	22	M12961|TRGJ2*01|Homo	48/48 nt	100	48	tgtgctgcgtgggatccggattattataagaaactcttt	CAAWDPDYYKKLF		TRG
TCGA-19-5951	10A	Blood Derived Normal	C01RDACXX110628:4:2103:14686:37215		chr7	38269492	M12949|TRGV1*01|Homo	25/25 nt	100	25	M12961|TRGJ2*01|Homo	49/49 nt	100	49	tgtgccacctgggacagggagaattattataagaaactcttt	CATWDRENYYKKLF		TRG
TCGA-19-5951	10A	Blood Derived Normal	C01RDACXX110628:7:1205:14383:100524		chr7	38269498	X07205|TRGV9*01|Homo	34/34 nt	100	34	M12961|TRGJ2*01|Homo	41/41 nt	100	41	tgtgccttgtgggaggtgtattattataagaaactcttt	CALWEVYYYKKLF		TRG
TCGA-19-5951	10A	Blood Derived Normal	D03U9ACXX110625:8:2206:10003:177203		chr7	38269498	X07205|TRGV9*01|Homo	34/34 nt	100	34	M12961|TRGJ2*01|Homo	41/41 nt	100	41	tgtgccttgtgggaggtgtattattataagaaactcttt	CALWEVYYYKKLF		TRG
TCGA-19-5951	10A	Blood Derived Normal	D03U9ACXX110625:8:2207:10697:187449		chr7	38330348	M13434|TRGV8*01|Homo	37/37 nt	100	37	M12960|TRGJ1*01|Homo	31/31 nt	100	31	tgccacctgggtctcccccattattataagaaactcttt	CHLGLPHYYKKLF		TRG
TCGA-19-5951	10A	Blood Derived Normal	C01RDACXX110628:2:1102:15219:181220		chr7	38362862	M13429|TRGV2*01|Homo	41/42 nt	97.619	41	M12960|TRGJ1*01|Homo	29/29 nt	100	29	tgtgccacctgggacgggcagggtaagaaactcttt	CATWDGQGKKLF		TRG
TCGA-19-5952	01A	Primary Tumor	D03U9ACXX110625:3:1206:7479:169087		chr7	38269489	X74798|TRGV10*02|Homo	31/31 nt	100	31	M12957|TRGJ1*02|Homo	38/38 nt	100	38	tgtgctgcgtgggatggcccgaaactcttt	CAAWDGPKLF		TRG
TCGA-14-1043	10A	Blood Derived Normal	C00KDACXX110825:5:2305:3474:184416		chr7	38349359	M27337|TRGV2*02|Homo	47/47 nt	100	47	M12960|TRGJ1*01|Homo	20/20 nt	100	20	tgtgccacctgggatagggggttttattataagaaactcttt	CATWDRGFYYKKLF		TRG
TCGA-16-1048	10A	Blood Derived Normal	B00AHABXX110131:1:23:1235:93141		chr7	38269498	M13429|TRGV2*01|Homo	37/38 nt	97.3684	37	M12961|TRGJ2*01|Homo	37/37 nt	100	37	tgccacctgggacggggttataagaaactcttt	CHLGRGYKKLF		TRG
TCGA-06-0142	10A	Blood Derived Normal	C004JABXX110313:4:2101:12201:96815		chr7	38317018	X15274|TRGV9*02|Homo	51/51 nt	100	51	M12950|TRGJP*01|Homo	23/23 nt	100	23	tgtgccttgtgggaggttgaagagttgggcaaaaaaatcaaggtattt	CALWEVEELGKKIKVF		TRG
TCGA-02-0003	10A	Blood Derived Normal	B0685ABXX110313:1:2204:2452:109744		chr7	38253372	X07205|TRGV9*01|Homo	20/20 nt	100	20	M12957|TRGJ1*02|Homo	46/46 nt	100	46	tgtgccttgtgggaggggtattataagaaactcttt	CALWEGYYKKLF		TRG
TCGA-02-0003	10A	Blood Derived Normal	B025DABXX110325:1:2206:11504:99825		chr7	38253376	M13429|TRGV2*01|Homo	22/22 nt	100	22	M12957|TRGJ1*02|Homo	47/47 nt	100	47	tgtgccacctgggacggtctttattataagaaactcttt	CATWDGLYYKKLF		TRG
TCGA-02-0003	10A	Blood Derived Normal	B0685ABXX110313:5:1208:3034:22272		chr7	38253376	M13429|TRGV2*01|Homo	23/23 nt	100	23	M12957|TRGJ1*02|Homo	47/47 nt	100	47	tgtgccacctgggacgggctttattataagaaactcttt	CATWDGLYYKKLF		TRG
TCGA-02-0003	10A	Blood Derived Normal	B0685ABXX110313:4:1201:8763:24488		chr7	38253378	M13429|TRGV2*01|Homo	19/19 nt	100	19	M12957|TRGJ1*02|Homo	44/44 nt	100	44	tgccacctgggacggccaatcgagggttataagaaactcttt	CHLGRPIEGYKKLF		TRG
TCGA-02-0003	10A	Blood Derived Normal	B04UGABXX110308:4:1105:1191:76213		chr7	38253383	M13429|TRGV2*01|Homo	29/29 nt	100	29	M12957|TRGJ1*02|Homo	42/42 nt	100	42	tgtgccacctgggacgggcctaattataagaaactcttt	CATWDGPNYKKLF		TRG
TCGA-02-0003	10A	Blood Derived Normal	B025DABXX110325:1:2206:11504:99825		chr7	38253389	M13429|TRGV2*01|Homo	36/36 nt	100	36	M12957|TRGJ1*02|Homo	38/38 nt	100	38	tgtgccacctgggacgggctttattataagaaactcttt	CATWDGLYYKKLF		TRG
TCGA-02-0003	10A	Blood Derived Normal	B0685ABXX110313:5:1208:3034:22272		chr7	38253389	M13429|TRGV2*01|Homo	36/36 nt	100	36	M12957|TRGJ1*02|Homo	38/38 nt	100	38	tgtgccacctgggacgggctttattataagaaactcttt	CATWDGLYYKKLF		TRG
TCGA-02-0003	10A	Blood Derived Normal	B01GWABXX110308:1:2105:19610:30943		chr7	38269487	M12949|TRGV1*01|Homo	23/23 nt	100	23	M12957|TRGJ1*02|Homo	47/47 nt	100	47	tgtgccacctgggacaggatttattataagaaactcttt	CATWDRIYYKKLF		TRG
TCGA-02-0003	10A	Blood Derived Normal	B06E2ABXX110313:6:2108:11597:113537		chr7	38269496	M13429|TRGV2*01|Homo	29/29 nt	100	29	M12961|TRGJ2*01|Homo	43/43 nt	100	43	tgtgccacctgggacgggctggattattataagaaactcttt	CATWDGLDYYKKLF		TRG
TCGA-02-0003	10A	Blood Derived Normal	B04UGABXX110308:7:1205:12723:130034		chr7	38273600	M13434|TRGV8*01|Homo	30/30 nt	100	30	M12950|TRGJP*01|Homo	45/45 nt	100	45	tgtgccacctgggatagacaagagttgggcaaaaaaatcaaggtattt	CATWDRQELGKKIKVF		TRG
TCGA-02-0003	10A	Blood Derived Normal	B05A0ABXX110313:2:2104:11617:70605		chr7	38291616	AF159056|TRGV11*02|Homo	42/42 nt	100	42	M12960|TRGJ1*01|Homo	30/30 nt	100	30	tgtgcctgctggattaggcactggaattataagaaactcttt	CACWIRHWNYKKLF		TRG
TCGA-02-0003	10A	Blood Derived Normal	B058NABXX110313:3:2107:20522:183551		chr7	38317019	X15274|TRGV9*02|Homo	33/33 nt	100	33	M12960|TRGJ1*01|Homo	30/30 nt	100	30	tgccttgtgggaggggcaagtacgggctataagaaactcttt	CLVGGASTGYKKLF		TRG
TCGA-02-0003	10A	Blood Derived Normal	B04UGABXX110308:4:1207:13581:58857		chr7	38317030	X15274|TRGV9*02|Homo	45/45 nt	100	45	M12960|TRGJ1*01|Homo	23/23 nt	100	23	tgtagagaaacaggacatagctacctactactgtgctcaggttcgaattattataagaaactcttt	CRETGHSYLLLCSGSNYYKKLF		TRG
TCGA-02-0003	10A	Blood Derived Normal	B0590ABXX110313:1:2103:14005:82084		chr7	38358511	X13355|TRGV5*01|Homo	47/47 nt	100	47	M12960|TRGJ1*01|Homo	20/20 nt	100	20	tgccacctgggacaggcgtggagcaataagaaactcttt	CHLGQAWSNKKLF		TRG
TCGA-02-0003	10A	Blood Derived Normal	B05AGABXX110313:5:2204:18868:171298		chr7	38362863	M13429|TRGV2*01|Homo	42/42 nt	100	42	M12960|TRGJ1*01|Homo	30/30 nt	100	30	tgtgccacctgggacgggcccgattataagaaactcttt	CATWDGPDYKKLF		TRG
TCGA-02-0003	10A	Blood Derived Normal	B05AGABXX110313:5:2204:18868:171298		chr7	38362863	M13429|TRGV2*01|Homo	45/45 nt	100	45	M12960|TRGJ1*01|Homo	27/27 nt	100	27	tgtgccacctgggacgggcccgattataagaaactcttt	CATWDGPDYKKLF		TRG
TCGA-27-1838	10A	Blood Derived Normal	205F5ABXX100806:4:65:8853:67111		chr7	38317017	X07205|TRGV9*01|Homo	48/48 nt	100	48	M12960|TRGJ1*01|Homo	24/24 nt	100	24	tgtgggaggtgtggatataagaaactcttt	CGRCGYKKLF		TRG
TCGA-14-2554	10A	Blood Derived Normal	205DCABXX100805:3:28:16306:115524		chr7	38269491	M13429|TRGV2*01|Homo	24/24 nt	100	24	M12961|TRGJ2*01|Homo	48/48 nt	100	48	tgtgccacctgggacgggccgtattattataagaaactcttt	CATWDGPYYYKKLF		TRG
TCGA-06-0185	10B	Blood Derived Normal	B04A7ABXX110307:1:2206:3893:10196		chr7	38317021	X07205|TRGV9*01|Homo	35/35 nt	100	35	M12950|TRGJP*01|Homo	26/26 nt	100	26	tgtgccttgtgggattcacccgcgccccagcaagagttgggcaaaaaaatcaaggtattt	CALWDSPAPQQELGKKIKVF		TRG
TCGA-06-0185	10B	Blood Derived Normal	B04B0ABXX110307:3:1202:14165:41742		chr7	38353722	X13354|TRGV4*02|Homo	43/44 nt	97.7273	43	M12960|TRGJ1*01|Homo	30/30 nt	100	30	tgccacctgagggcttattataagaaactcttt	CHLRAYYKKLF		TRG
TCGA-06-0185	10B	Blood Derived Normal	B0691ABXX110317:6:2208:7060:159371		chr7	38353722	X13354|TRGV4*02|Homo	43/44 nt	97.7273	43	M12960|TRGJ1*01|Homo	30/30 nt	100	30	tgccacctgagggcttattataagaaactcttt	CHLRAYYKKLF		TRG
TCGA-06-0126	10A	Blood Derived Normal	B059PABXX110313:7:1105:2470:42466		chr7	38353720	X15272|TRGV4*01|Homo	44/44 nt	100	44	M12960|TRGJ1*01|Homo	26/26 nt	100	26	tgccacctgggtcactcttattataagaaactcttt	CHLGHSYYKKLF		TRG
TCGA-32-1982	10A	Blood Derived Normal	205D4ABXX100806:4:3:8571:94742		chr7	38253390	M13429|TRGV2*01|Homo	31/31 nt	100	31	M12961|TRGJ2*01|Homo	40/40 nt	100	40	tgtgccacctgggacgggcccccgaattattataagaaactcttt	CATWDGPPNYYKKLF		TRG
TCGA-32-1982	10A	Blood Derived Normal	205D4ABXX100806:4:27:10776:67330		chr7	38269492	X15274|TRGV9*02|Homo	21/21 nt	100	21	M12957|TRGJ1*02|Homo	45/45 nt	100	45	tgtgggaggtgcaacccccgatattataagaaactcttt	CGRCNPRYYKKLF		TRG
TCGA-32-1982	10A	Blood Derived Normal	205D4ABXX100806:4:25:2453:99362		chr7	38317017	X15274|TRGV9*02|Homo	50/50 nt	100	50	M12960|TRGJ1*01|Homo	23/23 nt	100	23	tgtgggaggtggggttataagaaactcttt	CGRWGYKKLF		TRG
TCGA-32-1982	10A	Blood Derived Normal	205D4ABXX100806:4:23:5161:186016		chr7	38330347	M13429|TRGV2*01|Homo	38/38 nt	100	38	M12960|TRGJ1*01|Homo	32/32 nt	100	32	tgtgccacctgggacgggggggggtataagaaactcttt	CATWDGGGYKKLF		TRG
TCGA-76-4931	10A	Blood Derived Normal	B059CABXX110315:4:2202:15124:42430		chr7	38253375	X15274|TRGV9*02|Homo	22/22 nt	100	22	M12957|TRGJ1*02|Homo	44/44 nt	100	44	tgtgccttgtgggaggtgcacggttataagaaactcttt	CALWEVHGYKKLF		TRG
TCGA-76-4931	10A	Blood Derived Normal	702CBABXX110303:8:1101:17320:193549		chr7	38269478	M12949|TRGV1*01|Homo	20/21 nt	95.2381	20	M12957|TRGJ1*02|Homo	42/42 nt	100	42	tgccacctgggaagggataagaaactcttt	CHLGRDKKLF		TRG
TCGA-76-4931	10A	Blood Derived Normal	B047RABXX110307:5:2202:8223:195831		chr7	38269486	AF159056|TRGV11*02|Homo	22/22 nt	100	22	M12957|TRGJ1*02|Homo	47/47 nt	100	47	tgtaccactgtgcctgctggaggttattataagaaactcttt	CTTVPAGGYYKKLF		TRG
TCGA-76-4931	10A	Blood Derived Normal	702K4ABXX110304:6:2208:19740:14271		chr7	38349354	X13355|TRGV5*01|Homo	50/51 nt	98.0392	50	M12960|TRGJ1*01|Homo	21/21 nt	100	21	tgtgccgcctgggacaggccaaattataagaaactcttt	CAAWDRPNYKKLF		TRG
TCGA-76-4931	10A	Blood Derived Normal	702K4ABXX110304:7:2207:5750:23252		chr7	38349354	M13430|TRGV3*01|Homo	51/51 nt	100	51	M12960|TRGJ1*01|Homo	21/21 nt	100	21	tgtgccacctgggacaggccaaattataagaaactcttt	CATWDRPNYKKLF		TRG
TCGA-76-4931	10A	Blood Derived Normal	70268ABXX110304:7:1105:9232:131589		chr7	38349356	X04038|TRGV3*02|Homo	44/44 nt	100	44	M12960|TRGJ1*01|Homo	29/29 nt	100	29	tgccacctgggacagcacaagaaactcttt	CHLGQHKKLF		TRG
TCGA-76-4931	10A	Blood Derived Normal	B003LABXX110228:7:2106:12948:53968		chr7	38353715	X13354|TRGV4*02|Homo	52/52 nt	100	52	M12960|TRGJ1*01|Homo	22/22 nt	100	22	tgtgccacctgggatgggggttataagaaactcttt	CATWDGGYKKLF		TRG
TCGA-76-4931	10A	Blood Derived Normal	7026FABXX110303:7:1104:17328:80448		chr7	38358511	X13355|TRGV5*01|Homo	41/41 nt	100	41	M12960|TRGJ1*01|Homo	29/29 nt	100	29	tgccacctgggacaggccgcacattattataagaaactcttt	CHLGQAAHYYKKLF		TRG
TCGA-76-4931	10A	Blood Derived Normal	70268ABXX110304:7:2206:17112:27717		chr7	38358525	X04038|TRGV3*02|Homo	44/44 nt	100	44	M12960|TRGJ1*01|Homo	26/26 nt	100	26	tgctcccccaagaaactcttt	CSPKKLF		TRG
TCGA-12-0619	01A	Primary Tumor	B04UKABXX110307:6:2202:17354:157757		chr7	38330353	M13434|TRGV8*01|Homo	52/52 nt	100	52	M12960|TRGJ1*01|Homo	24/24 nt	100	24	tgtgccacttataagaaactcttt	CATYKKLF		TRG
TCGA-28-2514	10A	Blood Derived Normal	C00HWABXX110325:3:2104:20325:16839		chr7	38273591	X15274|TRGV9*02|Homo	22/22 nt	100	22	M12950|TRGJP*01|Homo	55/55 nt	100	55	tgtgccttgtgggaggtgcaagagttgggcaaaaaaatcaaggtattt	CALWEVQELGKKIKVF		TRG
TCGA-28-2514	10A	Blood Derived Normal	C00U7ABXX110327:7:2102:20048:173572		chr7	38273591	X15274|TRGV9*02|Homo	22/22 nt	100	22	M12950|TRGJP*01|Homo	55/55 nt	100	55	tgtgccttgtgggaggtgcaagagttgggcaaaaaaatcaaggtattt	CALWEVQELGKKIKVF		TRG
TCGA-02-2466	10A	Blood Derived Normal	207FWABXX100708:2:8:17343:144925		chr7	38253383	X07205|TRGV9*01|Homo	22/22 nt	100	22	M12957|TRGJ1*02|Homo	44/44 nt	100	44	tgtgggaagaaggctttttattataagaaactcttt	CGKKAFYYKKLF		TRG
TCGA-02-2466	10A	Blood Derived Normal	207FWABXX100708:2:26:14502:85943		chr7	38362863	M13429|TRGV2*01|Homo	48/48 nt	100	48	M12960|TRGJ1*01|Homo	25/25 nt	100	25	tgtgccacctgggacgggctaaagaaactcttt	CATWDGLKKLF		TRG
TCGA-06-1806	10B	Blood Derived Normal	C00KDACXX110825:1:1208:21073:127514		chr7	38330348	M13429|TRGV2*01|Homo	42/46 nt	91.3043	42	M12960|TRGJ1*01|Homo	23/23 nt	100	23	tgtgccacctgggtcgccccactttattataagaaactcttt	CATWVAPLYYKKLF		TRG
TCGA-06-1806	10B	Blood Derived Normal	B020DACXX110829:5:2103:4641:100744		chr7	38358512	M27337|TRGV2*02|Homo	53/53 nt	100	53	M12960|TRGJ1*01|Homo	20/20 nt	100	20	tgtgccacctgggacaggtattataagaaactcttt	CATWDRYYKKLF		TRG
TCGA-12-5295	01A	Primary Tumor	702K4ABXX110304:5:2105:19341:165395		chr7	38349354	M13430|TRGV3*01|Homo	38/38 nt	100	38	M12960|TRGJ1*01|Homo	21/21 nt	100	21	tgtgccacctgggacaggccggaactttggtcctcttattataagaaactcttt	CATWDRPELWSSYYKKLF		TRG
TCGA-27-2521	10A	Blood Derived Normal	B09V2ABXX110408:3:2207:20344:155722		chr7	38253377	X07205|TRGV9*01|Homo	20/21 nt	95.2381	20	M12961|TRGJ2*01|Homo	50/50 nt	100	50	tgtgggggagggaattattataagaaactcttt	CGGGNYYKKLF		TRG
TCGA-27-2521	10A	Blood Derived Normal	C011LABXX110405:1:2204:2851:19048		chr7	38253387	M13429|TRGV2*01|Homo	37/37 nt	100	37	M12957|TRGJ1*02|Homo	36/36 nt	100	36	tgtgccacctgggacgggcggtataagaaactcttt	CATWDGRYKKLF		TRG
TCGA-27-2521	10A	Blood Derived Normal	C00HWABXX110325:1:1103:9466:108641		chr7	38253390	M27337|TRGV2*02|Homo	30/30 nt	100	30	M12961|TRGJ2*01|Homo	40/40 nt	100	40	tgccacctgggcgccacgaattattataagaaactcttt	CHLGATNYYKKLF		TRG
TCGA-27-2521	10A	Blood Derived Normal	C00U7ABXX110327:7:2105:12665:129193		chr7	38253390	M27337|TRGV2*02|Homo	30/30 nt	100	30	M12961|TRGJ2*01|Homo	40/40 nt	100	40	tgccacctgggcgccacgaattattataagaaactcttt	CHLGATNYYKKLF		TRG
TCGA-27-2521	10A	Blood Derived Normal	B06UCABXX110322:1:1201:3489:66839		chr7	38269481	X13354|TRGV4*02|Homo	20/20 nt	100	20	M12957|TRGJ1*02|Homo	38/38 nt	100	38	tgtgccacctgggatgggcacggggggaaactcttt	CATWDGHGGKLF		TRG
TCGA-27-2521	10A	Blood Derived Normal	C00U7ABXX110327:8:1208:17808:84679		chr7	38253390	M27337|TRGV2*02|Homo	30/30 nt	100	30	M12961|TRGJ2*01|Homo	40/40 nt	100	40	tgccacctgggcgccacgaattattataagaaactcttt	CHLGATNYYKKLF		TRG
TCGA-27-2521	10A	Blood Derived Normal	B09V2ABXX110408:3:1106:20367:75505		chr7	38317017	X15274|TRGV9*02|Homo	51/51 nt	100	51	M12950|TRGJP*01|Homo	19/19 nt	100	19	tgtgccttgtgggaggtggggattgagttgggcaaaaaaatcaaggtattt	CALWEVGIELGKKIKVF		TRG
TCGA-27-2521	10A	Blood Derived Normal	B06UCABXX110322:7:1106:21208:49508		chr7	38345034	AF159056|TRGV5P*02|Homo	54/54 nt	100	54	M12960|TRGJ1*01|Homo	22/22 nt	100	22	tgtgccacctggggttattataagaaactcttt	CATWGYYKKLF		TRG
TCGA-27-2521	10A	Blood Derived Normal	C00U7ABXX110327:2:2105:14703:182865		chr7	38353720	X15272|TRGV4*01|Homo	53/53 nt	100	53	M12960|TRGJ1*01|Homo	21/21 nt	100	21	tgtgccacctggggcaattattataagaaactcttt	CATWGNYYKKLF		TRG
TCGA-06-0129	10A	Blood Derived Normal	C00DHABXX110310:2:2203:19473:62163		chr7	38253389	M13430|TRGV3*01|Homo	29/29 nt	100	29	M12961|TRGJ2*01|Homo	39/39 nt	100	39	tgccacctaccctcggattattataagaaactcttt	CHLPSDYYKKLF		TRG
TCGA-76-6283	10A	Blood Derived Normal	B020DACXX110829:2:1306:8396:126384		chr7	38253370	X15274|TRGV9*02|Homo	19/19 nt	100	19	M12957|TRGJ1*02|Homo	44/44 nt	100	44	tgtgggaggtgcgcttataagaaactcttt	CGRCAYKKLF		TRG
TCGA-76-6283	10A	Blood Derived Normal	C00KDACXX110825:5:1105:5594:75757		chr7	38253390	M13434|TRGV8*01|Homo	33/33 nt	100	33	M12961|TRGJ2*01|Homo	38/38 nt	100	38	tgccacctgggatatctgcattattataagaaactcttt	CHLGYLHYYKKLF		TRG
TCGA-76-6283	10A	Blood Derived Normal	C00KDACXX110825:2:1108:4699:114838		chr7	38330347	M13434|TRGV8*01|Homo	41/41 nt	100	41	M12960|TRGJ1*01|Homo	31/31 nt	100	31	tgtgccacctgggaccttaattattataagaaactcttt	CATWDLNYYKKLF		TRG
TCGA-76-6283	10A	Blood Derived Normal	C00KDACXX110825:8:1307:8673:55569		chr7	38353720	X13354|TRGV4*02|Homo	37/37 nt	100	37	M12960|TRGJ1*01|Homo	32/32 nt	100	32	tgtgccacctggggggagggttattataagaaactcttt	CATWGEGYYKKLF		TRG
TCGA-76-6283	10A	Blood Derived Normal	B01W1ACXX110829:5:1301:7308:189554		chr7	38362866	M13429|TRGV2*01|Homo	52/53 nt	98.1132	52	M12960|TRGJ1*01|Homo	19/19 nt	100	19	tgtgccacctgggacgaggttgagaaactcttt	CATWDEVEKLF		TRG
TCGA-06-0649	10A	Blood Derived Normal	B04UGABXX110308:8:1103:3138:63320		chr7	38358511	M13430|TRGV3*01|Homo	53/53 nt	100	53	M12960|TRGJ1*01|Homo	19/19 nt	100	19	tgccacctgggacaggccccgaattattataagaaactcttt	CHLGQAPNYYKKLF		TRG
TCGA-14-1825	10A	Blood Derived Normal	B025DABXX110325:1:1107:17463:195193		chr7	38353719	X15272|TRGV4*01|Homo	42/43 nt	97.6744	42	M12960|TRGJ1*01|Homo	30/30 nt	100	30	tgccacctgggaggtggctataagaaactcttt	CHLGGGYKKLF		TRG
TCGA-14-1825	10A	Blood Derived Normal	B0590ABXX110313:1:1201:17658:165298		chr7	38353719	X15272|TRGV4*01|Homo	42/43 nt	97.6744	42	M12960|TRGJ1*01|Homo	30/30 nt	100	30	tgccacctgggaggtggctataagaaactcttt	CHLGGGYKKLF		TRG
TCGA-14-1825	10A	Blood Derived Normal	B05A0ABXX110313:8:2105:16622:69122		chr7	38353719	X15272|TRGV4*01|Homo	42/43 nt	97.6744	42	M12960|TRGJ1*01|Homo	30/30 nt	100	30	tgccacctgggaggtggctataagaaactcttt	CHLGGGYKKLF		TRG
TCGA-76-4927	10A	Blood Derived Normal	B049TABXX110306:5:2107:2872:112509		chr7	38299811	X74798|TRGV10*02|Homo	49/49 nt	100	49	M12960|TRGJ1*01|Homo	24/24 nt	100	24	tgtgctgcgtgggattataagaattattataagaaactcttt	CAAWDYKNYYKKLF		TRG
TCGA-76-4927	10A	Blood Derived Normal	B047RABXX110307:2:2106:9777:127404		chr7	38299811	X74798|TRGV10*02|Homo	49/49 nt	100	49	M12960|TRGJ1*01|Homo	24/24 nt	100	24	tgtgctgcgtgggattataagaattattataagaaactcttt	CAAWDYKNYYKKLF		TRG
TCGA-76-4927	10A	Blood Derived Normal	70268ABXX110304:6:2105:20531:48542		chr7	38317019	X15274|TRGV9*02|Homo	46/46 nt	100	46	M12960|TRGJ1*01|Homo	28/29 nt	96.5517	28	tgtgccttgtgggaggcaatttattataagaaactcttt	CALWEAIYYKKLF		TRG
TCGA-76-4927	10A	Blood Derived Normal	702K4ABXX110304:1:1101:6118:48759		chr7	38317019	X07205|TRGV9*01|Homo	45/45 nt	100	45	M12960|TRGJ1*01|Homo	24/24 nt	100	24	tgtgccttgtgggaggcctcacctaagaaactcttt	CALWEASPKKLF		TRG
TCGA-76-4927	10A	Blood Derived Normal	70268ABXX110304:8:2102:2245:143471		chr7	38345035	M13431|TRGV5P*01|Homo	51/52 nt	98.0769	51	M12960|TRGJ1*01|Homo	25/25 nt	100	25	tgtgccacctgggcaaagaaactcttt	CATWAKKLF		TRG
TCGA-76-4927	10A	Blood Derived Normal	B06PMABXX110325:8:1101:4269:130453		chr7	38358511	X13355|TRGV5*01|Homo	43/43 nt	100	43	M12960|TRGJ1*01|Homo	26/26 nt	100	26	tgccacctgggacaggctctcttttattataagaaactcttt	CHLGQALFYYKKLF		TRG
TCGA-76-4927	10A	Blood Derived Normal	B06PMABXX110325:8:2108:9331:166257		chr7	38358515	X04038|TRGV3*02|Homo	46/46 nt	100	46	M12960|TRGJ1*01|Homo	28/28 nt	100	28	tgtgccacctgggacgagaattattataagaaactcttt	CATWDENYYKKLF		TRG
TCGA-32-1986	01A	Primary Tumor	C00HWABXX110325:1:1105:10049:99201		chr7	38269501	X07205|TRGV9*01|Homo	28/28 nt	100	28	M12957|TRGJ1*02|Homo	37/37 nt	100	37	tgtgccttgtgggaggtgcaaagggccccttattataagaaactcttt	CALWEVQRAPYYKKLF		TRG
TCGA-06-0130	01A	Primary Tumor	B067VABXX110310:8:2202:17087:110297		chr7	38269500	M13429|TRGV2*01|Homo	27/27 nt	100	27	M12961|TRGJ2*01|Homo	41/41 nt	100	41	tgtgccaccataccggtgaattattataagaaactcttt	CATIPVNYYKKLF		TRG
TCGA-06-0157	10A	Blood Derived Normal	B06CWABXX110314:6:1104:11647:55845		chr7	38269501	M13430|TRGV3*01|Homo	36/36 nt	100	36	M12957|TRGJ1*02|Homo	36/36 nt	100	36	tgtgccacctgggacagtggatattataagaaactcttt	CATWDSGYYKKLF		TRG
TCGA-06-0157	10A	Blood Derived Normal	B04B0ABXX110307:2:2207:13197:32025		chr7	38269501	M13430|TRGV3*01|Homo	36/36 nt	100	36	M12957|TRGJ1*02|Homo	36/36 nt	100	36	tgtgccacctgggacagtggatattataagaaactcttt	CATWDSGYYKKLF		TRG
TCGA-06-0157	10A	Blood Derived Normal	B058MABXX110314:5:2207:17634:2591		chr7	38269501	M13430|TRGV3*01|Homo	36/36 nt	100	36	M12957|TRGJ1*02|Homo	36/36 nt	100	36	tgtgccacctgggacagtggatattataagaaactcttt	CATWDSGYYKKLF		TRG
TCGA-32-1970	10A	Blood Derived Normal	205D4ABXX100806:3:23:10891:105647		chr7	38253382	M13429|TRGV2*01|Homo	21/21 nt	100	21	M12961|TRGJ2*01|Homo	46/46 nt	100	46	tgccacctgggacgggcaccatgggattattataagaaactcttt	CHLGRAPWDYYKKLF		TRG
TCGA-06-0875	01A	Primary Tumor	B0590ABXX110313:2:1205:6060:103188		chr7	38253370	M13434|TRGV8*01|Homo	19/19 nt	100	19	M12957|TRGJ1*02|Homo	45/45 nt	100	45	tgtgccacctgggatagcaattataagaaactcttt	CATWDSNYKKLF		TRG
TCGA-06-0644	10A	Blood Derived Normal	B05A3ABXX110314:3:2205:9868:195703		chr7	38269476	M13434|TRGV8*01|Homo	24/24 nt	100	24	M12957|TRGJ1*02|Homo	41/42 nt	97.619	41	tgtgccacctgggataggaaactcttt	CATWDRKLF		TRG
TCGA-06-0644	10A	Blood Derived Normal	B06CWABXX110314:5:2103:12384:32632		chr7	38269489	AF159056|TRGV5P*02|Homo	24/24 nt	100	24	M12957|TRGJ1*02|Homo	43/43 nt	100	43	tgtgccacctggggggagggatataagaaactcttt	CATWGEGYKKLF		TRG
TCGA-26-1442	10A	Blood Derived Normal	C01GEABXX110615:2:2106:7777:25957		chr7	38362863	M13429|TRGV2*01|Homo	48/48 nt	100	48	M12960|TRGJ1*01|Homo	21/21 nt	100	21	tgtgccacctgggacgggccgacggattattataagaaactcttt	CATWDGPTDYYKKLF		TRG
TCGA-32-1979	10A	Blood Derived Normal	C01GEABXX110615:3:2104:12374:117047		chr7	38273603	X15274|TRGV9*02|Homo	23/23 nt	100	23	M12950|TRGJP*01|Homo	42/42 nt	100	42	tgtgccttgtgggaggcgacatcacctcaagagttgggcaaaaaaatcaaggtattt	CALWEATSPQELGKKIKVF		TRG
TCGA-06-A7TL	10A	Blood Derived Normal	C5K4WACXX141203:1:2112:9384:39779		chr7	38362863	M13429|TRGV2*01|Homo	39/39 nt	100	39	M12960|TRGJ1*01|Homo	33/33 nt	100	33	tgccacctgggacgggctttttataagaaactcttt	CHLGRAFYKKLF		TRG
TCGA-06-0139	10A	Blood Derived Normal	C004JABXX110313:1:1205:3760:58486		chr7	38317021	X15274|TRGV9*02|Homo	53/53 nt	100	53	M12960|TRGJ1*01|Homo	20/20 nt	100	20	tgtgccttgtgggactcgaattattataagaaactcttt	CALWDSNYYKKLF		TRG
TCGA-14-1823	10A	Blood Derived Normal	B05AGABXX110313:1:2101:13896:40969		chr7	38253377	X13354|TRGV4*02|Homo	20/20 nt	100	20	M12960|TRGJ1*01|Homo	50/50 nt	100	50	tgtgccacctgggatggaaagaattattataagaaactcttt	CATWDGKNYYKKLF		TRG
TCGA-14-1823	10A	Blood Derived Normal	B04UGABXX110308:1:1108:7593:33252		chr7	38273612	M13429|TRGV2*01|Homo	38/38 nt	100	38	M12950|TRGJP*01|Homo	35/35 nt	100	35	tgccacctgggacgggccaggcaagagttgggcaaaaaaatcaaggtattt	CHLGRARQELGKKIKVF		TRG
TCGA-14-1823	10A	Blood Derived Normal	B04UGABXX110308:1:1108:7593:33252		chr7	38362863	M13429|TRGV2*01|Homo	41/41 nt	100	41	M12950|TRGJP*01|Homo	32/32 nt	100	32	tgccacctgggacgggccaggcaagagttgggcaaaaaaatcaaggtattt	CHLGRARQELGKKIKVF		TRG
TCGA-32-4209	10A	Blood Derived Normal	B00AHABXX110131:1:6:18440:7985		chr7	38269493	X13354|TRGV4*02|Homo	27/27 nt	100	27	M12961|TRGJ2*01|Homo	46/46 nt	100	46	tgtgccacctggggggattattataagaaactcttt	CATWGDYYKKLF		TRG
TCGA-32-4209	10A	Blood Derived Normal	B00AHABXX110131:5:45:15232:128604		chr7	38349354	M13430|TRGV3*01|Homo	42/42 nt	100	42	M12960|TRGJ1*01|Homo	31/31 nt	100	31	tgccacctgggacaggccaattataagaaactcttt	CHLGQANYKKLF		TRG
TCGA-32-4209	10A	Blood Derived Normal	702MMABXX110128:7:3:8752:31479		chr7	38353717	X15272|TRGV4*01|Homo	51/51 nt	100	51	M12960|TRGJ1*01|Homo	24/24 nt	100	24	tgtgccacctgggatgtttataagaaactcttt	CATWDVYKKLF		TRG
TCGA-32-1986	10A	Blood Derived Normal	B097UABXX110405:8:2106:3782:32321		chr7	38253385	M12949|TRGV1*01|Homo	22/22 nt	100	22	M12957|TRGJ1*02|Homo	39/39 nt	100	39	tgttataagaaactcttt	CYKKLF		TRG
TCGA-32-1986	10A	Blood Derived Normal	C00U7ABXX110327:2:1207:6009:117573		chr7	38253390	M13429|TRGV2*01|Homo	32/32 nt	100	32	M12957|TRGJ1*02|Homo	33/33 nt	100	33	tgccacctgggacgggctcggggacggtataagaaactcttt	CHLGRARGRYKKLF		TRG
TCGA-32-1986	10A	Blood Derived Normal	C00HWABXX110325:1:2102:3008:193034		chr7	38269493	M27337|TRGV2*02|Homo	28/28 nt	100	28	M12961|TRGJ2*01|Homo	46/48 nt	95.8333	46	tgtgccacctgggagaattattataagaagcgcttt	CATWENYYKKRF		TRG
TCGA-32-1986	10A	Blood Derived Normal	C011EABXX110401:6:1105:21260:154659		chr7	38358515	X04038|TRGV3*02|Homo	51/51 nt	100	51	M12960|TRGJ1*01|Homo	21/21 nt	100	21	tgtgccacctgggacgggaataagaaactcttt	CATWDGNKKLF		TRG
TCGA-32-1986	10A	Blood Derived Normal	B097UABXX110405:7:1203:2586:4983		chr7	38358517	M13429|TRGV2*01|Homo	42/42 nt	100	42	M12960|TRGJ1*01|Homo	30/30 nt	100	30	tgtgccacctgggcctgttattataagaaactcttt	CATWACYYKKLF		TRG
TCGA-32-1986	10A	Blood Derived Normal	B06PRABXX110323:5:2202:16146:150055		chr7	38362866	M13429|TRGV2*01|Homo	43/43 nt	100	43	M12960|TRGJ1*01|Homo	30/30 nt	100	30	tgccacctgggacgcacttattataagaaactcttt	CHLGRTYYKKLF		TRG
TCGA-06-0167	01A	Primary Tumor	B04A7ABXX110307:3:1104:20468:100953		chr7	38253380	X07205|TRGV9*01|Homo	23/23 nt	100	23	M12961|TRGJ2*01|Homo	49/50 nt	98	49	tgtgccttgtggggaaggaa-tattataagaaactcttt	CALWGRNIIRNS		TRG
TCGA-06-0167	01A	Primary Tumor	B04A7ABXX110307:5:1207:17754:155498		chr7	38253380	X07205|TRGV9*01|Homo	23/23 nt	100	23	M12961|TRGJ2*01|Homo	49/50 nt	98	49	tgtgccttgtggggaaggaa-tattataagaaactcttt	CALWGRNIIRNS		TRG
TCGA-06-0167	01A	Primary Tumor	B047BABXX110303:1:2204:8984:146345		chr7	38253380	X07205|TRGV9*01|Homo	23/23 nt	100	23	M12961|TRGJ2*01|Homo	49/50 nt	98	49	tgtgccttgtggggaaggaa-tattataagaaactcttt	CALWGRNIIRNS		TRG
TCGA-06-0167	01A	Primary Tumor	B04UKABXX110307:6:1107:16019:137092		chr7	38253380	X07205|TRGV9*01|Homo	23/23 nt	100	23	M12961|TRGJ2*01|Homo	49/50 nt	98	49	tgtgccttgtggggaaggaa-tattataagaaactcttt	CALWGRNIIRNS		TRG
TCGA-06-0167	01A	Primary Tumor	B05ATABXX110314:4:1205:1678:156219		chr7	38253380	X07205|TRGV9*01|Homo	23/23 nt	100	23	M12961|TRGJ2*01|Homo	49/50 nt	98	49	tgtgccttgtggggaaggaa-tattataagaaactcttt	CALWGRNIIRNS		TRG
TCGA-06-0237	10A	Blood Derived Normal	B04A7ABXX110307:8:1208:7217:32962		chr7	38253375	M27337|TRGV2*02|Homo	24/24 nt	100	24	M12957|TRGJ1*02|Homo	47/47 nt	100	47	tgccacctgggttattataagaaactcttt	CHLGYYKKLF		TRG
TCGA-06-0237	10A	Blood Derived Normal	B058MABXX110314:6:2108:2997:190368		chr7	38253375	M27337|TRGV2*02|Homo	24/24 nt	100	24	M12957|TRGJ1*02|Homo	47/47 nt	100	47	tgccacctgggttattataagaaactcttt	CHLGYYKKLF		TRG
TCGA-06-6389	10A	Blood Derived Normal	C01REACXX110629:2:1303:18018:84390		chr7	38269497	M12949|TRGV1*01|Homo	22/22 nt	100	22	M12957|TRGJ1*02|Homo	41/41 nt	100	41	tgccacctgggacaggcaagggtcggagcttattataagaaactcttt	CHLGQARVGAYYKKLF		TRG
TCGA-19-2625	01A	Primary Tumor	B058PABXX110316:3:2105:14784:125857		chr7	38253385	X07205|TRGV9*01|Homo	27/27 nt	100	27	M12957|TRGJ1*02|Homo	37/37 nt	100	37	tgtgccttgtgggaggcggagatcctcaataagaaactcttt	CALWEAEILNKKLF		TRG
TCGA-15-1444	10A	Blood Derived Normal	D03U9ACXX110625:3:1305:6347:176414		chr7	38353717	X13354|TRGV4*02|Homo	51/51 nt	100	51	M12960|TRGJ1*01|Homo	21/21 nt	100	21	tgtgccacctgggatgaggttaagaaactcttt	CATWDEVKKLF		TRG
TCGA-28-1753	01A	Primary Tumor	C011LABXX110405:1:2204:20786:151455		chr7	38353714	X13354|TRGV4*02|Homo	38/38 nt	100	38	M12957|TRGJ1*02|Homo	33/33 nt	100	33	tgccacctgggatgggcgtggtataagaaactcttt	CHLGWAWYKKLF		TRG
TCGA-41-6646	10A	Blood Derived Normal	B01W1ACXX110829:5:1303:3913:43940		chr7	38330348	M13434|TRGV8*01|Homo	44/44 nt	100	44	M12960|TRGJ1*01|Homo	28/28 nt	100	28	tgccacctgggccgtaattattataagaaactcttt	CHLGRNYYKKLF		TRG
TCGA-41-6646	10A	Blood Derived Normal	B01W1ACXX110829:6:2105:13733:183831		chr7	38330348	M13434|TRGV8*01|Homo	44/44 nt	100	44	M12960|TRGJ1*01|Homo	26/26 nt	100	26	tgccacctgggccgtaattattataagaaactcttt	CHLGRNYYKKLF		TRG
TCGA-02-2485	10A	Blood Derived Normal	C00HWABXX110325:7:2205:14561:80292		chr7	38253367	M13429|TRGV2*01|Homo	20/20 nt	100	20	M12957|TRGJ1*02|Homo	40/40 nt	100	40	tgtgccacctgggacgggccgaagaaactcttt	CATWDGPKKLF		TRG
TCGA-02-2485	10A	Blood Derived Normal	C00HWABXX110325:6:2205:11088:169718		chr7	38253367	M13429|TRGV2*01|Homo	20/20 nt	100	20	M12957|TRGJ1*02|Homo	40/40 nt	100	40	tgtgccacctgggacgggccgaagaaactcttt	CATWDGPKKLF		TRG
TCGA-02-2485	10A	Blood Derived Normal	C011LABXX110405:1:2108:7478:62909		chr7	38269489	M12949|TRGV1*01|Homo	25/25 nt	100	25	M12957|TRGJ1*02|Homo	42/43 nt	97.6744	42	tgtgccacctgggacaggcgggggtataagaaactcttt	CATWDRRGYKKLF		TRG
TCGA-02-2485	10A	Blood Derived Normal	C00HWABXX110325:1:2102:2945:29054		chr7	38317019	X15274|TRGV9*02|Homo	46/46 nt	100	46	M12960|TRGJ1*01|Homo	26/26 nt	100	26	tgccttgtgggaggccaatattataagaaactcttt	CLVGGQYYKKLF		TRG
TCGA-02-2485	10A	Blood Derived Normal	C011EABXX110401:4:2102:14091:28370		chr7	38358511	M13430|TRGV3*01|Homo	54/54 nt	100	54	M12960|TRGJ1*01|Homo	19/19 nt	100	19	tgtgccacctgggacaggccgaagaaactcttt	CATWDRPKKLF		TRG
TCGA-06-5418	10A	Blood Derived Normal	B06PMABXX110325:7:1201:21351:163520		chr7	38269497	X13355|TRGV5*01|Homo	30/30 nt	100	30	M12961|TRGJ2*01|Homo	42/42 nt	100	42	tgtgccacctgggacagggaagattattataagaaactcttt	CATWDREDYYKKLF		TRG
TCGA-06-0749	10A	Blood Derived Normal	B0685ABXX110313:6:2208:16330:8097		chr7	38353718	X13354|TRGV4*02|Homo	34/34 nt	100	34	M12957|TRGJ1*02|Homo	31/31 nt	100	31	tgtgccacctgggatccctatccagggaaactcttt	CATWDPYPGKLF		TRG
TCGA-06-6695	10A	Blood Derived Normal	B01W1ACXX110829:8:2104:19007:134654		chr7	38253383	M13429|TRGV2*01|Homo	34/35 nt	97.1429	34	M12961|TRGJ2*01|Homo	38/38 nt	100	38	tgtgccacctgggtcggttgtaagaaactcttt	CATWVGCKKLF		TRG
TCGA-06-6695	10A	Blood Derived Normal	B020DACXX110829:1:2208:13919:34350		chr7	38253383	M13429|TRGV2*01|Homo	34/35 nt	97.1429	34	M12961|TRGJ2*01|Homo	38/38 nt	100	38	tgtgccacctgggtcggttgtaagaaactcttt	CATWVGCKKLF		TRG
TCGA-06-2564	01A	Primary Tumor	C011EABXX110401:1:2104:9048:185581		chr7	38269500	X13355|TRGV5*01|Homo	27/27 nt	100	27	M12957|TRGJ1*02|Homo	38/38 nt	100	38	tgcatgccttattataagaaactcttt	CMPYYKKLF		TRG
TCGA-06-2564	01A	Primary Tumor	B06UCABXX110322:6:2201:13412:10943		chr7	38330346	M13434|TRGV8*01|Homo	45/45 nt	100	45	M12960|TRGJ1*01|Homo	26/26 nt	100	26	tgccacctgggatttccaaattattataagaaactcttt	CHLGFPNYYKKLF		TRG
TCGA-06-2564	01A	Primary Tumor	B07T4ABXX110325:8:1104:1565:93329		chr7	38330346	M13434|TRGV8*01|Homo	45/45 nt	100	45	M12960|TRGJ1*01|Homo	26/26 nt	100	26	tgccacctgggatttccaaattattataagaaactcttt	CHLGFPNYYKKLF		TRG
TCGA-06-2564	01A	Primary Tumor	C011EABXX110401:8:2102:15224:44239		chr7	38330346	M13434|TRGV8*01|Homo	45/45 nt	100	45	M12960|TRGJ1*01|Homo	26/26 nt	100	26	tgccacctgggatttccaaattattataagaaactcttt	CHLGFPNYYKKLF		TRG
TCGA-32-1982	01A	Primary Tumor	205D4ABXX100806:5:22:9510:181274		chr7	38330347	M13434|TRGV8*01|Homo	45/46 nt	97.8261	45	M12960|TRGJ1*01|Homo	30/30 nt	100	30	tgtgccacctgggaagggtataagaaactcttt	CATWEGYKKLF		TRG
TCGA-06-2562	10A	Blood Derived Normal	B06PRABXX110323:7:2208:7326:124491		chr7	38253369	M12949|TRGV1*01|Homo	23/23 nt	100	23	M12960|TRGJ1*01|Homo	39/39 nt	100	39	tgccacctgggacagggggagaaactcttt	CHLGQGEKLF		TRG
TCGA-06-2562	10A	Blood Derived Normal	C011EABXX110401:1:2204:15845:134562		chr7	38253369	M12949|TRGV1*01|Homo	23/23 nt	100	23	M12960|TRGJ1*01|Homo	39/39 nt	100	39	tgccacctgggacagggggagaaactcttt	CHLGQGEKLF		TRG
TCGA-06-2562	10A	Blood Derived Normal	B06PRABXX110323:1:2105:2936:26401		chr7	38349354	M13430|TRGV3*01|Homo	50/50 nt	100	50	M12960|TRGJ1*01|Homo	24/24 nt	100	24	tgtgccacctgggacaggcggaattattataagaaactcttt	CATWDRRNYYKKLF		TRG
TCGA-06-2562	10A	Blood Derived Normal	B097UABXX110405:7:2107:11171:155064		chr7	38353713	X15272|TRGV4*01|Homo	44/44 nt	100	44	M12960|TRGJ1*01|Homo	31/31 nt	100	31	tgtgccacctgggatgggcattattataagaaactcttt	CATWDGHYYKKLF		TRG
TCGA-06-2562	10A	Blood Derived Normal	C00U7ABXX110327:6:1207:7390:12552		chr7	38358514	X13355|TRGV5*01|Homo	47/47 nt	100	47	M12960|TRGJ1*01|Homo	28/28 nt	100	28	tgtgccacctgggacatttataagaaactcttt	CATWDIYKKLF		TRG
TCGA-06-2562	10A	Blood Derived Normal	B06UCABXX110322:4:2103:19556:27091		chr7	38362869	M13429|TRGV2*01|Homo	48/48 nt	100	48	M12960|TRGJ1*01|Homo	21/21 nt	100	21	tgccacctgggccccttaaattattataagaaactcttt	CHLGPLNYYKKLF		TRG
TCGA-12-3649	10A	Blood Derived Normal	206EVABXX100901:2:46:12582:3582		chr7	38349364	X04038|TRGV3*02|Homo	39/39 nt	100	39	M12960|TRGJ1*01|Homo	26/26 nt	100	26	tgccacccctctcccgggaagaaactcttt	CHPSPGKKLF		TRG
TCGA-06-0119	10A	Blood Derived Normal	B059PABXX110313:8:2204:20007:36283		chr7	38330346	M13434|TRGV8*01|Homo	53/53 nt	100	53	M12960|TRGJ1*01|Homo	19/19 nt	100	19	tgccacctgggatccggtaagaaactcttt	CHLGSGKKLF		TRG
TCGA-06-0119	10A	Blood Derived Normal	C004TABXX110313:6:1208:1556:31749		chr7	38330346	M13434|TRGV8*01|Homo	53/53 nt	100	53	M12960|TRGJ1*01|Homo	19/19 nt	100	19	tgccacctgggatccggtaagaaactcttt	CHLGSGKKLF		TRG
TCGA-76-6285	10A	Blood Derived Normal	C01GEABXX110615:6:1206:14025:155724		chr7	38253382	M13430|TRGV3*01|Homo	31/31 nt	100	31	M12961|TRGJ2*01|Homo	46/46 nt	100	46	tgtgccacctgggattattataagaaactcttt	CATWDYYKKLF		TRG
TCGA-76-6285	10A	Blood Derived Normal	C01GEABXX110615:6:1101:17941:44669		chr7	38317015	X07205|TRGV9*01|Homo	38/38 nt	100	38	M12961|TRGJ2*01|Homo	37/37 nt	100	37	tgtgccttgtgggaggtgcagaaactcttt	CALWEVQKLF		TRG
TCGA-06-0151	10A	Blood Derived Normal	B047BABXX110303:3:1208:2467:85860		chr7	38269504	M13430|TRGV3*01|Homo	31/31 nt	100	31	M12960|TRGJ1*01|Homo	33/33 nt	100	33	tgtgccacctgggacctccccccgatctattataagaaactcttt	CATWDLPPIYYKKLF		TRG
TCGA-06-0151	10A	Blood Derived Normal	B04UKABXX110307:6:2104:13496:61707		chr7	38349354	M13430|TRGV3*01|Homo	36/36 nt	100	36	M12960|TRGJ1*01|Homo	36/36 nt	100	36	tgtgccacctgggacaggcgggattattataagaaactcttt	CATWDRRDYYKKLF		TRG
TCGA-06-0151	10A	Blood Derived Normal	B04UKABXX110307:4:1104:10043:140269		chr7	38353718	X15272|TRGV4*01|Homo	52/52 nt	100	52	M12960|TRGJ1*01|Homo	23/23 nt	100	23	tgtgccacctgggatcattataagaaactcttt	CATWDHYKKLF		TRG
TCGA-06-0151	10A	Blood Derived Normal	B058MABXX110314:8:1108:3604:35815		chr7	38362863	M13429|TRGV2*01|Homo	48/48 nt	100	48	M12960|TRGJ1*01|Homo	25/25 nt	100	25	tgccacctgggacgggccgattattataagaaactcttt	CHLGRADYYKKLF		TRG
TCGA-27-2528	01A	Primary Tumor	C00U7ABXX110327:6:2104:10248:38689		chr7	38291621	Y11227|TRGV11*01|Homo	42/42 nt	100	42	M12957|TRGJ1*02|Homo	38/38 nt	100	38	tgcctgctggattataagaaactcttt	CLLDYKKLF		TRG
TCGA-27-2528	01A	Primary Tumor	C011EABXX110401:2:2207:2515:4706		chr7	38291621	Y11227|TRGV11*01|Homo	42/42 nt	100	42	M12957|TRGJ1*02|Homo	38/38 nt	100	38	tgcctgctggattataagaaactcttt	CLLDYKKLF		TRG
TCGA-06-6699	10A	Blood Derived Normal	C00KDACXX110825:2:1103:19663:107307		chr7	38253386	X13355|TRGV5*01|Homo	34/34 nt	100	34	M12957|TRGJ1*02|Homo	39/39 nt	100	39	tgccacctgggacaggcgcattataagaaactcttt	CHLGQAHYKKLF		TRG
TCGA-76-4926	10A	Blood Derived Normal	B0468ABXX110307:1:1103:6613:21866		chr7	38253384	M13429|TRGV2*01|Homo	35/36 nt	97.2222	35	M12957|TRGJ1*02|Homo	40/40 nt	100	40	tgccacctgggacgttataagaaactcttt	CHLGRYKKLF		TRG
TCGA-76-4926	10A	Blood Derived Normal	B0468ABXX110307:6:1105:19800:158352		chr7	38253387	X07205|TRGV9*01|Homo	30/30 nt	100	30	M12961|TRGJ2*01|Homo	41/41 nt	100	41	tgccttgtgggagggagtgattattataagaaactcttt	CLVGGSDYYKKLF		TRG
TCGA-76-4926	10A	Blood Derived Normal	702CBABXX110303:1:2205:15012:151747		chr7	38269479	M13430|TRGV3*01|Homo	23/23 nt	100	23	M12957|TRGJ1*02|Homo	39/39 nt	100	39	tgtgccacctgggaagagaaactcttt	CATWEEKLF		TRG
TCGA-76-4926	10A	Blood Derived Normal	7026FABXX110303:2:2205:7319:141343		chr7	38362864	M13429|TRGV2*01|Homo	43/43 nt	100	43	M12960|TRGJ1*01|Homo	32/32 nt	100	32	tgccacctgggacgggtttattataagaaactcttt	CHLGRVYYKKLF		TRG
TCGA-19-5956	01A	Primary Tumor	C01PRACXX110628:8:1206:13791:42056		chr7	38362869	M13429|TRGV2*01|Homo	55/56 nt	98.2143	55	M12960|TRGJ1*01|Homo	19/19 nt	100	19	tgccacctgggctattataagaaactcttt	CHLGYYKKLF		TRG
TCGA-76-4935	10A	Blood Derived Normal	B06PMABXX110325:6:1202:19823:80236		chr7	38358511	X13355|TRGV5*01|Homo	46/46 nt	100	46	M12960|TRGJ1*01|Homo	25/25 nt	100	25	tgtgccacctgggacaggcctacgaattattataagaaactcttt	CATWDRPTNYYKKLF		TRG
TCGA-06-2563	10A	Blood Derived Normal	B07T4ABXX110325:3:1205:10027:53398		chr7	38253387	X13355|TRGV5*01|Homo	32/32 nt	100	32	M12961|TRGJ2*01|Homo	43/43 nt	100	43	tgccacctgggacaggcgaattattataagaaactcttt	CHLGQANYYKKLF		TRG
TCGA-06-2563	10A	Blood Derived Normal	C00U7ABXX110327:2:1106:11845:98069		chr7	38269496	M13430|TRGV3*01|Homo	32/32 nt	100	32	M12961|TRGJ2*01|Homo	43/43 nt	100	43	tgccacctgggagattattataagaaactcttt	CHLGDYYKKLF		TRG
TCGA-06-2563	10A	Blood Derived Normal	B06PRABXX110323:6:2104:4076:86330		chr7	38317015	X07205|TRGV9*01|Homo	40/40 nt	100	40	M12960|TRGJ1*01|Homo	30/30 nt	100	30	tgtgggaggtgcaggggttataagaaactcttt	CGRCRGYKKLF		TRG
TCGA-06-2563	10A	Blood Derived Normal	B06UCABXX110322:6:1104:13039:116635		chr7	38317015	X07205|TRGV9*01|Homo	40/40 nt	100	40	M12960|TRGJ1*01|Homo	30/30 nt	100	30	tgtgggaggtgcaggggttataagaaactcttt	CGRCRGYKKLF		TRG
TCGA-06-2563	10A	Blood Derived Normal	B07T4ABXX110325:2:1208:2376:159821		chr7	38353715	X13354|TRGV4*02|Homo	39/40 nt	97.5	39	M12957|TRGJ1*02|Homo	34/34 nt	100	34	tgtgccacctgggatggggggaaactcttt	CATWDGGKLF		TRG
TCGA-06-2563	10A	Blood Derived Normal	B09V2ABXX110408:7:1205:18824:5747		chr7	38358515	X04038|TRGV3*02|Homo	55/55 nt	100	55	M12960|TRGJ1*01|Homo	20/20 nt	100	20	tgccacctgggaccgaattattataagaaactcttt	CHLGPNYYKKLF		TRG
TCGA-19-4068	10A	Blood Derived Normal	702MMABXX110128:5:65:5115:23187		chr7	38253379	M13434|TRGV8*01|Homo	26/26 nt	100	26	M12957|TRGJ1*02|Homo	43/43 nt	100	43	tgtgccacctgggataggcccccatataagaaactcttt	CATWDRPPYKKLF		TRG
TCGA-06-0209	01A	Primary Tumor	B04A7ABXX110307:4:1204:5562:126537		chr7	38269502	M13429|TRGV2*01|Homo	30/30 nt	100	30	M12960|TRGJ1*01|Homo	36/36 nt	100	36	tgccacctgggacggggacctacctgttattataagaaactcttt	CHLGRGPTCYYKKLF		TRG
TCGA-27-1838	10A	Blood Derived Normal	B06PRABXX110323:5:1105:8522:197136		chr7	38253373	M12949|TRGV1*01|Homo	20/20 nt	100	20	M12957|TRGJ1*02|Homo	43/43 nt	100	43	tgccacctgggagctgggtataagaaactcttt	CHLGAGYKKLF		TRG
TCGA-27-1838	10A	Blood Derived Normal	C00HWABXX110325:5:1206:2348:3868		chr7	38317015	X07205|TRGV9*01|Homo	50/50 nt	100	50	M12960|TRGJ1*01|Homo	20/20 nt	100	20	tgccttgtgggaggtgcaggggattattataagaaactcttt	CLVGGAGDYYKKLF		TRG
TCGA-27-1838	10A	Blood Derived Normal	C011LABXX110405:3:2207:5167:89585		chr7	38317015	X07205|TRGV9*01|Homo	50/50 nt	100	50	M12960|TRGJ1*01|Homo	20/20 nt	100	20	tgccttgtgggaggtgcaggggattattataagaaactcttt	CLVGGAGDYYKKLF		TRG
TCGA-27-1838	10A	Blood Derived Normal	C011EABXX110401:7:2208:5371:145646		chr7	38358511	X13355|TRGV5*01|Homo	43/43 nt	100	43	M12957|TRGJ1*02|Homo	28/28 nt	100	28	tgtgccacctgggacaggcgggggaaactcttt	CATWDRRGKLF		TRG
TCGA-32-2494	10A	Blood Derived Normal	702MMABXX110128:4:23:17703:75060		chr7	38269491	X07205|TRGV9*01|Homo	28/28 nt	100	28	M12957|TRGJ1*02|Homo	44/44 nt	100	44	tgtgggacctcttataagaaactcttt	CGTSYKKLF		TRG
TCGA-32-2494	10A	Blood Derived Normal	B00AHABXX110131:4:24:7321:145796		chr7	38317024	X15274|TRGV9*02|Homo	38/38 nt	100	38	M12957|TRGJ1*02|Homo	34/34 nt	100	34	tgtgccttgtgttgcaagaaactcttt	CALCCKKLF		TRG
TCGA-32-2494	10A	Blood Derived Normal	B00FDABXX110128:8:24:3577:11291		chr7	38349354	X13355|TRGV5*01|Homo	44/44 nt	100	44	M12960|TRGJ1*01|Homo	23/23 nt	100	23	tgtgccacctgggacaggccttgtgaatataagaaactcttt	CATWDRPCEYKKLF		TRG
TCGA-32-2494	10A	Blood Derived Normal	B00GEABXX110131:7:67:14582:189199		chr7	38362867	M13429|TRGV2*01|Homo	44/44 nt	100	44	M12960|TRGJ1*01|Homo	29/29 nt	100	29	tgccacctgggacctgataagaaactcttt	CHLGPDKKLF		TRG
TCGA-32-2638	10A	Blood Derived Normal	203A3ABXX100830:5:21:6414:65893		chr7	38253373	X15272|TRGV4*01|Homo	26/28 nt	92.8571	26	M12957|TRGJ1*02|Homo	43/43 nt	100	43	tgccaccggagatataagaaactcttt	CHRRYKKLF		TRG
TCGA-32-2638	10A	Blood Derived Normal	203A3ABXX100830:5:62:20251:17254		chr7	38253384	X07205|TRGV9*01|Homo	25/25 nt	100	25	M12957|TRGJ1*02|Homo	42/42 nt	100	42	tgtgggccgcttggatattataagaaactcttt	CGPLGYYKKLF		TRG
TCGA-32-2638	10A	Blood Derived Normal	203A3ABXX100830:5:44:12545:34399		chr7	38269498	X15274|TRGV9*02|Homo	27/27 nt	100	27	M12957|TRGJ1*02|Homo	40/40 nt	100	40	tgtgccttgtgtcgaacgttttattataagaaactcttt	CALCRTFYYKKLF		TRG
TCGA-32-2638	10A	Blood Derived Normal	203A3ABXX100830:5:48:5272:122211		chr7	38317026	X15274|TRGV9*02|Homo	41/41 nt	100	41	M12960|TRGJ1*01|Homo	20/20 nt	100	20	tgtgccttgacaaatatcaaagggtattataagaaactcttt	CALTNIKGYYKKLF		TRG
TCGA-32-2638	10A	Blood Derived Normal	203A3ABXX100830:5:45:2532:167375		chr7	38362863	M13429|TRGV2*01|Homo	51/52 nt	98.0769	51	M12960|TRGJ1*01|Homo	22/22 nt	100	22	tgccacctgggacgggcgtattataagaaactcttt	CHLGRAYYKKLF		TRG
TCGA-32-2632	10A	Blood Derived Normal	C00DHABXX110310:6:1207:18998:189453		chr7	38273589	X07205|TRGV9*01|Homo	19/19 nt	100	19	M12950|TRGJP*01|Homo	57/58 nt	98.2759	57	tgtgggaggtgcaaagagttgggcaaaaaaatcaaggtattt	CGRCKELGKKIKVF		TRG
TCGA-32-2632	10A	Blood Derived Normal	C00D4ABXX110310:7:2206:6731:47822		chr7	38273598	X15274|TRGV9*02|Homo	29/29 nt	100	29	M12950|TRGJP*01|Homo	48/48 nt	100	48	tgtgccttgtgggaggtgcaagagttgggcaaaaaaatcaaggtattt	CALWEVQELGKKIKVF		TRG
TCGA-14-0789	10A	Blood Derived Normal	B01GWABXX110308:6:1205:16191:114700		chr7	38253383	X13355|TRGV5*01|Homo	29/29 nt	100	29	M12957|TRGJ1*02|Homo	36/36 nt	100	36	tgtgccacctgggacagtaacaacgttgagaaactcttt	CATWDSNNVEKLF		TRG
TCGA-14-0789	10A	Blood Derived Normal	B05A0ABXX110313:6:2102:3004:108571		chr7	38253383	X13355|TRGV5*01|Homo	29/29 nt	100	29	M12957|TRGJ1*02|Homo	36/36 nt	100	36	tgtgccacctgggacagtaacaacgttgagaaactcttt	CATWDSNNVEKLF		TRG
TCGA-14-0789	10A	Blood Derived Normal	B058NABXX110313:7:1201:19090:79917		chr7	38253383	X13355|TRGV5*01|Homo	29/29 nt	100	29	M12957|TRGJ1*02|Homo	36/36 nt	100	36	tgtgccacctgggacagtaacaacgttgagaaactcttt	CATWDSNNVEKLF		TRG
TCGA-32-2616	10A	Blood Derived Normal	800T7ABXX100910:5:25:14661:40111		chr7	38317019	X15274|TRGV9*02|Homo	49/49 nt	100	49	M12960|TRGJ1*01|Homo	21/21 nt	100	21	tgccttgtgggaggctcattgaattattataagaaactcttt	CLVGGSLNYYKKLF		TRG
TCGA-32-2616	10A	Blood Derived Normal	800T7ABXX100910:5:46:4809:93285		chr7	38362863	M13429|TRGV2*01|Homo	37/38 nt	97.3684	37	M12960|TRGJ1*01|Homo	31/31 nt	100	31	tgtgccacctgggacgggctccctcattattataagaaactcttt	CATWDGLPHYYKKLF		TRG
TCGA-06-0169	10A	Blood Derived Normal	C00D4ABXX110310:1:1208:12458:173417		chr7	38317023	X15274|TRGV9*02|Homo	42/42 nt	100	42	M12950|TRGJP*01|Homo	31/31 nt	100	31	tgtgccttgtggactgagttgggcaaaaaaatcaaggtattt	CALWTELGKKIKVF		TRG
TCGA-06-0169	10A	Blood Derived Normal	B059PABXX110313:6:1203:8051:79212		chr7	38317023	X15274|TRGV9*02|Homo	53/53 nt	100	53	M12950|TRGJP*01|Homo	20/20 nt	100	20	tgtgccttgtggactgagttgggcaaaaaaatcaaggtattt	CALWTELGKKIKVF		TRG
TCGA-06-0169	10A	Blood Derived Normal	B067VABXX110310:5:1104:12607:89149		chr7	38330345	M13434|TRGV8*01|Homo	45/45 nt	100	45	M12960|TRGJ1*01|Homo	32/32 nt	100	32	tgccacctgggatattattataagaaactcttt	CHLGYYYKKLF		TRG
TCGA-06-2557	10A	Blood Derived Normal	B06UCABXX110322:6:2107:11164:62016		chr7	38269494	M13429|TRGV2*01|Homo	25/25 nt	100	25	M12957|TRGJ1*02|Homo	43/43 nt	100	43	tgccacctgggacgggcaatgggctattataagaaactcttt	CHLGRAMGYYKKLF		TRG
TCGA-06-2557	10A	Blood Derived Normal	C011EABXX110401:7:2102:13151:104853		chr7	38269494	M13429|TRGV2*01|Homo	25/25 nt	100	25	M12957|TRGJ1*02|Homo	43/43 nt	100	43	tgccacctgggacgggcaatgggctattataagaaactcttt	CHLGRAMGYYKKLF		TRG
TCGA-06-2557	10A	Blood Derived Normal	C011EABXX110401:3:2108:10086:28355		chr7	38273595	M13429|TRGV2*01|Homo	25/25 nt	100	25	M12950|TRGJP*01|Homo	49/49 nt	100	49	tgccacctgggacgtgaagagttgggcaaaaaaatcaaggtattt	CHLGREELGKKIKVF		TRG
TCGA-06-0125	10A	Blood Derived Normal	C004TABXX110313:8:2206:1729:164384		chr7	38253367	M13429|TRGV2*01|Homo	23/23 nt	100	23	M12957|TRGJ1*02|Homo	39/39 nt	100	39	tgccacctgcagaaactcttt	CHLQKLF		TRG
TCGA-06-0125	10A	Blood Derived Normal	C00DCABXX110310:1:1208:12382:78424		chr7	38269487	M13434|TRGV8*01|Homo	23/23 nt	100	23	M12957|TRGJ1*02|Homo	46/46 nt	100	46	tgtgccacctgggatcgatattataagaaactcttt	CATWDRYYKKLF		TRG
TCGA-06-0125	10A	Blood Derived Normal	C00D4ABXX110310:2:1206:14464:6525		chr7	38317019	X15274|TRGV9*02|Homo	36/36 nt	100	36	M12960|TRGJ1*01|Homo	35/35 nt	100	35	tgtgccttgtgggaggggccctataagaaactcttt	CALWEGPYKKLF		TRG
TCGA-06-6694	10A	Blood Derived Normal	B01W1ACXX110829:3:2106:11198:120418		chr7	38269495	X07205|TRGV9*01|Homo	28/28 nt	100	28	M12957|TRGJ1*02|Homo	43/43 nt	100	43	tgtgccttgtgggaggtgccgctttattataagaaactcttt	CALWEVPLYYKKLF		TRG
TCGA-06-6694	10A	Blood Derived Normal	C00KDACXX110825:6:1305:8476:200232		chr7	38269495	X07205|TRGV9*01|Homo	28/28 nt	100	28	M12957|TRGJ1*02|Homo	43/43 nt	100	43	tgtgccttgtgggaggtgccgctttattataagaaactcttt	CALWEVPLYYKKLF		TRG
TCGA-06-6694	10A	Blood Derived Normal	B01W1ACXX110829:5:1105:3512:90250		chr7	38317020	X15274|TRGV9*02|Homo	30/30 nt	100	30	M12950|TRGJP*01|Homo	36/37 nt	97.2973	36	tgtgccttgtgggagcttatcactcaagagttgggcaaaaaactcaaggtattt	CALWELITQELGKKLKVF		TRG
TCGA-06-6694	10A	Blood Derived Normal	B020DACXX110829:3:1108:12278:119980		chr7	38349358	X13355|TRGV5*01|Homo	53/53 nt	100	53	M12960|TRGJ1*01|Homo	20/20 nt	100	20	tgtgccacctgggactcctattataagaaactcttt	CATWDSYYKKLF		TRG
TCGA-06-6694	10A	Blood Derived Normal	B020DACXX110829:6:1306:4631:95089		chr7	38349358	X13355|TRGV5*01|Homo	53/53 nt	100	53	M12960|TRGJ1*01|Homo	20/20 nt	100	20	tgtgccacctgggactcctattataagaaactcttt	CATWDSYYKKLF		TRG
TCGA-06-0877	10A	Blood Derived Normal	B05A0ABXX110313:3:1202:13471:71588		chr7	38358511	X13355|TRGV5*01|Homo	34/34 nt	100	34	M12957|TRGJ1*02|Homo	33/33 nt	100	33	tgtgccacctgggacaggcgggggggaaagaaactcttt	CATWDRRGGKKLF		TRG
TCGA-06-1804	10A	Blood Derived Normal	D03U9ACXX110625:1:1107:6038:48360		chr7	38362863	M13429|TRGV2*01|Homo	46/46 nt	100	46	M12960|TRGJ1*01|Homo	23/23 nt	100	23	tgtgccacctgggacgggcctagggaactcttt	CATWDGPRELF		TRG
TCGA-19-1390	10C	Blood Derived Normal	2037LABXX100831:7:28:17721:40964		chr7	38253377	M27337|TRGV2*02|Homo	27/27 nt	100	27	M12957|TRGJ1*02|Homo	42/42 nt	100	42	tgtgccacctgggaaaataagaaactcttt	CATWENKKLF		TRG
TCGA-19-1390	10C	Blood Derived Normal	2037LABXX100831:7:47:4651:107861		chr7	38358511	X13355|TRGV5*01|Homo	37/37 nt	100	37	M12957|TRGJ1*02|Homo	32/32 nt	100	32	tgtgccacctgggacaggccggggaataagaaactcttt	CATWDRPGNKKLF		TRG
TCGA-32-1976	10A	Blood Derived Normal	205D4ABXX100806:2:28:10441:48109		chr7	38291618	AF159056|TRGV11*02|Homo	38/38 nt	100	38	M12960|TRGJ1*01|Homo	34/34 nt	100	34	tgtgcctgctggattaggcccttgaattattataagaaactcttt	CACWIRPLNYYKKLF		TRG
TCGA-32-1976	10A	Blood Derived Normal	205D4ABXX100806:2:65:11464:141413		chr7	38349354	M13430|TRGV3*01|Homo	52/52 nt	100	52	M12960|TRGJ1*01|Homo	22/22 nt	100	22	tgccacctgggacaggcgtattataagaaactcttt	CHLGQAYYKKLF		TRG
TCGA-06-0189	10A	Blood Derived Normal	B058MABXX110314:6:1207:8889:187151		chr7	38345037	M13431|TRGV5P*01|Homo	52/52 nt	100	52	M12960|TRGJ1*01|Homo	21/21 nt	100	21	tgtgccacctgcgtttattataagaaactcttt	CATCVYYKKLF		TRG
TCGA-06-0189	10A	Blood Derived Normal	B05A3ABXX110314:5:2203:16716:23881		chr7	38345037	M13431|TRGV5P*01|Homo	52/52 nt	100	52	M12960|TRGJ1*01|Homo	21/21 nt	100	21	tgtgccacctgcgtttattataagaaactcttt	CATCVYYKKLF		TRG
TCGA-14-1395	10A	Blood Derived Normal	B020DACXX110829:8:1208:13629:179147		chr7	38253379	M12949|TRGV1*01|Homo	26/26 nt	100	26	M12961|TRGJ2*01|Homo	50/50 nt	100	50	tgtgccacctgggacaggaattattataagaaactcttt	CATWDRNYYKKLF		TRG
TCGA-14-1395	10A	Blood Derived Normal	B01V6ACXX110826:4:2301:10220:17372		chr7	38269478	M12949|TRGV1*01|Homo	20/20 nt	100	20	M12957|TRGJ1*02|Homo	42/42 nt	100	42	tgccacctgggagataagaaactcttt	CHLGDKKLF		TRG
TCGA-14-1395	10A	Blood Derived Normal	B020DACXX110829:2:1208:13975:157626		chr7	38269478	M12949|TRGV1*01|Homo	20/20 nt	100	20	M12957|TRGJ1*02|Homo	42/42 nt	100	42	tgccacctgggagataagaaactcttt	CHLGDKKLF		TRG
TCGA-14-1395	10A	Blood Derived Normal	B020DACXX110829:6:1302:15622:190891		chr7	38269480	X74798|TRGV10*02|Homo	21/22 nt	95.4545	21	M12957|TRGJ1*02|Homo	46/48 nt	95.8333	46	tgctgcgtggtattagtagagaaactcttt	CCVVLVEKLF		TRG
TCGA-14-1395	10A	Blood Derived Normal	B020DACXX110829:5:2302:12154:79881		chr7	38273599	AF159056|TRGV5P*02|Homo	26/26 nt	100	26	M12950|TRGJP*01|Homo	46/46 nt	100	46	tgtgccacctggggaccccaagagttgggcaaaaaaatcaaggtattt	CATWGPQELGKKIKVF		TRG
TCGA-14-1395	10A	Blood Derived Normal	B01W1ACXX110829:4:1205:11482:165220		chr7	38317015	X07205|TRGV9*01|Homo	51/51 nt	100	51	M12960|TRGJ1*01|Homo	24/24 nt	100	24	tgtgccttgtgggaggtgcagaaactcttt	CALWEVQKLF		TRG
TCGA-14-0871	10A	Blood Derived Normal	B05A0ABXX110313:5:1107:15707:49578		chr7	38253390	M13429|TRGV2*01|Homo	33/33 nt	100	33	M12961|TRGJ2*01|Homo	40/40 nt	100	40	tgtgccacctgggacggcccgaattattataagaaactcttt	CATWDGPNYYKKLF		TRG
TCGA-14-0871	10A	Blood Derived Normal	B0590ABXX110313:6:1208:18788:80809		chr7	38269488	M13429|TRGV2*01|Homo	20/20 nt	100	20	M12961|TRGJ2*01|Homo	50/50 nt	100	50	tgtgccacctgggacggcccgaattattataagaaactcttt	CATWDGPNYYKKLF		TRG
TCGA-14-0871	10A	Blood Derived Normal	B025DABXX110325:3:1102:5231:159806		chr7	38269488	X74798|TRGV10*02|Homo	23/23 nt	100	23	M12957|TRGJ1*02|Homo	47/47 nt	100	47	tgtgctgcgtgggaaacttattataagaaactcttt	CAAWETYYKKLF		TRG
TCGA-06-0747	10A	Blood Derived Normal	B058NABXX110313:6:2107:16531:43727		chr7	38253385	X13355|TRGV5*01|Homo	35/35 nt	100	35	M12957|TRGJ1*02|Homo	36/36 nt	100	36	tgtgccacctgggactaccttaagaaactcttt	CATWDYLKKLF		TRG
TCGA-06-0213	01A	Primary Tumor	B04A7ABXX110307:6:1205:5568:50109		chr7	38358511	X13355|TRGV5*01|Homo	37/37 nt	100	37	M12957|TRGJ1*02|Homo	35/35 nt	100	35	tgtgccacctgggacaggcctcattataagaaactcttt	CATWDRPHYKKLF		TRG
TCGA-06-0213	01A	Primary Tumor	B05A3ABXX110314:7:1201:2386:181743		chr7	38362869	M13429|TRGV2*01|Homo	48/49 nt	97.9592	48	M12960|TRGJ1*01|Homo	23/23 nt	100	23	tgccacctgggggccaagaaactcttt	CHLGAKKLF		TRG
TCGA-02-2483	10A	Blood Derived Normal	205F3ABXX100804:7:66:15642:73527		chr7	38253371	X74798|TRGV10*02|Homo	26/26 nt	100	26	M12957|TRGJ1*02|Homo	38/38 nt	100	38	tgtgctgcgtgggactcgaaactcttt	CAAWDSKLF		TRG
TCGA-02-2483	10A	Blood Derived Normal	205F3ABXX100804:7:42:11373:171072		chr7	38253382	M27337|TRGV2*02|Homo	29/29 nt	100	29	M12957|TRGJ1*02|Homo	36/36 nt	100	36	tgtgccaccataggtgtcaggaaactcttt	CATIGVRKLF		TRG
TCGA-02-2483	10A	Blood Derived Normal	205F3ABXX100804:7:27:2146:137925		chr7	38269500	M13429|TRGV2*01|Homo	33/34 nt	97.0588	33	M12957|TRGJ1*02|Homo	38/38 nt	100	38	tgtgccacctggggcgaattttattataagaaactcttt	CATWGEFYYKKLF		TRG
TCGA-02-2483	10A	Blood Derived Normal	205F3ABXX100804:7:62:7298:126161		chr7	38299811	X74798|TRGV10*02|Homo	43/43 nt	100	43	M12960|TRGJ1*01|Homo	37/37 nt	100	37	tgtgctgcgtgggattattataagaaactcttt	CAAWDYYKKLF		TRG
TCGA-02-2483	10A	Blood Derived Normal	205F3ABXX100804:7:42:9510:172483		chr7	38317019	X15274|TRGV9*02|Homo	54/54 nt	100	54	M12960|TRGJ1*01|Homo	20/20 nt	100	20	tgtgggaggggtaagaaactcttt	CGRGKKLF		TRG
TCGA-02-2483	10A	Blood Derived Normal	205F3ABXX100804:7:46:16595:186174		chr7	38317019	X15274|TRGV9*02|Homo	54/54 nt	100	54	M12960|TRGJ1*01|Homo	20/20 nt	100	20	tgtgggaggggtaagaaactcttt	CGRGKKLF		TRG
TCGA-02-2483	10A	Blood Derived Normal	205F3ABXX100804:7:48:20437:53754		chr7	38317019	X15274|TRGV9*02|Homo	54/54 nt	100	54	M12960|TRGJ1*01|Homo	20/20 nt	100	20	tgtgggaggggtaagaaactcttt	CGRGKKLF		TRG
TCGA-02-2483	10A	Blood Derived Normal	205F3ABXX100804:7:66:14363:85277		chr7	38362865	M13429|TRGV2*01|Homo	51/51 nt	100	51	M12960|TRGJ1*01|Homo	24/24 nt	100	24	tgtgccacctgggacggttattataagaaactcttt	CATWDGYYKKLF		TRG
TCGA-32-4213	10A	Blood Derived Normal	B017YABXX110131:2:66:8432:147566		chr7	38253375	X07205|TRGV9*01|Homo	24/24 nt	100	24	M12957|TRGJ1*02|Homo	41/41 nt	100	41	tgtgggagtcctcttaagaaactcttt	CGSPLKKLF		TRG
TCGA-32-4213	10A	Blood Derived Normal	B00FEABXX110128:8:27:20783:145251		chr7	38269479	X13354|TRGV4*02|Homo	21/22 nt	95.4545	21	M12957|TRGJ1*02|Homo	40/40 nt	100	40	tgccacctgggtggggggaagaaactcttt	CHLGGGKKLF		TRG
TCGA-32-4213	10A	Blood Derived Normal	702MMABXX110128:5:48:7666:55673		chr7	38330354	M13434|TRGV8*01|Homo	39/39 nt	100	39	M12960|TRGJ1*01|Homo	33/33 nt	100	33	tgccattattataagaaactcttt	CHYYKKLF		TRG
TCGA-32-4213	10A	Blood Derived Normal	B00FDABXX110128:7:47:15584:189450		chr7	38358511	X13355|TRGV5*01|Homo	51/51 nt	100	51	M12960|TRGJ1*01|Homo	21/21 nt	100	21	tgccacctgggacaggcgtgtaagaaactcttt	CHLGQACKKLF		TRG
TCGA-32-4213	10A	Blood Derived Normal	B00GEABXX110131:7:5:15583:78692		chr7	38358511	X13355|TRGV5*01|Homo	51/51 nt	100	51	M12960|TRGJ1*01|Homo	21/21 nt	100	21	tgccacctgggacaggcgtgtaagaaactcttt	CHLGQACKKLF		TRG
TCGA-06-0744	01A	Primary Tumor	B025DABXX110325:7:1105:10837:36988		chr7	38253385	M12949|TRGV1*01|Homo	26/26 nt	100	26	M12957|TRGJ1*02|Homo	42/42 nt	100	42	tgtgccacctgggacaggccgggttattataagaaactcttt	CATWDRPGYYKKLF		TRG
TCGA-28-5218	01A	Primary Tumor	B0084ABXX110304:7:2204:15195:25491		chr7	38253380	M13434|TRGV8*01|Homo	29/29 nt	100	29	M12960|TRGJ1*01|Homo	43/43 nt	100	43	tgccacctgggatatagatataagaaactcttt	CHLGYRYKKLF		TRG
TCGA-28-5218	01A	Primary Tumor	70268ABXX110304:8:2106:7677:133479		chr7	38253381	M13434|TRGV8*01|Homo	25/25 nt	100	25	M12960|TRGJ1*01|Homo	45/45 nt	100	45	tgtgccacctgggataggccgtggtattataagaaactcttt	CATWDRPWYYKKLF		TRG
TCGA-28-5218	01A	Primary Tumor	7026FABXX110303:7:2105:16385:177748		chr7	38253390	X04038|TRGV3*02|Homo	26/26 nt	100	26	M12960|TRGJ1*01|Homo	33/33 nt	100	33	tgtgccacctgggcccagtggttaccgggatataagaaactcttt	CATWAQWLPGYKKLF		TRG
TCGA-28-5218	01A	Primary Tumor	B0084ABXX110304:5:1208:2815:180510		chr7	38358516	X04038|TRGV3*02|Homo	46/47 nt	97.8723	46	M12960|TRGJ1*01|Homo	24/24 nt	100	24	tgccacctgggatccccgaattattataagaaactcttt	CHLGSPNYYKKLF		TRG
TCGA-26-6174	10A	Blood Derived Normal	B020DACXX110829:7:2306:9886:60650		chr7	38253389	M13429|TRGV2*01|Homo	27/27 nt	100	27	M12961|TRGJ2*01|Homo	41/41 nt	100	41	tgtgccacctgggacgggaaaaattcgaattattataagaaactcttt	CATWDGKNSNYYKKLF		TRG
TCGA-76-6657	10A	Blood Derived Normal	C00KDACXX110825:5:2105:12736:90435		chr7	38345035	M13430|TRGV3*01|Homo	44/44 nt	100	44	M12957|TRGJ1*02|Homo	30/30 nt	100	30	tgtgccacctgggccaagaaactcttt	CATWAKKLF		TRG
TCGA-76-6657	10A	Blood Derived Normal	C00KDACXX110825:3:1202:5548:80124		chr7	38353719	X13354|TRGV4*02|Homo	38/38 nt	100	38	M12960|TRGJ1*01|Homo	27/27 nt	100	27	tgccacctgggactttccccgggttattataagaaactcttt	CHLGLSPGYYKKLF		TRG
TCGA-74-6578	10A	Blood Derived Normal	B01W1ACXX110829:3:2204:19256:41164		chr7	38253379	X74798|TRGV10*02|Homo	30/30 nt	100	30	M12957|TRGJ1*02|Homo	40/41 nt	97.561	40	tgtgctgcgtgggcccttaagaaactcttt	CAAWALKKLF		TRG
TCGA-74-6578	10A	Blood Derived Normal	C00KDACXX110825:2:2108:11474:133842		chr7	38253379	M13429|TRGV2*01|Homo	24/24 nt	100	24	M12961|TRGJ2*01|Homo	50/50 nt	100	50	tgccacctgggacgggcgaattattataagaaactcttt	CHLGRANYYKKLF		TRG
TCGA-74-6578	10A	Blood Derived Normal	B01W1ACXX110829:7:1302:10701:86208		chr7	38269491	M13429|TRGV2*01|Homo	28/28 nt	100	28	M12957|TRGJ1*02|Homo	42/42 nt	100	42	tgccacctgggacgggcaacagataagaaactcttt	CHLGRATDKKLF		TRG
TCGA-74-6578	10A	Blood Derived Normal	B01W1ACXX110829:8:1306:18823:112946		chr7	38269491	M13430|TRGV3*01|Homo	20/20 nt	100	20	M12957|TRGJ1*02|Homo	46/46 nt	100	46	tgtgccacctgcctccctccctattataagaaactcttt	CATCLPPYYKKLF		TRG
TCGA-74-6578	10A	Blood Derived Normal	C00KDACXX110825:8:2102:3552:66940		chr7	38269491	M13430|TRGV3*01|Homo	20/20 nt	100	20	M12957|TRGJ1*02|Homo	46/46 nt	100	46	tgtgccacctgcctccctccctattataagaaactcttt	CATCLPPYYKKLF		TRG
TCGA-74-6578	10A	Blood Derived Normal	B01W1ACXX110829:3:2204:19256:41164		chr7	38299815	X74798|TRGV10*02|Homo	39/40 nt	97.5	39	M12957|TRGJ1*02|Homo	32/32 nt	100	32	tgtgctgcgtgggcccttaagaaactcttt	CAAWALKKLF		TRG
TCGA-74-6578	10A	Blood Derived Normal	C00KDACXX110825:1:2204:4428:139432		chr7	38349354	X13355|TRGV5*01|Homo	36/36 nt	100	36	M12957|TRGJ1*02|Homo	37/37 nt	100	37	tgttataagaaactcttt	CYKKLF		TRG
TCGA-74-6578	10A	Blood Derived Normal	B020DACXX110829:1:1104:6388:60920		chr7	38362862	M13429|TRGV2*01|Homo	48/49 nt	97.9592	48	M12960|TRGJ1*01|Homo	21/21 nt	100	21	tgccacctgggacgggcaacagataagaaactcttt	CHLGRATDKKLF		TRG
TCGA-06-0158	10A	Blood Derived Normal	B0691ABXX110317:7:1205:13603:55163		chr7	38269494	M13430|TRGV3*01|Homo	26/26 nt	100	26	M12957|TRGJ1*02|Homo	44/44 nt	100	44	tgccacctgggacaaatgagttattataagaaactcttt	CHLGQMSYYKKLF		TRG
TCGA-06-0158	10A	Blood Derived Normal	B058MABXX110314:2:1201:6018:158482		chr7	38273592	X13354|TRGV4*02|Homo	21/21 nt	100	21	M12950|TRGJP*01|Homo	56/59 nt	94.9153	56	tgccacctgggatgggccgaggagttgggcaaaaaaatcaaggtattt	CHLGWAEELGKKIKVF		TRG
TCGA-27-1831	10A	Blood Derived Normal	205F5ABXX100806:1:64:9652:146202		chr7	38330348	M13434|TRGV8*01|Homo	35/35 nt	100	35	M12961|TRGJ2*01|Homo	38/39 nt	97.4359	38	tgccacctgggttattattataagaaactcttt	CHLGYYYKKLF		TRG
TCGA-32-1982	10A	Blood Derived Normal	B097UABXX110405:1:2105:5039:123682		chr7	38253381	M12949|TRGV1*01|Homo	22/22 nt	100	22	M12960|TRGJ1*01|Homo	46/46 nt	100	46	tgccacctgggacagccgactccttattataagaaactcttt	CHLGQPTPYYKKLF		TRG
TCGA-32-1982	10A	Blood Derived Normal	B097UABXX110405:2:2208:4386:17800		chr7	38269486	M12949|TRGV1*01|Homo	21/21 nt	100	21	M12957|TRGJ1*02|Homo	47/47 nt	100	47	tgccacctgggcccttattataagaaactcttt	CHLGPYYKKLF		TRG
TCGA-32-1982	10A	Blood Derived Normal	B09V2ABXX110408:3:1207:7048:168393		chr7	38269504	X04038|TRGV3*02|Homo	35/35 nt	100	35	M12960|TRGJ1*01|Homo	35/35 nt	100	35	tgtgccacctgggacaagtccgattattataagaaactcttt	CATWDKSDYYKKLF		TRG
TCGA-32-1982	10A	Blood Derived Normal	B07T4ABXX110325:6:1102:6775:65865		chr7	38353722	X13354|TRGV4*02|Homo	38/38 nt	100	38	M12960|TRGJ1*01|Homo	34/34 nt	100	34	tgccacctgatcaattataagaaactcttt	CHLINYKKLF		TRG
TCGA-32-1982	10A	Blood Derived Normal	C011EABXX110401:7:1201:12330:68786		chr7	38269504	X04038|TRGV3*02|Homo	35/35 nt	100	35	M12960|TRGJ1*01|Homo	35/35 nt	100	35	tgtgccacctgggacaagtccgattattataagaaactcttt	CATWDKSDYYKKLF		TRG
TCGA-28-5216	10A	Blood Derived Normal	7026FABXX110303:2:1203:13520:11462		chr7	38358513	X13355|TRGV5*01|Homo	40/40 nt	100	40	M12960|TRGJ1*01|Homo	33/33 nt	100	33	tgtgccacctgggacagcccttattataagaaactcttt	CATWDSPYYKKLF		TRG
TCGA-06-0169	01A	Primary Tumor	C00DCABXX110310:4:1202:11379:178897		chr7	38253382	M13434|TRGV8*01|Homo	31/32 nt	96.875	31	M12960|TRGJ1*01|Homo	36/36 nt	100	36	tgtgccacctgcggaggaccctggaaactcttt	CATCGGPWKLF		TRG
TCGA-06-0216	10A	Blood Derived Normal	B0685ABXX110313:5:2104:17543:81414		chr7	38253377	X13355|TRGV5*01|Homo	27/27 nt	100	27	M12957|TRGJ1*02|Homo	42/42 nt	100	42	tgtgccacctgggacaggcctaataagaaactcttt	CATWDRPNKKLF		TRG
TCGA-06-0216	10A	Blood Derived Normal	B058NABXX110313:6:2201:14484:35002		chr7	38253377	X13355|TRGV5*01|Homo	27/27 nt	100	27	M12957|TRGJ1*02|Homo	42/42 nt	100	42	tgtgccacctgggacaggcctaataagaaactcttt	CATWDRPNKKLF		TRG
TCGA-06-0216	10A	Blood Derived Normal	B0685ABXX110313:7:1201:14291:134373		chr7	38353718	X13354|TRGV4*02|Homo	38/38 nt	100	38	M12960|TRGJ1*01|Homo	31/31 nt	100	31	tgccacctgggatacgagggttataagaaactcttt	CHLGYEGYKKLF		TRG
TCGA-19-4065	01A	Primary Tumor	C0VY6ACXX120810:7:1309:1572:29537		chr7	38269494	M12949|TRGV1*01|Homo	24/24 nt	100	24	M12957|TRGJ1*02|Homo	36/36 nt	100	36	tgtgccacctgggacaggccttactcccctagggagaaactcttt	CATWDRPYSPREKLF		TRG
TCGA-74-6575	10A	Blood Derived Normal	B01V6ACXX110826:4:2307:20875:192042		chr7	38253377	M12949|TRGV1*01|Homo	24/24 nt	100	24	M12957|TRGJ1*02|Homo	45/45 nt	100	45	tgccacctgggacagcccgattataagaaactcttt	CHLGQPDYKKLF		TRG
TCGA-74-6575	10A	Blood Derived Normal	B01V6ACXX110826:4:1308:11826:158416		chr7	38253385	M13429|TRGV2*01|Homo	32/32 nt	100	32	M12957|TRGJ1*02|Homo	41/41 nt	100	41	tgtgccacctgggacgggccctattataagaaactcttt	CATWDGPYYKKLF		TRG
TCGA-74-6575	10A	Blood Derived Normal	B01V6ACXX110826:4:1304:14352:131253		chr7	38253390	M13429|TRGV2*01|Homo	31/31 nt	100	31	M12957|TRGJ1*02|Homo	33/33 nt	100	33	tgtgccacctgggacgggctccggttttggtataagaaactcttt	CATWDGLRFWYKKLF		TRG
TCGA-74-6575	10A	Blood Derived Normal	C00KDACXX110825:4:1307:12229:40349		chr7	38253390	M13429|TRGV2*01|Homo	31/31 nt	100	31	M12957|TRGJ1*02|Homo	33/33 nt	100	33	tgtgccacctgggacgggctccggttttggtataagaaactcttt	CATWDGLRFWYKKLF		TRG
TCGA-74-6575	10A	Blood Derived Normal	C00KDACXX110825:4:2306:16888:42642		chr7	38317019	X15274|TRGV9*02|Homo	35/35 nt	100	35	M12960|TRGJ1*01|Homo	34/34 nt	100	34	tgtgccttgtgggagggggattcttattataagaaactcttt	CALWEGDSYYKKLF		TRG
TCGA-74-6575	10A	Blood Derived Normal	C00KDACXX110825:7:2305:19621:51474		chr7	38330347	M13434|TRGV8*01|Homo	46/46 nt	100	46	M12960|TRGJ1*01|Homo	21/21 nt	100	21	tgtaaccattataagaaactcttt	CNHYKKLF		TRG
TCGA-74-6575	10A	Blood Derived Normal	B01W1ACXX110829:6:2103:14283:174217		chr7	38340708	M13429|TRGV2*01|Homo	41/42 nt	97.619	41	M12960|TRGJ1*01|Homo	25/25 nt	100	25	tgcctctggggtctattactgtgccacctgggacgggcgaggagttattataagaaactcttt	CLWGLLLCHLGRARSYYKKLF		TRG
TCGA-74-6575	10A	Blood Derived Normal	C00KDACXX110825:2:2106:14744:41374		chr7	38345037	X04038|TRGV3*02|Homo	50/50 nt	100	50	M12960|TRGJ1*01|Homo	19/19 nt	100	19	tgccacctgactaaggattataagaaactcttt	CHLTKDYKKLF		TRG
TCGA-74-6575	10A	Blood Derived Normal	B020DACXX110829:4:2102:16214:96687		chr7	38353719	M13429|TRGV2*01|Homo	52/53 nt	98.1132	52	M12960|TRGJ1*01|Homo	22/22 nt	100	22	tgtgccacctgggaatataagaaactcttt	CATWEYKKLF		TRG
TCGA-74-6575	10A	Blood Derived Normal	B01W1ACXX110829:6:2307:18563:60234		chr7	38358516	M13429|TRGV2*01|Homo	40/40 nt	100	40	M12960|TRGJ1*01|Homo	29/29 nt	100	29	tgccacctgggaagtcagaattattataagaaactcttt	CHLGSQNYYKKLF		TRG
TCGA-74-6575	10A	Blood Derived Normal	C00KDACXX110825:7:1207:6040:157963		chr7	38362863	M13429|TRGV2*01|Homo	46/46 nt	100	46	M12960|TRGJ1*01|Homo	23/23 nt	100	23	tgtgccacctgggacgggccgcgggataagaaactcttt	CATWDGPRDKKLF		TRG
TCGA-06-2565	10A	Blood Derived Normal	C00HWABXX110325:7:1107:9848:133818		chr7	38253373	M13429|TRGV2*01|Homo	19/19 nt	100	19	M12957|TRGJ1*02|Homo	47/47 nt	100	47	tgtgccacctgggacggatcttattataagaaactcttt	CATWDGSYYKKLF		TRG
TCGA-06-2565	10A	Blood Derived Normal	C011LABXX110405:8:1203:4742:44519		chr7	38345033	AF159056|TRGV5P*02|Homo	40/40 nt	100	40	M12960|TRGJ1*01|Homo	31/31 nt	100	31	tgccacctggggcccctatattataagaaactcttt	CHLGPLYYKKLF		TRG
TCGA-06-2565	10A	Blood Derived Normal	B09V2ABXX110408:3:1201:8893:98978		chr7	38362863	M13429|TRGV2*01|Homo	39/39 nt	100	39	M12960|TRGJ1*01|Homo	34/34 nt	100	34	tgtgccacctgggacgggcgatattataagaaactcttt	CATWDGRYYKKLF		TRG
TCGA-06-0219	10A	Blood Derived Normal	B05ATABXX110314:5:2201:11241:50739		chr7	38253380	M13429|TRGV2*01|Homo	25/25 nt	100	25	M12957|TRGJ1*02|Homo	46/46 nt	100	46	tgccacctgggacgggcggggtattataagaaactcttt	CHLGRAGYYKKLF		TRG
TCGA-06-0219	10A	Blood Derived Normal	B047BABXX110303:1:1206:13802:66226		chr7	38253382	M12949|TRGV1*01|Homo	24/24 nt	100	24	M12957|TRGJ1*02|Homo	36/36 nt	100	36	tgccacctgggacaggcccaagtagagatatggaaactcttt	CHLGQAQVEIWKLF		TRG
TCGA-06-0219	10A	Blood Derived Normal	B05A3ABXX110314:3:2206:11582:168542		chr7	38253382	M12949|TRGV1*01|Homo	24/24 nt	100	24	M12957|TRGJ1*02|Homo	36/36 nt	100	36	tgccacctgggacaggcccaagtagagatatggaaactcttt	CHLGQAQVEIWKLF		TRG
TCGA-26-5133	10A	Blood Derived Normal	B047RABXX110307:6:2104:6270:106516		chr7	38269491	X13354|TRGV4*02|Homo	29/29 nt	100	29	M12957|TRGJ1*02|Homo	40/40 nt	100	40	tgccacctgggatgcaataggaagaaactcttt	CHLGCNRKKLF		TRG
TCGA-26-5133	10A	Blood Derived Normal	7026FABXX110303:1:1206:1333:85303		chr7	38273608	M13434|TRGV8*01|Homo	31/31 nt	100	31	M12950|TRGJP*01|Homo	37/37 nt	100	37	tgccacctgggatcaaaccatcaagagttgggcaaaaaaatcaaggtattt	CHLGSNHQELGKKIKVF		TRG
TCGA-26-5133	10A	Blood Derived Normal	B0468ABXX110307:2:2107:8366:123356		chr7	38353714	X13354|TRGV4*02|Homo	39/39 nt	100	39	M12960|TRGJ1*01|Homo	31/31 nt	100	31	tgccacctgggatgggcccgagataagaaactcttt	CHLGWARDKKLF		TRG
TCGA-28-1753	10B	Blood Derived Normal	2094AABXX100813:2:5:2850:31683		chr7	38253376	M13429|TRGV2*01|Homo	23/23 nt	100	23	M12957|TRGJ1*02|Homo	46/46 nt	100	46	tgtgccacctgggacgggccgtattataagaaactcttt	CATWDGPYYKKLF		TRG
TCGA-28-1753	10B	Blood Derived Normal	2094AABXX100813:2:6:3806:129808		chr7	38253376	M13429|TRGV2*01|Homo	22/23 nt	95.6522	22	M12957|TRGJ1*02|Homo	46/46 nt	100	46	tgtgccgcctgggacgggccgtattataagaaactcttt	CAAWDGPYYKKLF		TRG
TCGA-28-1753	10B	Blood Derived Normal	2094AABXX100813:2:2:14522:115452		chr7	38253386	M13429|TRGV2*01|Homo	31/31 nt	100	31	M12957|TRGJ1*02|Homo	41/41 nt	100	41	tgccacctgggacgggccttttattataagaaactcttt	CHLGRAFYYKKLF		TRG
TCGA-12-3649	01A	Primary Tumor	C00DHABXX110310:2:2101:5534:163020		chr7	38269494	X07205|TRGV9*01|Homo	29/29 nt	100	29	M12957|TRGJ1*02|Homo	42/42 nt	100	42	tgtgggaggtgcatcaattataagaaactcttt	CGRCINYKKLF		TRG
TCGA-19-2619	10A	Blood Derived Normal	C004JABXX110313:3:1208:13472:195563		chr7	38269484	M13429|TRGV2*01|Homo	19/20 nt	95	19	M12957|TRGJ1*02|Homo	47/47 nt	100	47	tgccacctgggtacgctttattataagaaactcttt	CHLGTLYYKKLF		TRG
TCGA-32-2638	10A	Blood Derived Normal	C00DHABXX110310:1:2104:10057:173539		chr7	38269487	X15274|TRGV9*02|Homo	28/28 nt	100	28	M12957|TRGJ1*02|Homo	40/40 nt	100	40	tgccttgtagtcaagaaactcttt	CLVVKKLF		TRG
TCGA-32-2638	10A	Blood Derived Normal	C004TABXX110313:6:1201:21007:116914		chr7	38317017	X07205|TRGV9*01|Homo	41/41 nt	100	41	M12961|TRGJ2*01|Homo	33/33 nt	100	33	tgccttgtgggaggtgagaagaaactcttt	CLVGGEKKLF		TRG
TCGA-32-2638	10A	Blood Derived Normal	B059PABXX110313:1:1207:12957:116192		chr7	38317019	X15274|TRGV9*02|Homo	48/50 nt	96	48	M12960|TRGJ1*01|Homo	19/20 nt	95	19	tgccttgtgggaggcttgtcttattataagaaaatcttt	CLVGGLSYYKKIF		TRG
TCGA-32-2638	10A	Blood Derived Normal	B067VABXX110310:5:2106:18481:113748		chr7	38353714	X15272|TRGV4*01|Homo	47/47 nt	100	47	M12960|TRGJ1*01|Homo	24/24 nt	100	24	tgtgccacctgggatgggcgggtttattataagaaactcttt	CATWDGRVYYKKLF		TRG
TCGA-32-2638	10A	Blood Derived Normal	C018EABXX110330:3:1105:11443:46488		chr7	38353714	X15272|TRGV4*01|Homo	47/47 nt	100	47	M12960|TRGJ1*01|Homo	24/24 nt	100	24	tgtgccacctgggatgggcgggtttattataagaaactcttt	CATWDGRVYYKKLF		TRG
TCGA-19-2631	10B	Blood Derived Normal	B00E9ABXX110131:7:47:19938:66836		chr7	38345037	X04038|TRGV3*02|Homo	37/37 nt	100	37	M12960|TRGJ1*01|Homo	36/36 nt	100	36	tgccacctgcgaaattattataagaaactcttt	CHLRNYYKKLF		TRG
TCGA-19-2631	10B	Blood Derived Normal	B00FEABXX110128:1:44:2520:130039		chr7	38349354	X13355|TRGV5*01|Homo	43/43 nt	100	43	M12960|TRGJ1*01|Homo	26/26 nt	100	26	tgtgccacctgggacaggccgaccaattataagaaactcttt	CATWDRPTNYKKLF		TRG
TCGA-19-2631	10B	Blood Derived Normal	B00E9ABXX110131:3:63:17964:118159		chr7	38349354	X13355|TRGV5*01|Homo	43/43 nt	100	43	M12960|TRGJ1*01|Homo	26/26 nt	100	26	tgtgccacctgggacaggccgaccaattataagaaactcttt	CATWDRPTNYKKLF		TRG
TCGA-06-0645	10A	Blood Derived Normal	B04UKABXX110307:5:2203:8777:91742		chr7	38273588	X07205|TRGV9*01|Homo	19/19 nt	100	19	M12950|TRGJP*01|Homo	58/58 nt	100	58	tgtgccttgtgggaggtgcaagagttgggcaaaaaaatcaaggtattt	CALWEVQELGKKIKVF		TRG
TCGA-27-1835	10A	Blood Derived Normal	B09V2ABXX110408:1:1207:13806:145750		chr7	38353718	X13354|TRGV4*02|Homo	44/44 nt	100	44	M12960|TRGJ1*01|Homo	22/22 nt	100	22	tgtgccacctgggattcaccgccggataagaaactcttt	CATWDSPPDKKLF		TRG
TCGA-76-6280	10A	Blood Derived Normal	B01W1ACXX110829:4:1204:5291:156663		chr7	38253375	X74798|TRGV10*02|Homo	26/26 nt	100	26	M12957|TRGJ1*02|Homo	43/43 nt	100	43	tgtgctgcgtgggattggtataagaaactcttt	CAAWDWYKKLF		TRG
TCGA-76-6280	10A	Blood Derived Normal	C00KDACXX110825:1:2108:16579:199517		chr7	38253375	X74798|TRGV10*02|Homo	26/26 nt	100	26	M12957|TRGJ1*02|Homo	42/43 nt	97.6744	42	tgtgctgcgtgggattggtataataaactcttt	CAAWDWYNKLF		TRG
TCGA-27-2523	10A	Blood Derived Normal	205CCABXX100806:2:8:17573:194405		chr7	38253367	X07205|TRGV9*01|Homo	19/19 nt	100	19	M12957|TRGJ1*02|Homo	41/41 nt	100	41	tgtggtggtaagaaactcttt	CGGKKLF		TRG
TCGA-27-2523	10A	Blood Derived Normal	205CCABXX100806:2:23:7616:15083		chr7	38253378	X15274|TRGV9*02|Homo	20/20 nt	100	20	M12957|TRGJ1*02|Homo	45/46 nt	97.8261	45	tgccttgtgggaggtgcgatatggtataataagaaactcttt	CLVGGAIWYNKKLF		TRG
TCGA-27-2523	10A	Blood Derived Normal	205CCABXX100806:2:26:3609:180249		chr7	38269489	X07205|TRGV9*01|Homo	29/31 nt	93.5484	29	M12957|TRGJ1*02|Homo	41/41 nt	100	41	tgccttgtggggcttaagaaactcttt	CLVGLKKLF		TRG
TCGA-27-2523	10A	Blood Derived Normal	205CCABXX100806:2:7:1442:23908		chr7	38273596	X07205|TRGV9*01|Homo	24/24 nt	100	24	M12950|TRGJP*01|Homo	47/48 nt	97.9167	47	tgtgccttgtgggattctgaagagttgggc-aaaaaatcaaggtattt	CALWDSEELGKKSRY		TRG
TCGA-27-2523	10A	Blood Derived Normal	205CCABXX100806:2:63:7250:27807		chr7	38317015	X07205|TRGV9*01|Homo	35/35 nt	100	35	M12957|TRGJ1*02|Homo	35/35 nt	100	35	tgtgggaggtgcagcggttataagaaactcttt	CGRCSGYKKLF		TRG
TCGA-27-2523	10A	Blood Derived Normal	205CCABXX100806:2:44:10724:21035		chr7	38317022	X07205|TRGV9*01|Homo	39/39 nt	100	39	M12961|TRGJ2*01|Homo	35/35 nt	100	35	tgtgggtgttataagaaactcttt	CGCYKKLF		TRG
TCGA-27-2523	10A	Blood Derived Normal	205CCABXX100806:2:67:17802:63184		chr7	38317022	X07205|TRGV9*01|Homo	39/39 nt	100	39	M12961|TRGJ2*01|Homo	35/35 nt	100	35	tgtgggtgttataagaaactcttt	CGCYKKLF		TRG
TCGA-27-2523	10A	Blood Derived Normal	205CCABXX100806:2:7:15867:195600		chr7	38317022	X07205|TRGV9*01|Homo	39/39 nt	100	39	M12961|TRGJ2*01|Homo	35/35 nt	100	35	tgtgggtgttataagaaactcttt	CGCYKKLF		TRG
TCGA-27-2523	10A	Blood Derived Normal	205CCABXX100806:2:26:3609:180249		chr7	38317022	X07205|TRGV9*01|Homo	54/54 nt	100	54	M12960|TRGJ1*01|Homo	19/19 nt	100	19	tgtagagaaacaggacatagctacctactactgtgccttgtggggcttaagaaactcttt	CRETGHSYLLLCLVGLKKLF		TRG
TCGA-27-2523	10A	Blood Derived Normal	205CCABXX100806:2:64:18189:35168		chr7	38349356	X04038|TRGV3*02|Homo	43/43 nt	100	43	M12960|TRGJ1*01|Homo	21/22 nt	95.4545	21	tgccacctgggacagtctcacccattttattctaagaaactcttt	CHLGQSHPFYSKKLF		TRG
TCGA-28-5219	10A	Blood Derived Normal	70268ABXX110304:4:1104:12439:86013		chr7	38317016	X15274|TRGV9*02|Homo	51/51 nt	100	51	M12960|TRGJ1*01|Homo	20/20 nt	100	20	tgtgggaggtgcctgtattattataagaaactcttt	CGRCLYYYKKLF		TRG
TCGA-27-2526	10A	Blood Derived Normal	C00HWABXX110325:7:2106:5432:21389		chr7	38253386	X13355|TRGV5*01|Homo	28/28 nt	100	28	M12957|TRGJ1*02|Homo	41/41 nt	100	41	tgccacctgggacaggctgtaacttattataagaaactcttt	CHLGQAVTYYKKLF		TRG
TCGA-28-5220	01A	Primary Tumor	B003LABXX110228:2:2105:8338:121333		chr7	38330353	M13434|TRGV8*01|Homo	32/32 nt	100	32	M12960|TRGJ1*01|Homo	30/30 nt	100	30	tgccacaaacctcagcccgtgaattattataagaaactcttt	CHKPQPVNYYKKLF		TRG
TCGA-06-0140	10A	Blood Derived Normal	B058PABXX110316:4:2201:5865:166949		chr7	38269498	M13429|TRGV2*01|Homo	34/35 nt	97.1429	34	M12961|TRGJ2*01|Homo	38/38 nt	100	38	tgccacctgggacgggctgattataagaaactcttt	CHLGRADYKKLF		TRG
TCGA-16-0848	10A	Blood Derived Normal	B01GWABXX110308:4:1202:8092:83776		chr7	38362863	M13429|TRGV2*01|Homo	43/43 nt	100	43	M12960|TRGJ1*01|Homo	25/25 nt	100	25	tgtgccacctgggacgggccaggtccgaaactcttt	CATWDGPGPKLF		TRG
TCGA-06-0171	02A	Recurrent Tumor	C0VY6ACXX120810:3:2209:20960:6865		chr7	142715810	L36092|TRBV27*01|Homo	49/49 nt	100	49	M14158|TRBJ1-5*01|Homo	20/20 nt	100	20	tgtgccagcagtttgcaggttaatcagccccagcatttt	CASSLQVNQPQHF		TRB
TCGA-06-0171	02A	Recurrent Tumor	D134HACXX120810:8:1313:4553:95175		chr7	142796849	L36092|TRBV18*01|Homo	35/36 nt	97.2222	35	X02987|TRBJ2-3*01|Homo	32/32 nt	100	32	tgtgccagctcgaccgggacgtacacagatacgcagtatttt	CASSTGTYTDTQYF		TRB
TCGA-06-0167	10A	Blood Derived Normal	B04A7ABXX110307:5:2205:12757:116769		chr7	142313620	U07978|TRBV4-3*01|Homo	45/45 nt	100	45	X02987|TRBJ2-5*01|Homo	22/22 nt	100	22	tgtatctctgcgccagcagccaagatgggggcccaagagacccagtacttc	CISAPAAKMGAQETQYF		TRB
TCGA-12-3652	10A	Blood Derived Normal	B058PABXX110316:2:1103:14869:95195		chr7	142301383	L36092|TRBV2*01|Homo	48/48 nt	100	48	X02987|TRBJ2-1*01|Homo	22/22 nt	100	22	tgtgccagcagtgaatccccgaatgagcagttcttc	CASSESPNEQFF		TRB
TCGA-12-3652	10A	Blood Derived Normal	B059PABXX110313:4:1108:12533:187878		chr7	142796851	X61446|TRBV6-1*01|Homo	20/20 nt	100	20	X02987|TRBJ2-3*01|Homo	41/41 nt	100	41	tgtgccagcaaatcgggactagagtcagatacgcagtatttt	CASKSGLESDTQYF		TRB
TCGA-41-2573	10A	Blood Derived Normal	2037WABXX100830:8:2:20530:72004		chr7	142353306	L36190|TRBV7-2*02|Homo	45/45 nt	100	45	X02987|TRBJ2-3*01|Homo	24/24 nt	100	24	tgtgccagcggtattcgcacagatacgcagtatttt	CASGIRTDTQYF		TRB
TCGA-41-2573	10A	Blood Derived Normal	2037WABXX100830:8:68:19269:167892		chr7	142796370	M27387|TRBV7-2*04|Homo	26/26 nt	100	26	X02987|TRBJ2-1*01|Homo	44/44 nt	100	44	tgtgccagcaccccggacaatgagcagttcttc	CASTPDNEQFF		TRB
TCGA-06-0219	01A	Primary Tumor	B04UKABXX110307:7:2108:3547:172758		chr7	142313627	U07977|TRBV4-1*01|Homo	38/39 nt	97.4359	38	M14158|TRBJ1-4*01|Homo	28/28 nt	100	28	tgcgccagcagacaagccctaggggatgaaaaactgtttttt	CASRQALGDEKLFF		TRB
TCGA-06-0219	01A	Primary Tumor	B05A3ABXX110314:6:2105:3667:2843		chr7	142313627	U07977|TRBV4-1*01|Homo	38/39 nt	97.4359	38	M14158|TRBJ1-4*01|Homo	28/28 nt	100	28	tgcgccagcagacaagccctaggggatgaaaaactgtttttt	CASRQALGDEKLFF		TRB
TCGA-06-0238	10A	Blood Derived Normal	B06CWABXX110314:7:2205:11708:2412		chr7	142564205	K02546|TRBV12-4*01|Homo	40/40 nt	100	40	X02987|TRBJ2-3*01|Homo	25/25 nt	100	25	tgtgccagcagtttagtagcggcccgggatacgcagtatttt	CASSLVAARDTQYF		TRB
TCGA-02-2470	10A	Blood Derived Normal	205F3ABXX100804:8:45:1928:100169		chr7	142328735	X61446|TRBV6-1*01|Homo	48/49 nt	97.9592	48	K02545|TRBJ1-2*01|Homo	23/23 nt	100	23	tgctccctcccagacatctgtgtacttctgtgccagcagcgacggactaactatggctacaccttc	CSLPDICVLLCQQRRTNYGYTF		TRB
TCGA-02-2470	10A	Blood Derived Normal	205F3ABXX100804:8:26:4615:88541		chr7	142345955	U07975|TRBV4-2*01|Homo	27/27 nt	100	27	M14158|TRBJ1-3*01|Homo	23/23 nt	100	23	tgtgccagcagcccgctaccgggacaggaggcttcgaggggaaacaccatatatttt	CASSPLPGQEASRGNTIYF		TRB
TCGA-02-2470	10A	Blood Derived Normal	205F3ABXX100804:8:2:9542:15963		chr7	142434347	L36092|TRBV11-2*01|Homo	47/47 nt	100	47	X02987|TRBJ2-1*01|Homo	24/24 nt	100	24	tgtgccagcagcttagggctatacaatgagcagttcttc	CASSLGLYNEQFF		TRB
TCGA-02-2470	10A	Blood Derived Normal	205F3ABXX100804:8:2:9542:15963		chr7	142434358	X61442|TRBV7-2*01|Homo	36/36 nt	100	36	X02987|TRBJ2-1*01|Homo	35/35 nt	100	35	tgtgccagcagcttagggctatacaatgagcagttcttc	CASSLGLYNEQFF		TRB
TCGA-02-2470	10A	Blood Derived Normal	205F3ABXX100804:8:2:10246:185009		chr7	142463543	L36092|TRBV5-4*01|Homo	38/38 nt	100	38	K02545|TRBJ1-1*01|Homo	29/29 nt	100	29	tgtgccagcagcttgacagggggcaacactgaagctttcttt	CASSLTGGNTEAFF		TRB
TCGA-02-2470	10A	Blood Derived Normal	205F3ABXX100804:8:22:13274:58537		chr7	142619497	U48259|TRBV19*02|Homo	36/36 nt	100	36	M14158|TRBJ1-5*01|Homo	31/31 nt	100	31	tgtgccagtagtatagatccggcgaacaatcagccccagcatttt	CASSIDPANNQPQHF		TRB
TCGA-02-2470	10A	Blood Derived Normal	205F3ABXX100804:8:65:16607:162077		chr7	142627360	M11955|TRBV20-1*01|Homo	39/40 nt	97.5	39	M14158|TRBJ1-5*01|Homo	24/24 nt	100	24	tgcagtgctaagaggaggacagtcgttagcaatcagccccagcatttt	CSAKRRTVVSNQPQHF		TRB
TCGA-02-2470	10A	Blood Derived Normal	205F3ABXX100804:8:22:8435:70350		chr7	142721111	U08314|TRBV28*01|Homo	43/43 nt	100	43	X02987|TRBJ2-1*01|Homo	20/20 nt	100	20	tgtgccagcacttcgcggtcaagctcctacaatgagcagttcttc	CASTSRSSSYNEQFF		TRB
TCGA-02-2470	10A	Blood Derived Normal	205F3ABXX100804:8:66:19682:176978		chr7	142787020	L36092|TRBV19*01|Homo	23/23 nt	100	23	K02545|TRBJ1-2*01|Homo	43/43 nt	100	43	tgtgccagtagtctgacaggggactatggctacaccttc	CASSLTGDYGYTF		TRB
TCGA-02-2470	10A	Blood Derived Normal	205F3ABXX100804:8:47:13165:48178		chr7	142787629	AF029308|TRBV20/OR9-2*03|Homo	20/20 nt	100	20	M14158|TRBJ1-3*01|Homo	43/43 nt	100	43	tgcagtgctagaggccgcctacagagctctggaaacaccatatatttt	CSARGRLQSSGNTIYF		TRB
TCGA-02-2470	10A	Blood Derived Normal	205F3ABXX100804:8:44:2124:171893		chr7	142787629	M11955|TRBV20-1*01|Homo	26/26 nt	100	26	M14158|TRBJ1-3*01|Homo	37/37 nt	100	37	tgcagtgctagaggccgcctacagagctctggaaacaccatatatttt	CSARGRLQSSGNTIYF		TRB
TCGA-02-2470	10A	Blood Derived Normal	205F3ABXX100804:8:43:16368:109894		chr7	142787629	M11955|TRBV20-1*01|Homo	26/26 nt	100	26	M14158|TRBJ1-3*01|Homo	37/37 nt	100	37	tgcagtgctagaggccgcctacagagctctggaaacaccatatatttt	CSARGRLQSSGNTIYF		TRB
TCGA-02-2470	10A	Blood Derived Normal	205F3ABXX100804:8:41:18889:38873		chr7	142788503	L36092|TRBV27*01|Homo	25/25 nt	100	25	M14158|TRBJ1-5*01|Homo	39/39 nt	100	39	tgtgccagcagtttatcggggatcgggtatcagccccagcatttt	CASSLSGIGYQPQHF		TRB
TCGA-02-2470	10A	Blood Derived Normal	205F3ABXX100804:8:7:8493:54133		chr7	142788503	L36092|TRBV27*01|Homo	25/25 nt	100	25	M14158|TRBJ1-5*01|Homo	39/39 nt	100	39	tgtgccagcagtttatcggggatcgggtatcagccccagcatttt	CASSLSGIGYQPQHF		TRB
TCGA-02-2470	10A	Blood Derived Normal	205F3ABXX100804:8:7:8768:75494		chr7	142788504	M27384|TRBV7-8*03|Homo	21/21 nt	100	21	M14158|TRBJ1-5*01|Homo	42/42 nt	100	42	tgtgccagcagccccagggggccccctcagccccagcatttt	CASSPRGPPQPQHF		TRB
TCGA-02-2470	10A	Blood Derived Normal	205F3ABXX100804:8:5:6549:120799		chr7	142788504	L14854|TRBV7-9*07|Homo	19/19 nt	100	19	M14158|TRBJ1-5*01|Homo	39/39 nt	100	39	tgtgccagcagcaggggcaggacaggtggtggtcagccccagcatttt	CASSRGRTGGGQPQHF		TRB
TCGA-02-2470	10A	Blood Derived Normal	205F3ABXX100804:8:68:5535:67624		chr7	142788505	X06154|TRBV14*01|Homo	29/29 nt	100	29	M14158|TRBJ1-5*01|Homo	36/36 nt	100	36	tgtgccagcagccaaggatcagggccccagccccagcatttt	CASSQGSGPQPQHF		TRB
TCGA-02-2470	10A	Blood Derived Normal	205F3ABXX100804:8:45:15553:37609		chr7	142797124	L36092|TRBV11-2*01|Homo	31/31 nt	100	31	X02987|TRBJ2-5*01|Homo	34/34 nt	100	34	tgtgccagcagcttaggtccggtaagggagacccagtacttc	CASSLGPVRETQYF		TRB
TCGA-02-2470	10A	Blood Derived Normal	205F3ABXX100804:8:67:7793:29785		chr7	142797462	L05149|TRBV20/OR9-2*01|Homo	22/22 nt	100	22	M14159|TRBJ2-7*01|Homo	36/37 nt	97.2973	36	tgcagtgctcccgggacaggtacttccgagcagtacttc	CSAPGTGTSEQYF		TRB
TCGA-02-2470	10A	Blood Derived Normal	205F3ABXX100804:8:68:16149:190283		chr7	142797462	M11955|TRBV20-1*01|Homo	22/22 nt	100	22	M14159|TRBJ2-7*01|Homo	37/37 nt	100	37	tgcagtgctcccgggacaggtacttccgagcagtacttc	CSAPGTGTSEQYF		TRB
TCGA-02-2470	10A	Blood Derived Normal	205F3ABXX100804:8:44:14968:178064		chr7	142797465	L36092|TRBV27*01|Homo	27/27 nt	100	27	M14159|TRBJ2-7*01|Homo	31/31 nt	100	31	tgccagcagttcgggacagggggcttcgtgcagtacttc	CQQFGTGGFVQYF		TRB
TCGA-4W-AA9R	10A	Blood Derived Normal	C5K4WACXX141203:7:1212:1709:21598		chr7	142328745	X61446|TRBV6-1*01|Homo	38/38 nt	100	38	X02987|TRBJ2-1*01|Homo	25/25 nt	100	25	tgtgccagcagtgccaaacagactagtgagcagttcttc	CASSAKQTSEQFF		TRB
TCGA-4W-AA9R	10A	Blood Derived Normal	C5K4WACXX141203:3:2303:10687:40199		chr7	142349627	X61445|TRBV6-2*01|Homo	36/36 nt	100	36	K02545|TRBJ1-1*01|Homo	30/30 nt	100	30	tgtgccagcagttacgcagggggagctgaagctttcttt	CASSYAGGAEAFF		TRB
TCGA-4W-AA9R	10A	Blood Derived Normal	C5K4WACXX141203:7:1105:9572:98078		chr7	142349627	X61445|TRBV6-2*01|Homo	36/36 nt	100	36	K02545|TRBJ1-1*01|Homo	30/30 nt	100	30	tgtgccagcagttacgcagggggagctgaagctttcttt	CASSYAGGAEAFF		TRB
TCGA-4W-AA9R	10A	Blood Derived Normal	C5K4WACXX141203:2:1111:7128:78178		chr7	142787634	U07977|TRBV3-1*01|Homo	19/19 nt	100	19	M14158|TRBJ1-3*01|Homo	49/50 nt	98	49	tgtgccagcagccagggctcaggaaacaccatatatttt	CASSQGSGNTIYF		TRB
TCGA-4W-AA9R	10A	Blood Derived Normal	C5K4WACXX141203:4:2311:13586:6987		chr7	142787634	L36092|TRBV2*01|Homo	21/21 nt	100	21	M14158|TRBJ1-3*01|Homo	44/44 nt	100	44	tgtgccagcagtggaacagggtacggaaacaccatatatttt	CASSGTGYGNTIYF		TRB
TCGA-4W-AA9R	10A	Blood Derived Normal	C5K44ACXX141203:6:2316:18650:24207		chr7	142797126	X74848|TRBV6-6*04|Homo	26/26 nt	100	26	X02987|TRBJ2-5*01|Homo	37/37 nt	100	37	tgtgccagcagtcaggacgtccgggggacccagtacttc	CASSQDVRGTQYF		TRB
TCGA-27-1830	10A	Blood Derived Normal	B05AGABXX110313:4:2102:14435:195204		chr7	142469970	L36092|TRBV6-5*01|Homo	40/40 nt	100	40	M14158|TRBJ1-5*01|Homo	31/31 nt	100	31	tgtgccagcagtttcgagaatcagccccagcatttt	CASSFENQPQHF		TRB
TCGA-27-1830	10A	Blood Derived Normal	B025DABXX110325:5:2103:16012:79807		chr7	142619496	L36092|TRBV19*01|Homo	33/34 nt	97.0588	33	M14158|TRBJ1-4*01|Homo	28/28 nt	100	28	tgtgccagtagatcatcaaaagggtgggatgaaaaactgtttttt	CASRSSKGWDEKLFF		TRB
TCGA-16-0846	10A	Blood Derived Normal	42EBGAAXX090828:6:47:1140:461#0		chr7	142797457	L36092|TRBV3-2*01|Homo	19/19 nt	100	19	M14159|TRBJ2-7*01|Homo	46/46 nt	100	46	tgtgccagcagccaagatcggtcctacgagcagtacttc	CASSQDRSYEQYF		TRB
TCGA-06-A6S1	10A	Blood Derived Normal	C3NLEACXX140111:3:2311:12760:79147		chr7	142301390	M62379|TRBV2*02|Homo	36/36 nt	100	36	K02545|TRBJ1-1*01|Homo	27/27 nt	100	27	tgtgccagcaagacaggtcctgcgaacactgaagctttcttt	CASKTGPANTEAFF		TRB
TCGA-06-A6S1	10A	Blood Derived Normal	C3PKEACXX140110:1:1211:12375:91099		chr7	142353313	L36190|TRBV7-2*02|Homo	41/41 nt	100	41	M14159|TRBJ2-7*01|Homo	28/28 nt	100	28	tgtgccagcagcccttcagcctacgagcagtacttc	CASSPSAYEQYF		TRB
TCGA-06-A6S1	10A	Blood Derived Normal	C3NLEACXX140111:2:1311:5278:64346		chr7	142797242	U03115|TRBV11-3*01|Homo	23/23 nt	100	23	X02987|TRBJ2-6*01|Homo	46/47 nt	97.8723	46	tgtgccagcagcttgttaggtggggccaacgtcctgactttc	CASSLLGGANVLTF		TRB
TCGA-14-0790	01B	Primary Tumor	205DCABXX100805:4:8:13810:70366		chr7	142797462	U03115|TRBV11-3*01|Homo	23/24 nt	95.8333	23	M14159|TRBJ2-7*01|Homo	40/40 nt	100	40	tgtgccagcagcttcgaggggggggcggtcgagcagtacttc	CASSFEGGAVEQYF		TRB
TCGA-12-3648	10A	Blood Derived Normal	209G7ABXX100909:3:68:7052:99472		chr7	142588311	X06154|TRBV14*01|Homo	48/48 nt	100	48	X02987|TRBJ2-6*01|Homo	21/21 nt	100	21	tgtgccagcagccaaggactttactctggggccaacgtcctgactttc	CASSQGLYSGANVLTF		TRB
TCGA-12-3648	10A	Blood Derived Normal	209G7ABXX100909:3:3:21385:29014		chr7	142787634	U07978|TRBV4-3*01|Homo	22/22 nt	100	22	M14158|TRBJ1-3*01|Homo	49/50 nt	98	49	tgcgccagcagccgggactcgggaaacaccatatatttt	CASSRDSGNTIYF		TRB
TCGA-27-2518	10A	Blood Derived Normal	B09V2ABXX110408:4:1204:10790:199525		chr7	142788504	U08314|TRBV28*01|Homo	31/31 nt	100	31	M14158|TRBJ1-5*01|Homo	41/41 nt	100	41	tgccagcccagtcagccccagcatttt	CQPSQPQHF		TRB
TCGA-27-2518	10A	Blood Derived Normal	C011LABXX110405:7:1108:1246:194240		chr7	142796370	U03115|TRBV11-3*01|Homo	23/23 nt	100	23	X02987|TRBJ2-1*01|Homo	34/34 nt	100	34	tgtgccagcagcttagttttaggagcggggcttaacaatgagcagttcttc	CASSLVLGAGLNNEQFF		TRB
TCGA-06-0155	10A	Blood Derived Normal	B097UABXX110405:5:1208:14622:45495		chr7	142787023	U07977|TRBV4-1*01|Homo	23/25 nt	92	23	K02545|TRBJ1-2*01|Homo	35/35 nt	100	35	tgcgccagcagctcggacagggtttataatggctacaccttc	CASSSDRVYNGYTF		TRB
TCGA-19-2625	10A	Blood Derived Normal	B067VABXX110310:7:2208:5680:108232		chr7	142796567	U07977|TRBV4-1*01|Homo	30/30 nt	100	30	X02987|TRBJ2-2*01|Homo	33/33 nt	100	33	tgcgccagcagccctctgggaagtggcggggagctgtttttt	CASSPLGSGGELFF		TRB
TCGA-19-2625	10A	Blood Derived Normal	C004TABXX110313:8:1108:5067:191188		chr7	142796567	U07977|TRBV4-1*01|Homo	30/30 nt	100	30	X02987|TRBJ2-2*01|Homo	33/33 nt	100	33	tgcgccagcagccctctgggaagtggcggggagctgtttttt	CASSPLGSGGELFF		TRB
TCGA-28-2513	01A	Primary Tumor	B06UCABXX110322:3:2205:19815:146722		chr7	142796373	X61440|TRBV7-3*01|Homo	27/27 nt	100	27	X02987|TRBJ2-1*01|Homo	39/39 nt	100	39	tgtgccagcagcttatccttcgcccatgagcagttcttc	CASSLSFAHEQFF		TRB
TCGA-28-2513	01A	Primary Tumor	C011LABXX110405:2:1207:6753:56283		chr7	142796373	X61440|TRBV7-3*01|Homo	27/27 nt	100	27	X02987|TRBJ2-1*01|Homo	39/39 nt	100	39	tgtgccagcagcttatccttcgcccatgagcagttcttc	CASSLSFAHEQFF		TRB
TCGA-06-5415	10A	Blood Derived Normal	B049TABXX110306:7:2105:14891:198304		chr7	142715824	L36092|TRBV27*01|Homo	36/36 nt	100	36	K02545|TRBJ1-1*01|Homo	23/23 nt	100	23	tgtgccagcagtttaacgacagggggctttagcactgaagctttcttt	CASSLTTGGFSTEAFF		TRB
TCGA-32-2632	10A	Blood Derived Normal	2037LABXX100831:1:61:2800:149796		chr7	142627356	X74852|TRBV20-1*07|Homo	42/42 nt	100	42	K02545|TRBJ1-2*01|Homo	20/20 nt	100	20	tgcagtgctagatcccagggaggcgttaactatggctacaccttc	CSARSQGGVNYGYTF		TRB
TCGA-19-5955	10A	Blood Derived Normal	C01RDACXX110628:1:1205:13603:151371		chr7	142786890	U07977|TRBV4-1*01|Homo	32/32 nt	100	32	K02545|TRBJ1-1*01|Homo	34/34 nt	100	34	tgcgccagcagcctccgggggggagctttcttt	CASSLRGGAFF		TRB
TCGA-19-5955	10A	Blood Derived Normal	D03U9ACXX110625:5:2304:8108:199961		chr7	142788504	U03115|TRBV11-3*01|Homo	21/21 nt	100	21	M14158|TRBJ1-5*01|Homo	39/40 nt	97.5	39	tgtgccagcagcttagaatcgacaggtatttttcagccccagcatttc	CASSLESTGIFQPQHF		TRB
TCGA-19-5955	10A	Blood Derived Normal	C01RDACXX110628:8:2102:8289:199623		chr7	142797121	X06154|TRBV14*01|Homo	21/21 nt	100	21	X02987|TRBJ2-5*01|Homo	40/40 nt	100	40	tgtgccagcagccaaatgacagggaaaaatcaagagacccagtacttc	CASSQMTGKNQETQYF		TRB
TCGA-02-0055	10A	Blood Derived Normal	B05AGABXX110313:2:2205:3754:56527		chr7	142544640	U03115|TRBV10-3*01|Homo	35/35 nt	100	35	K02545|TRBJ1-1*01|Homo	30/30 nt	100	30	tgtgccgcccgtgcgggcactgaagctttcttt	CAARAGTEAFF		TRB
TCGA-02-0055	10A	Blood Derived Normal	B06E2ABXX110313:6:1103:11006:200302		chr7	142787633	AF009660|TRBV9*02|Homo	31/31 nt	100	31	M14158|TRBJ1-3*01|Homo	38/38 nt	100	38	tgtgccagcagcgcggagggtggaaacaccatatatttt	CASSAEGGNTIYF		TRB
TCGA-02-0055	10A	Blood Derived Normal	B05A0ABXX110313:1:2206:5832:150744		chr7	142788230	M64351|TRBV2*03|Homo	20/20 nt	100	20	M14158|TRBJ1-4*01|Homo	43/43 nt	100	43	tgtgccagcagtgagacggacatgataaatgaaaaactgtttttt	CASSETDMINEKLFF		TRB
TCGA-02-0033	10A	Blood Derived Normal	B01GWABXX110308:5:1206:3469:51120		chr7	142301391	L36092|TRBV2*01|Homo	35/36 nt	97.2222	35	X02987|TRBJ2-1*01|Homo	21/21 nt	100	21	tgtgccagcagcgcaggacagggggtggaatcctacaatgagcagttcttc	CASSAGQGVESYNEQFF		TRB
TCGA-02-0033	10A	Blood Derived Normal	B05A0ABXX110313:8:2205:1449:178631		chr7	142328743	X61446|TRBV6-1*01|Homo	40/40 nt	100	40	K02545|TRBJ1-2*01|Homo	22/22 nt	100	22	tgtgccagcagtgcggtcggggttgggggctacaccttc	CASSAVGVGGYTF		TRB
TCGA-02-0033	10A	Blood Derived Normal	B058NABXX110313:3:2203:14357:133414		chr7	142345943	U07975|TRBV4-2*01|Homo	43/43 nt	100	43	K02545|TRBJ1-1*01|Homo	23/23 nt	100	23	tgccagcagccaagacagccaacgatgaacactgaagctttcttt	CQQPRQPTMNTEAFF		TRB
TCGA-02-0033	10A	Blood Derived Normal	B0685ABXX110313:6:1108:2234:102946		chr7	142345951	U07975|TRBV4-2*01|Homo	34/34 nt	100	34	M14159|TRBJ2-7*01|Homo	24/24 nt	100	24	tgtgccagcagccaagctccgggacagaactacgagcagtacttc	CASSQAPGQNYEQYF		TRB
TCGA-02-0033	10A	Blood Derived Normal	B05AGABXX110313:7:2108:8406:26976		chr7	142353324	L36190|TRBV7-2*02|Homo	35/35 nt	100	35	X02987|TRBJ2-1*01|Homo	33/33 nt	100	33	tgtgccagcagcttagcgggatccccctacaatgagcagttcttc	CASSLAGSPYNEQFF		TRB
TCGA-02-0033	10A	Blood Derived Normal	B058NABXX110313:1:2202:6269:11293		chr7	142392380	AF009660|TRBV9*02|Homo	33/33 nt	100	33	K02545|TRBJ1-1*01|Homo	31/31 nt	100	31	tgtgccagcagcgtagatggggatttggacactgaagctttcttt	CASSVDGDLDTEAFF		TRB
TCGA-02-0033	10A	Blood Derived Normal	B025DABXX110325:4:1208:21201:124972		chr7	142408093	M33233|TRBV11-1*01|Homo	39/40 nt	97.5	39	L36092|TRBJ1-6*02|Homo	20/20 nt	100	20	tgccagcagctcttggacaggggtggatcacccctccacttt	CQQLLDRGGSPLHF		TRB
TCGA-02-0033	10A	Blood Derived Normal	B025DABXX110325:6:2202:17798:138522		chr7	142451406	L36092|TRBV6-5*01|Homo	43/43 nt	100	43	K02545|TRBJ1-2*01|Homo	26/26 nt	100	26	tgtgccagcagttactcacaggggggctacaccttc	CASSYSQGGYTF		TRB
TCGA-02-0033	10A	Blood Derived Normal	B04UGABXX110308:7:2208:2494:82070		chr7	142555280	X61440|TRBV7-3*01|Homo	34/34 nt	100	34	X02987|TRBJ2-2*01|Homo	28/28 nt	100	28	tgtgccagcagcccaggggccagcaacggggagctgtttttt	CASSPGASNGELFF		TRB
TCGA-02-0033	10A	Blood Derived Normal	B0685ABXX110313:8:2205:10387:186779		chr7	142564197	X07192|TRBV12-3*01|Homo	48/49 nt	97.9592	48	X02987|TRBJ2-2*01|Homo	19/19 nt	100	19	tgtgccagcagtttgcggggcagcgccggggagctgtttttt	CASSLRGSAGELFF		TRB
TCGA-02-0033	10A	Blood Derived Normal	B05A0ABXX110313:8:2203:7495:100655		chr7	142619483	U48259|TRBV19*02|Homo	47/47 nt	100	47	X02987|TRBJ2-1*01|Homo	19/19 nt	100	19	tgtgccagtagtatcggacagggagagcagttcttc	CASSIGQGEQFF		TRB
TCGA-02-0033	10A	Blood Derived Normal	B04UGABXX110308:3:2103:6195:122208		chr7	142619496	U48259|TRBV19*02|Homo	32/32 nt	100	32	L36092|TRBJ1-6*02|Homo	29/29 nt	100	29	tgtgccagtagtgaggggccaggacagtcacccctccacttt	CASSEGPGQSPLHF		TRB
TCGA-02-0033	10A	Blood Derived Normal	B0590ABXX110313:6:1107:17472:71088		chr7	142619496	L36092|TRBV19*01|Homo	32/32 nt	100	32	M14158|TRBJ1-5*01|Homo	27/27 nt	100	27	tgtgccagtagtccaagacaggggagttggccccagcatttt	CASSPRQGSWPQHF		TRB
TCGA-02-0033	10A	Blood Derived Normal	B0685ABXX110313:2:2202:5072:89272		chr7	142627351	L05149|TRBV20/OR9-2*01|Homo	43/43 nt	100	43	M14159|TRBJ2-7*01|Homo	20/20 nt	100	20	tgcagtgccgcaagcggggagtcctacgagcagtacttc	CSAASGESYEQYF		TRB
TCGA-02-0033	10A	Blood Derived Normal	B0590ABXX110313:3:2101:3713:3706		chr7	142657174	M11951|TRBV24-1*01|Homo	30/30 nt	100	30	X02987|TRBJ2-1*01|Homo	25/25 nt	100	25	tgtgccactcggagcgggactagcttaactgagcagttcttc	CATRSGTSLTEQFF		TRB
TCGA-02-0033	10A	Blood Derived Normal	B05AGABXX110313:4:1208:13726:198338		chr7	142721113	U08314|TRBV28*01|Homo	44/44 nt	100	44	M14158|TRBJ1-5*01|Homo	28/28 nt	100	28	tgtgccagcagttgggacaatcagccccagcatttt	CASSWDNQPQHF		TRB
TCGA-02-0033	10A	Blood Derived Normal	B01GWABXX110308:6:2107:21257:66041		chr7	142786881	X61441|TRBV7-8*02|Homo	23/23 nt	100	23	K02545|TRBJ1-1*01|Homo	41/41 nt	100	41	tgtatctctgtgccagcagcttatttatccagggggaacactgaagctttcttt	CISVPAAYLSRGNTEAFF		TRB
TCGA-02-0033	10A	Blood Derived Normal	B025DABXX110325:5:1104:12653:67494		chr7	142786883	AF009660|TRBV9*02|Homo	24/24 nt	100	24	K02545|TRBJ1-1*01|Homo	40/40 nt	100	40	tgtgccagcagcgtagatggggatttggacactgaagctttcttt	CASSVDGDLDTEAFF		TRB
TCGA-02-0033	10A	Blood Derived Normal	B0685ABXX110313:3:1201:21300:2428		chr7	142786883	L36092|TRBV5-4*01|Homo	23/23 nt	100	23	K02545|TRBJ1-1*01|Homo	45/45 nt	100	45	tgtgccagcagcttggaggacactgaagctttcttt	CASSLEDTEAFF		TRB
TCGA-02-0033	10A	Blood Derived Normal	B058NABXX110313:8:1207:17740:116941		chr7	142788501	U08314|TRBV28*01|Homo	35/35 nt	100	35	M14158|TRBJ1-5*01|Homo	37/37 nt	100	37	tgtgccagcagttgggacaatcagccccagcatttt	CASSWDNQPQHF		TRB
TCGA-02-0033	10A	Blood Derived Normal	B025DABXX110325:5:1103:11237:176502		chr7	142788501	U08314|TRBV28*01|Homo	21/22 nt	95.4545	21	M14158|TRBJ1-5*01|Homo	47/47 nt	100	47	tgcctctgtgccagcagttgggacaatcagccccagcatttt	CLCASSWDNQPQHF		TRB
TCGA-02-0033	10A	Blood Derived Normal	B06E2ABXX110313:6:2204:15251:49470		chr7	142788505	X57607|TRBV7-7*02|Homo	24/24 nt	100	24	M14158|TRBJ1-5*01|Homo	40/41 nt	97.561	40	tgccagcagccctcggactcgcagccccagcatttt	CQQPSDSQPQHF		TRB
TCGA-02-0033	10A	Blood Derived Normal	B05AGABXX110313:7:2203:10435:193660		chr7	142796368	L36092|TRBV3-2*01|Homo	24/24 nt	100	24	X02987|TRBJ2-1*01|Homo	35/35 nt	100	35	tgtgtatttctgtgccagcagccatcattggggggggcctgctacaatgagcagttcttc	CVFLCQQPSLGGACYNEQFF		TRB
TCGA-02-0033	10A	Blood Derived Normal	B05AGABXX110313:6:1203:14503:187709		chr7	142796374	U07975|TRBV4-2*01|Homo	20/20 nt	100	20	X02987|TRBJ2-1*01|Homo	40/40 nt	100	40	tgtgccagcagcccaccttcgggcggggttgagcagttcttc	CASSPPSGGVEQFF		TRB
TCGA-02-0033	10A	Blood Derived Normal	B0590ABXX110313:8:1208:17793:103638		chr7	142797456	U17047|TRBV10-3*02|Homo	27/28 nt	96.4286	27	M14159|TRBJ2-7*01|Homo	41/43 nt	95.3488	41	tgtgccatcgtaggggactcctacgagcagtacttc	CAIVGDSYEQYF		TRB
TCGA-27-1831	10A	Blood Derived Normal	C00U7ABXX110327:3:1102:2593:79897		chr7	142536248	U03115|TRBV13*01|Homo	43/43 nt	100	43	K02545|TRBJ1-1*01|Homo	19/19 nt	100	19	tgtgccagcagcttaagccggtcttgggggaacactgaagctttcttt	CASSLSRSWGNTEAFF		TRB
TCGA-27-1831	10A	Blood Derived Normal	C00U7ABXX110327:3:2102:9118:18881		chr7	142536248	U03115|TRBV13*01|Homo	43/43 nt	100	43	K02545|TRBJ1-1*01|Homo	19/19 nt	100	19	tgtgccagcagcttaagccggtcttgggggaacactgaagctttcttt	CASSLSRSWGNTEAFF		TRB
TCGA-27-1831	10A	Blood Derived Normal	B09V2ABXX110408:1:1103:1365:84463		chr7	142619486	L36092|TRBV19*01|Homo	43/44 nt	97.7273	43	M14158|TRBJ1-5*01|Homo	20/20 nt	100	20	tgtgccagtagaatcacacaggggtctagcaatcagccccagcatttt	CASRITQGSSNQPQHF		TRB
TCGA-27-1831	10A	Blood Derived Normal	B06UCABXX110322:1:2208:13664:193127		chr7	142619486	L36092|TRBV19*01|Homo	43/44 nt	97.7273	43	M14158|TRBJ1-5*01|Homo	20/20 nt	100	20	tgtgccagtagaatcacacaggggtctagcaatcagccccagcatttt	CASRITQGSSNQPQHF		TRB
TCGA-32-1977	01A	Primary Tumor	B00FDABXX110128:6:3:15943:49151		chr7	142797458	M11954|TRBV20-1*03|Homo	24/24 nt	100	24	M14159|TRBJ2-7*01|Homo	38/39 nt	97.4359	38	tgcagtgctgaaagggatggcacctacgagcagtacttc	CSAERDGTYEQYF		TRB
TCGA-14-1450	10B	Blood Derived Normal	B020DACXX110829:5:2107:3857:20585		chr7	142313630	U07977|TRBV4-1*01|Homo	37/37 nt	100	37	M14158|TRBJ1-3*01|Homo	20/20 nt	100	20	tgcgccagcagccaagatctttctttaggacaggattctggaaacaccatatatttt	CASSQDLSLGQDSGNTIYF		TRB
TCGA-14-1450	10B	Blood Derived Normal	B01W1ACXX110829:3:1102:12067:167594		chr7	142313634	U07977|TRBV4-1*01|Homo	33/33 nt	100	33	M14158|TRBJ1-3*01|Homo	24/24 nt	100	24	tgcgccagcagccaagatctttctttaggacaggattctggaaacaccatatatttt	CASSQDLSLGQDSGNTIYF		TRB
TCGA-14-1450	10B	Blood Derived Normal	B01W1ACXX110829:4:2106:6382:99765		chr7	142313634	U07977|TRBV4-1*01|Homo	33/33 nt	100	33	M14158|TRBJ1-3*01|Homo	24/24 nt	100	24	tgcgccagcagccaagatctttctttaggacaggattctggaaacaccatatatttt	CASSQDLSLGQDSGNTIYF		TRB
TCGA-14-1450	10B	Blood Derived Normal	C00KDACXX110825:2:2102:13097:149886		chr7	142657167	M11951|TRBV24-1*01|Homo	38/38 nt	100	38	M14158|TRBJ1-3*01|Homo	27/27 nt	100	27	tgtgccacccaagacgggagctctggaaacaccatatatttt	CATQDGSSGNTIYF		TRB
TCGA-14-1450	10B	Blood Derived Normal	B01W1ACXX110829:5:2208:1082:180765		chr7	142657167	M11951|TRBV24-1*01|Homo	36/36 nt	100	36	M14158|TRBJ1-3*01|Homo	27/27 nt	100	27	tgtgccacccaagacgggagctctggaaacaccatatatttt	CATQDGSSGNTIYF		TRB
TCGA-14-1450	10B	Blood Derived Normal	B01W1ACXX110829:4:1204:7181:12396		chr7	142787631	U07977|TRBV4-1*01|Homo	25/25 nt	100	25	M14158|TRBJ1-3*01|Homo	32/32 nt	100	32	tgcgccagcagccaagatctttctttaggacaggattctggaaacaccatatatttt	CASSQDLSLGQDSGNTIYF		TRB
TCGA-14-1450	10B	Blood Derived Normal	B020DACXX110829:5:2107:18616:69864		chr7	142787631	U07977|TRBV4-1*01|Homo	25/25 nt	100	25	M14158|TRBJ1-3*01|Homo	32/32 nt	100	32	tgcgccagcagccaagatctttctttaggacaggattctggaaacaccatatatttt	CASSQDLSLGQDSGNTIYF		TRB
TCGA-06-0745	10A	Blood Derived Normal	B04UGABXX110308:3:2105:6072:185809		chr7	142389627	AF009660|TRBV5-3*02|Homo	41/42 nt	97.619	41	K02545|TRBJ1-2*01|Homo	27/27 nt	100	27	tgtatctctgtgccagaagcttggcagggggctaactatggctacaccttc	CISVPEAWQGANYGYTF		TRB
TCGA-06-0745	10A	Blood Derived Normal	B0590ABXX110313:1:1108:13787:172657		chr7	142492633	X58806|TRBV7-6*02|Homo	36/36 nt	100	36	L36092|TRBJ1-6*02|Homo	22/22 nt	100	22	tgtgccagcagcacaggggggccccagcggaattcacccctccacttt	CASSTGGPQRNSPLHF		TRB
TCGA-14-0790	10A	Blood Derived Normal	B07T4ABXX110325:7:1202:17078:24068		chr7	142500490	L36092|TRBV5-6*01|Homo	45/45 nt	100	45	K02545|TRBJ1-1*01|Homo	25/25 nt	100	25	tgtgccagcagcttggggggattgaacactgaagctttcttt	CASSLGGLNTEAFF		TRB
TCGA-14-0790	10A	Blood Derived Normal	C011EABXX110401:6:1208:11046:23423		chr7	142500490	L36092|TRBV5-6*01|Homo	45/45 nt	100	45	K02545|TRBJ1-1*01|Homo	25/25 nt	100	25	tgtgccagcagcttggggggattgaacactgaagctttcttt	CASSLGGLNTEAFF		TRB
TCGA-14-0790	10A	Blood Derived Normal	C00HWABXX110325:4:1207:20657:20530		chr7	142500494	L36092|TRBV5-6*01|Homo	41/41 nt	100	41	K02545|TRBJ1-1*01|Homo	29/29 nt	100	29	tgtgccagcagcttggggggattgaacactgaagctttcttt	CASSLGGLNTEAFF		TRB
TCGA-14-0790	10A	Blood Derived Normal	B07T4ABXX110325:8:1208:12412:199446		chr7	142500494	L36092|TRBV5-6*01|Homo	41/41 nt	100	41	K02545|TRBJ1-1*01|Homo	29/29 nt	100	29	tgtgccagcagcttggggggattgaacactgaagctttcttt	CASSLGGLNTEAFF		TRB
TCGA-14-0790	10A	Blood Derived Normal	B09V2ABXX110408:8:2101:7113:17598		chr7	142786880	L36092|TRBV5-7*01|Homo	23/23 nt	100	23	K02545|TRBJ1-1*01|Homo	47/47 nt	100	47	tgtgccagcagcttggggggattgaacactgaagctttcttt	CASSLGGLNTEAFF		TRB
TCGA-14-0790	10A	Blood Derived Normal	B07T4ABXX110325:8:1102:17033:181565		chr7	142797006	K02546|TRBV12-4*01|Homo	25/25 nt	100	25	X02987|TRBJ2-4*01|Homo	37/38 nt	97.3684	37	tgtgccagcagtttcggggcagggggtaaatacattcagtacttc	CASSFGAGGKYIQYF		TRB
TCGA-06-2567	10A	Blood Derived Normal	C011EABXX110401:7:1102:4567:63743		chr7	142788227	L36092|TRBV6-6*01|Homo	27/27 nt	100	27	M14158|TRBJ1-4*01|Homo	35/35 nt	100	35	tgtgccagcagttccctgcccccaaggactaatgaaaaactgtttttt	CASSSLPPRTNEKLFF		TRB
TCGA-02-2483	10A	Blood Derived Normal	C011EABXX110401:7:2108:7229:174870		chr7	142313619	U07977|TRBV4-1*01|Homo	48/48 nt	100	48	L36092|TRBJ1-6*02|Homo	22/22 nt	100	22	tgcgccagcagccaagaggattttaattcacccctccacttt	CASSQEDFNSPLHF		TRB
TCGA-02-2483	10A	Blood Derived Normal	B097UABXX110405:4:1201:1348:104158		chr7	142451412	AF009662|TRBV6-6*02|Homo	34/37 nt	91.8919	34	K02545|TRBJ1-2*01|Homo	24/24 nt	100	24	tgcttctgtgccagcatttcctcccggacagaactttttaactatggctacaccttc	CFCASISSRTELFNYGYTF		TRB
TCGA-02-2483	10A	Blood Derived Normal	B06UCABXX110322:4:1203:20677:169277		chr7	142469967	AF009662|TRBV6-6*02|Homo	47/47 nt	100	47	X02987|TRBJ2-2*01|Homo	19/19 nt	100	19	tgtgccagcagttactcgggctttttaaacaccggggagctgtttttt	CASSYSGFLNTGELFF		TRB
TCGA-02-2483	10A	Blood Derived Normal	C011LABXX110405:1:1107:11937:169012		chr7	142787633	M27387|TRBV7-2*04|Homo	23/23 nt	100	23	M14158|TRBJ1-3*01|Homo	41/41 nt	100	41	tgtgccagcagcttacccgggacgggtggaaacaccatatatttt	CASSLPGTGGNTIYF		TRB
TCGA-02-2483	10A	Blood Derived Normal	C011LABXX110405:8:2206:2283:128879		chr7	142787633	M27387|TRBV7-2*04|Homo	23/23 nt	100	23	M14158|TRBJ1-3*01|Homo	41/41 nt	100	41	tgtgccagcagcttacccgggacgggtggaaacaccatatatttt	CASSLPGTGGNTIYF		TRB
TCGA-02-2483	10A	Blood Derived Normal	B06PRABXX110323:4:2108:10974:11671		chr7	142796370	L06893|TRBV30*05|Homo	32/32 nt	100	32	X02987|TRBJ2-1*01|Homo	37/37 nt	100	37	tgtgcctggggactaatcaacaatgagcagttcttc	CAWGLINNEQFF		TRB
TCGA-02-2483	10A	Blood Derived Normal	B09V2ABXX110408:4:2204:18409:94562		chr7	142797459	U03115|TRBV13*01|Homo	20/22 nt	90.9091	20	M14159|TRBJ2-7*01|Homo	42/42 nt	100	42	tgtgccagccttagggatactagcggggtctacgagcagtacttc	CASLRDTSGVYEQYF		TRB
[truncated: 584 more rows]
