# Supplementary material for: Electrostatic Complementarities of Glioblastoma-Resident T-Cell Receptors and Cancer Testis Antigens Linked to Poor Outcomes and High Levels of Sphingosine Kinase-2 Expression
Source: Biology (Basel). 2023 Apr 10;12(4):575. doi: 10.3390/biology12040575 (PMC10135705; doi:10.3390/biology12040575)
Supplement: Supplementary file 1 [file biology-12-00575-s001.zip › Table S10.xlsx]

## Sheet: top and bottom CIITA expression
Table S10. Fig. 5 KM input data
bot CIITA	top CIITA
TCGA-06-5417	TCGA-06-0878
TCGA-06-2569	TCGA-19-2620
TCGA-27-2521	TCGA-06-0644
TCGA-27-1835	TCGA-19-4065
TCGA-14-1825	TCGA-32-1982
TCGA-12-0821	TCGA-14-0736
TCGA-76-4925	TCGA-19-2629
TCGA-08-0386	TCGA-06-0211
TCGA-12-3652	TCGA-26-5134
TCGA-12-0618	TCGA-06-0168
TCGA-06-0219	TCGA-28-5213
TCGA-26-5133	TCGA-14-1823
TCGA-06-5416	TCGA-16-0846
TCGA-06-0174	TCGA-14-0787
TCGA-41-5651	TCGA-26-5135
TCGA-27-2528	TCGA-02-2483
TCGA-12-5295	TCGA-32-1970
TCGA-14-0790	TCGA-06-5413
TCGA-12-3650	TCGA-19-0957
TCGA-14-1829	TCGA-14-0817
TCGA-19-5960	TCGA-28-2499
TCGA-27-2526	TCGA-06-0743
TCGA-27-2524	TCGA-14-2554
TCGA-27-2523	TCGA-02-0055
TCGA-06-0221	TCGA-06-1804
TCGA-32-5222	TCGA-06-2565
TCGA-12-1597	TCGA-12-5299
TCGA-14-1034	TCGA-06-0210
TCGA-76-4926	TCGA-26-5136
TCGA-28-5216	TCGA-06-0132
TCGA-19-2624	TCGA-06-0141
TCGA-41-2571	TCGA-06-0190
TCGA-06-0686	TCGA-32-1980
TCGA-06-0178	TCGA-28-1747
TCGA-28-5209	TCGA-02-2486
TCGA-76-4929	TCGA-06-0157
TCGA-28-2510	TCGA-19-1787
TCGA-06-5411	TCGA-41-2572
TCGA-06-2564	TCGA-06-0882
TCGA-19-1390	TCGA-06-0156
TCGA-76-4928	TCGA-06-0184
TCGA-19-2619	TCGA-06-0129
TCGA-14-1402	TCGA-32-4213
TCGA-28-5218	TCGA-06-0211
TCGA-15-0742	TCGA-19-1389
TCGA-28-5220	TCGA-41-4097
TCGA-28-5207	TCGA-06-0646
TCGA-76-4932	TCGA-06-2570
TCGA-32-2634	TCGA-06-2567
TCGA-76-4931	TCGA-14-1034
TCGA-28-5204	TCGA-06-0750
TCGA-02-2485	TCGA-27-1837
TCGA-06-2559	TCGA-28-1753
TCGA-06-5415	TCGA-28-5215
TCGA-06-0125	TCGA-06-5408
TCGA-28-5208	TCGA-27-2519
TCGA-06-2563	TCGA-27-1830
TCGA-06-0747	TCGA-06-0649
TCGA-06-0238	TCGA-14-0781
TCGA-06-5858	TCGA-06-2561
TCGA-06-0749	TCGA-27-1834
TCGA-32-2616	TCGA-06-0190
TCGA-26-5139	TCGA-06-0645
TCGA-26-5132	TCGA-12-0619
TCGA-27-1831	TCGA-06-0187
TCGA-06-5856	TCGA-06-0158
TCGA-19-2625	TCGA-27-1832
TCGA-06-5859	TCGA-28-2513
TCGA-06-0125	TCGA-32-2632
TCGA-06-2562	TCGA-06-0210
TCGA-26-1442	TCGA-02-0047
TCGA-06-0744	TCGA-16-1045
TCGA-06-0745	TCGA-14-0789
TCGA-06-2558	TCGA-41-3915
TCGA-06-0138	TCGA-32-2615
TCGA-15-1444	TCGA-06-5414
TCGA-76-4927	TCGA-06-5412
TCGA-28-2509	TCGA-06-0152
TCGA-06-5418	TCGA-12-3653
TCGA-12-0616	TCGA-06-5410
TCGA-28-2514	TCGA-06-2557
TCGA-19-4065	TCGA-06-0130
	TCGA-06-0171
	TCGA-32-2638
	bottom CIITA only
	top CIITA only
