# Supplementary material for: Electrostatic Complementarities of Glioblastoma-Resident T-Cell Receptors and Cancer Testis Antigens Linked to Poor Outcomes and High Levels of Sphingosine Kinase-2 Expression
Source: Biology (Basel). 2023 Apr 10;12(4):575. doi: 10.3390/biology12040575 (PMC10135705; doi:10.3390/biology12040575)
Supplement: Supplementary file 1 [file biology-12-00575-s001.zip › Table S11. AM input file CPTAC TRA, TRB CDR3s.csv]

id	cdr3
005b79ce-22fd-4575-9271-a41bfebc94d3	CAGGSVSSASKIIF
005b79ce-22fd-4575-9271-a41bfebc94d3	CAFLNTNAGKSTF
005b79ce-22fd-4575-9271-a41bfebc94d3	CASSLREGLNEQFF
005b79ce-22fd-4575-9271-a41bfebc94d3	CASSLTVNTGELFF
02383b35-4baa-4875-9127-fcdd2707977c	CAASRDNFNKFYF
02383b35-4baa-4875-9127-fcdd2707977c	CSAHNAGNMLTF
02383b35-4baa-4875-9127-fcdd2707977c	CSARGDSAEAFF
02383b35-4baa-4875-9127-fcdd2707977c	CASSYSGPQPQHF
02383b35-4baa-4875-9127-fcdd2707977c	CASSQGSFNEQFF
02383b35-4baa-4875-9127-fcdd2707977c	CASSSGNTDTQYF
02383b35-4baa-4875-9127-fcdd2707977c	CASSSGNTDTQYF
02383b35-4baa-4875-9127-fcdd2707977c	CASSFSSGAYEQYF
04486900-5d91-4ec8-8387-a3b80f8dc5f0	CAFENNNDMRF
04486900-5d91-4ec8-8387-a3b80f8dc5f0	CAVLSRPGAAGNKLTF
04486900-5d91-4ec8-8387-a3b80f8dc5f0	CASSETTGVNSPLHF
04486900-5d91-4ec8-8387-a3b80f8dc5f0	CASSWGTSGVTNTGELFF
09c4a41f-bd36-4012-af42-bcce4e7aa622	CAVRDQTGANNLFF
09c4a41f-bd36-4012-af42-bcce4e7aa622	CAVIELGGTSYGKLTF
09c4a41f-bd36-4012-af42-bcce4e7aa622	CAVGARTNAGKSTF
09c4a41f-bd36-4012-af42-bcce4e7aa622	CAVNQAGTALIF
09c4a41f-bd36-4012-af42-bcce4e7aa622	CAANQAGTALIF
09c4a41f-bd36-4012-af42-bcce4e7aa622	CAANQAGTALIF
09c4a41f-bd36-4012-af42-bcce4e7aa622	CAVTTNQAGTALIF
09c4a41f-bd36-4012-af42-bcce4e7aa622	CAVSGGISGGYNKLIF
09c4a41f-bd36-4012-af42-bcce4e7aa622	CALSDLNAGKSTF
09c4a41f-bd36-4012-af42-bcce4e7aa622	CALTGGGADGLTF
09c4a41f-bd36-4012-af42-bcce4e7aa622	CAASARNRDDKIIF
09c4a41f-bd36-4012-af42-bcce4e7aa622	CAFMGGGSEKLVF
09c4a41f-bd36-4012-af42-bcce4e7aa622	CILSMYSGGGADGLTF
09c4a41f-bd36-4012-af42-bcce4e7aa622	CAVIGGNNDMRF
09c4a41f-bd36-4012-af42-bcce4e7aa622	CALSEIPAMNYGGSQGNLIF
09c4a41f-bd36-4012-af42-bcce4e7aa622	CAFMKHAGNMLTF
09c4a41f-bd36-4012-af42-bcce4e7aa622	CAGVSGNTGKLIF
09c4a41f-bd36-4012-af42-bcce4e7aa622	CAVRDQTGANNLFF
09c4a41f-bd36-4012-af42-bcce4e7aa622	CVVNIGGATNKLIF
09c4a41f-bd36-4012-af42-bcce4e7aa622	CAMREDSRPYYSGAGSYQLTF
09c4a41f-bd36-4012-af42-bcce4e7aa622	CTDPIDNYGQNFVF
09c4a41f-bd36-4012-af42-bcce4e7aa622	CVVYNDYKLSF
09c4a41f-bd36-4012-af42-bcce4e7aa622	CAVNQAGTALIF
09c4a41f-bd36-4012-af42-bcce4e7aa622	CVVKPSGYSTLTF
09c4a41f-bd36-4012-af42-bcce4e7aa622	CVFHTGGFKTIF
09c4a41f-bd36-4012-af42-bcce4e7aa622	CAVGVMNTGFQKLVF
09c4a41f-bd36-4012-af42-bcce4e7aa622	CAGRGSSASKIIF
09c4a41f-bd36-4012-af42-bcce4e7aa622	CASSQAAGLNNSPLHF
09c4a41f-bd36-4012-af42-bcce4e7aa622	CASSQAAGLNNSPLHF
09c4a41f-bd36-4012-af42-bcce4e7aa622	CASSYGAGFDEQFF
09c4a41f-bd36-4012-af42-bcce4e7aa622	CASSPNSGSGNEQFF
09c4a41f-bd36-4012-af42-bcce4e7aa622	CASSPNWDGVFYEQYF
09c4a41f-bd36-4012-af42-bcce4e7aa622	CASSLSVVEQFF
09c4a41f-bd36-4012-af42-bcce4e7aa622	CASSFDPQFSYEQYF
09c4a41f-bd36-4012-af42-bcce4e7aa622	CATSRDRAIPGQGNYEQYF
09c4a41f-bd36-4012-af42-bcce4e7aa622	CASSPRGAYGYTF
09c4a41f-bd36-4012-af42-bcce4e7aa622	CAPYEYGLTSNEQFF
09c4a41f-bd36-4012-af42-bcce4e7aa622	CASTSLAGELNTQYF
09c4a41f-bd36-4012-af42-bcce4e7aa622	CASRQGQGLGTEAFF
09c4a41f-bd36-4012-af42-bcce4e7aa622	CASSLEFGTRHGYTF
09c4a41f-bd36-4012-af42-bcce4e7aa622	CCASSSPDTSGNTIYF
09c4a41f-bd36-4012-af42-bcce4e7aa622	CASSSPDTSGNTIYF
09c4a41f-bd36-4012-af42-bcce4e7aa622	CASSLGTGVLAQHF
09c4a41f-bd36-4012-af42-bcce4e7aa622	CSASSGKGGNEQFF
09c4a41f-bd36-4012-af42-bcce4e7aa622	CASSLQAGEGGTGELFF
09c4a41f-bd36-4012-af42-bcce4e7aa622	CAWSPQGGTDTQYF
09c4a41f-bd36-4012-af42-bcce4e7aa622	CASSLESPASGWKTQYF
0d7ea8df-2d35-4e15-bbef-4eb3d884d9c7	CAAVNQAGTALIF
0dbfa70d-2a0d-41c4-aca6-b8df6394bb9c	CVVSDPRQAGTALIF
0dbfa70d-2a0d-41c4-aca6-b8df6394bb9c	CAVGSSYKLIF
0dbfa70d-2a0d-41c4-aca6-b8df6394bb9c	CAVNGYTGTASKLTF
0dbfa70d-2a0d-41c4-aca6-b8df6394bb9c	CAMRSRAGNNRKLIW
0dbfa70d-2a0d-41c4-aca6-b8df6394bb9c	CASSTGFNNEQFF
0f1b8440-4376-4861-a4fd-62511a819a97	CAAKDNYGQNFVF
0f1b8440-4376-4861-a4fd-62511a819a97	CILLGYNTDKLIF
0f1b8440-4376-4861-a4fd-62511a819a97	CAGLIEHQFYF
0f1b8440-4376-4861-a4fd-62511a819a97	CAYHHFGNEKLTF
0f1b8440-4376-4861-a4fd-62511a819a97	CAALFGNEKLTF
0f1b8440-4376-4861-a4fd-62511a819a97	CVVRHYGGSQGNLIF
0f1b8440-4376-4861-a4fd-62511a819a97	CASSFMGLSEYNEQFF
0f1b8440-4376-4861-a4fd-62511a819a97	CASSSLNTEAFF
0f1b8440-4376-4861-a4fd-62511a819a97	CASSLYGTGPNEQFF
0f1b8440-4376-4861-a4fd-62511a819a97	CASSRTGGAYEQYF
12ecbdc2-76c1-4c5a-b6e3-510d4c05785f	CAGFGNEKLTF
12ecbdc2-76c1-4c5a-b6e3-510d4c05785f	CAMREGDNARLMF
12ecbdc2-76c1-4c5a-b6e3-510d4c05785f	CAVRDTRGSYIPTF
12ecbdc2-76c1-4c5a-b6e3-510d4c05785f	CASSLFHRGVSGYTF
12ecbdc2-76c1-4c5a-b6e3-510d4c05785f	CASSPFSSREGEQYF
12ecbdc2-76c1-4c5a-b6e3-510d4c05785f	CSASLGVGDTEAFF
12ecbdc2-76c1-4c5a-b6e3-510d4c05785f	CASSQEGTEQFF
166baf7b-6f56-4108-b9b2-191a623f6092	CAMRTDSGGGADGLTF
166baf7b-6f56-4108-b9b2-191a623f6092	CAASGADSWGKLQF
166baf7b-6f56-4108-b9b2-191a623f6092	CAAGDTGNQFYF
166baf7b-6f56-4108-b9b2-191a623f6092	CIVRGSGGGADGLTF
166baf7b-6f56-4108-b9b2-191a623f6092	CAVNKAAGNKLTF
166baf7b-6f56-4108-b9b2-191a623f6092	CASSLEGQARIYEQYF
166baf7b-6f56-4108-b9b2-191a623f6092	CASSPPGLAGNNEQFF
166baf7b-6f56-4108-b9b2-191a623f6092	CSVKADTYNEQFF
166baf7b-6f56-4108-b9b2-191a623f6092	CASSHNRDRDYGYTF
169d443f-d12e-4104-a2b0-f9e01e300031	CAASGAGGGNKLTF
169d443f-d12e-4104-a2b0-f9e01e300031	CFLLLCRDNYGQNFVF
169d443f-d12e-4104-a2b0-f9e01e300031	CATDRDSSYKLIF
169d443f-d12e-4104-a2b0-f9e01e300031	CAVDNDMRF
169d443f-d12e-4104-a2b0-f9e01e300031	CAGSRTTDSWGKLQF
169d443f-d12e-4104-a2b0-f9e01e300031	CAASNSGNQFYF
169d443f-d12e-4104-a2b0-f9e01e300031	CVVSANQAGTALIF
169d443f-d12e-4104-a2b0-f9e01e300031	CASSPPGGADTDTQYF
169d443f-d12e-4104-a2b0-f9e01e300031	CASSVAGQRGYNEQFF
169d443f-d12e-4104-a2b0-f9e01e300031	CASSHEREFSYEQYF
169d443f-d12e-4104-a2b0-f9e01e300031	CASSIGLYGYTF
169d443f-d12e-4104-a2b0-f9e01e300031	CSEGRNEQFF
169d443f-d12e-4104-a2b0-f9e01e300031	CASSQGETAEAFF
169d443f-d12e-4104-a2b0-f9e01e300031	CASSPPGGSNTDTQYF
1b32ed8c-74eb-4b2b-8383-fb090bdbcd17	CVVNMRSNTGKLIF
1b32ed8c-74eb-4b2b-8383-fb090bdbcd17	CNERGRYYGGATNKLIF
1b32ed8c-74eb-4b2b-8383-fb090bdbcd17	CATFNQAGTALIF
1b32ed8c-74eb-4b2b-8383-fb090bdbcd17	CILRDDDMRF
1b32ed8c-74eb-4b2b-8383-fb090bdbcd17	CASSQALGQAYYGYTF
1b32ed8c-74eb-4b2b-8383-fb090bdbcd17	CASSHPGTGRNEQFF
1b32ed8c-74eb-4b2b-8383-fb090bdbcd17	CASSEPDSVYGYTF
1b32ed8c-74eb-4b2b-8383-fb090bdbcd17	CASSPPDRGNNEQFF
1deb3f46-cea3-4f49-925b-951eddd0ba88	CAVRKSGGSYIPTF
1deb3f46-cea3-4f49-925b-951eddd0ba88	CCCLLLCSTGGGNKLTF
1deb3f46-cea3-4f49-925b-951eddd0ba88	CAEKAGQAGTALIF
1deb3f46-cea3-4f49-925b-951eddd0ba88	CAVGAQGRGSTLGRLYF
1deb3f46-cea3-4f49-925b-951eddd0ba88	CAASDGSARQLTF
1deb3f46-cea3-4f49-925b-951eddd0ba88	CAAPGYSTLTF
1deb3f46-cea3-4f49-925b-951eddd0ba88	CAGLYTGNQFYF
1deb3f46-cea3-4f49-925b-951eddd0ba88	CAPRRGAQKLVF
1deb3f46-cea3-4f49-925b-951eddd0ba88	CAVDQGAQKLVF
1deb3f46-cea3-4f49-925b-951eddd0ba88	CALPGGGSQGNLIF
1deb3f46-cea3-4f49-925b-951eddd0ba88	CAVRRWGGGSQGNLIF
1deb3f46-cea3-4f49-925b-951eddd0ba88	CALSEPDGSSNTGKLIF
1deb3f46-cea3-4f49-925b-951eddd0ba88	CLVGPKGSSNTGKLIF
1deb3f46-cea3-4f49-925b-951eddd0ba88	CAPGGAGANNLFF
1deb3f46-cea3-4f49-925b-951eddd0ba88	CAVRDQVRDSNYQLIW
1deb3f46-cea3-4f49-925b-951eddd0ba88	CVASGNTPLVF
1deb3f46-cea3-4f49-925b-951eddd0ba88	CALSESDYKLSF
1deb3f46-cea3-4f49-925b-951eddd0ba88	CALMIKAAGNKLTF
1deb3f46-cea3-4f49-925b-951eddd0ba88	CAENGGDSSYKLIF
1deb3f46-cea3-4f49-925b-951eddd0ba88	CAVRDIKLTGGGNKLTF
1deb3f46-cea3-4f49-925b-951eddd0ba88	CAARRSSASKIIF
1deb3f46-cea3-4f49-925b-951eddd0ba88	CASSQDGGGATKNIQYF
1deb3f46-cea3-4f49-925b-951eddd0ba88	CASSLAKTGTGRVNEQFF
1deb3f46-cea3-4f49-925b-951eddd0ba88	CASSDYPYEQYF
1deb3f46-cea3-4f49-925b-951eddd0ba88	CASSLQPGQPNNEQFF
1deb3f46-cea3-4f49-925b-951eddd0ba88	CASSLGDRGSPLHF
1deb3f46-cea3-4f49-925b-951eddd0ba88	CASSLWNNEKLFF
1deb3f46-cea3-4f49-925b-951eddd0ba88	CASSPQWVAGSYEQYF
1deb3f46-cea3-4f49-925b-951eddd0ba88	CSANKIGLGNNEQFF
1deb3f46-cea3-4f49-925b-951eddd0ba88	CASSSGMNTEAFF
1deb3f46-cea3-4f49-925b-951eddd0ba88	CSVQGRGGEQFF
1deb3f46-cea3-4f49-925b-951eddd0ba88	CSVQGRGGEQFF
1deb3f46-cea3-4f49-925b-951eddd0ba88	CSVQGRGGEQFF
1deb3f46-cea3-4f49-925b-951eddd0ba88	CSVGEAGWDRGTEAFF
1deb3f46-cea3-4f49-925b-951eddd0ba88	CASSGQGPGTEAFF
1deb3f46-cea3-4f49-925b-951eddd0ba88	CASSPGQGRTEAFF
1deb3f46-cea3-4f49-925b-951eddd0ba88	CASSLLMAGRISEKLFF
1deb3f46-cea3-4f49-925b-951eddd0ba88	CSANKIGLGNNEQFF
1deb3f46-cea3-4f49-925b-951eddd0ba88	CSARSPTSWGETQYF
1deb3f46-cea3-4f49-925b-951eddd0ba88	CASSLGDSPWGQYF
25057577-dd00-4af4-a6e2-e73484ad5693	CAVGAAGTYKYIF
25057577-dd00-4af4-a6e2-e73484ad5693	CALPENSGGYQKVTF
25057577-dd00-4af4-a6e2-e73484ad5693	CAVKGAGNMLTF
25057577-dd00-4af4-a6e2-e73484ad5693	CAMRFNDYKLSF
25057577-dd00-4af4-a6e2-e73484ad5693	CAMRFNDYRLSF
25057577-dd00-4af4-a6e2-e73484ad5693	CAFMKNNNARLMF
25057577-dd00-4af4-a6e2-e73484ad5693	CWGGIQGAQKLVF
25057577-dd00-4af4-a6e2-e73484ad5693	CALSGDAGNNRKLIW
25057577-dd00-4af4-a6e2-e73484ad5693	CAGGGSSNTGKLIF
25057577-dd00-4af4-a6e2-e73484ad5693	CAALNRDDKTIF
25057577-dd00-4af4-a6e2-e73484ad5693	CAMRFNDYKLSF
25057577-dd00-4af4-a6e2-e73484ad5693	CASSTRTGYSYEQYF
25057577-dd00-4af4-a6e2-e73484ad5693	CAIRGQVGYGYTF
25057577-dd00-4af4-a6e2-e73484ad5693	CSARESPGTQYF
25057577-dd00-4af4-a6e2-e73484ad5693	CASSIRQGILNTEAFF
25057577-dd00-4af4-a6e2-e73484ad5693	CASSEGQNTEAFF
25057577-dd00-4af4-a6e2-e73484ad5693	CASSIAQDNQPQHF
25057577-dd00-4af4-a6e2-e73484ad5693	CASSQAGQGHYNSPLHF
25057577-dd00-4af4-a6e2-e73484ad5693	CASSLGGNEQFF
25057577-dd00-4af4-a6e2-e73484ad5693	CASSLGGAVNEQFF
25057577-dd00-4af4-a6e2-e73484ad5693	CASSQPSGPEQFF
25057577-dd00-4af4-a6e2-e73484ad5693	CASRGGGGTLRQETQYF
25057577-dd00-4af4-a6e2-e73484ad5693	CSVADSGYEQYF
25121daf-8087-42a4-a445-9fe2557431e0	CVVNPGVGSGTYKYIF
25121daf-8087-42a4-a445-9fe2557431e0	CAPLDTDKLIF
25121daf-8087-42a4-a445-9fe2557431e0	CIVRVDLGNTGNQFYF
2671b18f-f4b9-4235-974c-3410ae043726	CLLLCSKTPGGNTPLVF
2671b18f-f4b9-4235-974c-3410ae043726	CAMRGHNTNAGKSTF
2671b18f-f4b9-4235-974c-3410ae043726	CATVLRMDSSYKLIF
2671b18f-f4b9-4235-974c-3410ae043726	CSEGGTSYGKLTF
2671b18f-f4b9-4235-974c-3410ae043726	CATSAGEGWVEQFF
2671b18f-f4b9-4235-974c-3410ae043726	CASSLKTYEQYF
299ce7ef-d929-4311-ad76-ba5938c46ebd	CAPDAGSARQLTF
2cccc6c8-9dac-4407-b390-e643b614fb28	CAASRPGNQFYF
2cccc6c8-9dac-4407-b390-e643b614fb28	CASSITSGGEQFF
2cccc6c8-9dac-4407-b390-e643b614fb28	CASTSQGSNQETQYF
2fb43643-4dc3-41b3-a299-815f5c8b0d72	CATAPNSGGYQKVTF
2fb43643-4dc3-41b3-a299-815f5c8b0d72	CAVQTSGSARQLTF
2fb43643-4dc3-41b3-a299-815f5c8b0d72	CAVQTSGSARQLTF
2fb43643-4dc3-41b3-a299-815f5c8b0d72	CVVNSFGNEKLTF
2fb43643-4dc3-41b3-a299-815f5c8b0d72	CASSSNRVIAEAFF
2fb43643-4dc3-41b3-a299-815f5c8b0d72	CASSRRGLVQNTGELFF
31ea1196-cc47-497c-b003-d97e27bd7db6	CAEARGAGNMLTF
31ea1196-cc47-497c-b003-d97e27bd7db6	CAMRDLNQGAQKLVF
31ea1196-cc47-497c-b003-d97e27bd7db6	CSVLRHRTLPGDTQYF
3542bc9c-ce17-4129-90fe-b1bfee35e00d	CAVKGTGQNFVF
3542bc9c-ce17-4129-90fe-b1bfee35e00d	CATDQGTSGSRLTF
3542bc9c-ce17-4129-90fe-b1bfee35e00d	CSSEVGGATNKLIF
3542bc9c-ce17-4129-90fe-b1bfee35e00d	CASSQVKASGGQETQYF
3542bc9c-ce17-4129-90fe-b1bfee35e00d	CASSLREVSEQYF
3542bc9c-ce17-4129-90fe-b1bfee35e00d	CASSTHSGGANEQFF
3542bc9c-ce17-4129-90fe-b1bfee35e00d	CASSRNYGYTF
3542bc9c-ce17-4129-90fe-b1bfee35e00d	CASRLRDSYEQYF
37b52f8c-1c83-489b-9332-c498cb889414	CLVGDVRSGGYNKLIF
37b52f8c-1c83-489b-9332-c498cb889414	CAVYNNNDMRF
37b52f8c-1c83-489b-9332-c498cb889414	CAFSSQAGTALIF
37b52f8c-1c83-489b-9332-c498cb889414	CATDEGGSYIPTF
37b52f8c-1c83-489b-9332-c498cb889414	CATDEGGSYIPTF
37b52f8c-1c83-489b-9332-c498cb889414	CATDEGGSYIPTF
37b52f8c-1c83-489b-9332-c498cb889414	CTTASSKANSGGSNYKLTF
37b52f8c-1c83-489b-9332-c498cb889414	CAFQKSSGDKLTF
37b52f8c-1c83-489b-9332-c498cb889414	CLLLCSKYISSEDNQGGKLIF
37b52f8c-1c83-489b-9332-c498cb889414	CIVRNNQGGKLIF
37b52f8c-1c83-489b-9332-c498cb889414	CVVSDRGSTLGRLYF
37b52f8c-1c83-489b-9332-c498cb889414	CAVSHGPILTGGGNKLTF
37b52f8c-1c83-489b-9332-c498cb889414	CAVSDSRSGGGNKLTF
37b52f8c-1c83-489b-9332-c498cb889414	CASSYGLAVADTQYF
37b52f8c-1c83-489b-9332-c498cb889414	CASSFGHGGYEQYF
37b52f8c-1c83-489b-9332-c498cb889414	CASSFGHGGYEQYF
37b52f8c-1c83-489b-9332-c498cb889414	CASERGGEQYF
37b52f8c-1c83-489b-9332-c498cb889414	CASTYRREGNTEAFF
37b52f8c-1c83-489b-9332-c498cb889414	CATSVGQGDYGYTF
37b52f8c-1c83-489b-9332-c498cb889414	CSADPGGAYEQYF
37b52f8c-1c83-489b-9332-c498cb889414	CASSPKVGDSYNEQFF
37b52f8c-1c83-489b-9332-c498cb889414	CASSSPSGSRGYTF
37b52f8c-1c83-489b-9332-c498cb889414	CASSSPSGSRGYTF
37b52f8c-1c83-489b-9332-c498cb889414	CASSSPSGSRGYTF
37b52f8c-1c83-489b-9332-c498cb889414	CASSTRDRVSLNMNTEAFF
37b52f8c-1c83-489b-9332-c498cb889414	CASSPRTGHGYTF
37b52f8c-1c83-489b-9332-c498cb889414	CASSSPSGSRGYTF
37b52f8c-1c83-489b-9332-c498cb889414	CSARPPGQGNNEQFF
37b52f8c-1c83-489b-9332-c498cb889414	CASSPTSGRRNEQFF
382d5298-8c0d-40bf-9391-b962f037c04a	CAVGRNQGGKLIF
3c9d8427-5b18-4743-b004-93c6a128f988	CASSQDLGQGTEAFF
3c9d8427-5b18-4743-b004-93c6a128f988	CASSQDLGQGTEAFF
3c9d8427-5b18-4743-b004-93c6a128f988	CAVRAIYNQGGKLIF
3c9d8427-5b18-4743-b004-93c6a128f988	CAVRAFSGGYNKLIF
3c9d8427-5b18-4743-b004-93c6a128f988	CAVSPTNYGQNFVF
3c9d8427-5b18-4743-b004-93c6a128f988	CAVSGNTGKLIF
3c9d8427-5b18-4743-b004-93c6a128f988	CAVRGPYGGSQGNLIF
3c9d8427-5b18-4743-b004-93c6a128f988	CAVRDQAGANNLFF
3c9d8427-5b18-4743-b004-93c6a128f988	CCVLLPRGLGGGFKTIF
3c9d8427-5b18-4743-b004-93c6a128f988	CAWGAGNNRKLIW
3c9d8427-5b18-4743-b004-93c6a128f988	CVVGFNDYKLSF
3c9d8427-5b18-4743-b004-93c6a128f988	CVVRPPGGYQKVTF
3c9d8427-5b18-4743-b004-93c6a128f988	CVVGTYKYIF
3c9d8427-5b18-4743-b004-93c6a128f988	CAVGQLRISNFGNEKLTF
3c9d8427-5b18-4743-b004-93c6a128f988	CAVGQLRISNFGNEKLTF
3c9d8427-5b18-4743-b004-93c6a128f988	CAVGAGTASKLTF
3c9d8427-5b18-4743-b004-93c6a128f988	CAVGQLRISNFGNEKLTF
3c9d8427-5b18-4743-b004-93c6a128f988	CAVARGWSNFGNEKLTF
3c9d8427-5b18-4743-b004-93c6a128f988	CAVGQLRISNFGNEKLTF
3c9d8427-5b18-4743-b004-93c6a128f988	CAVGAGTASKLTF
3c9d8427-5b18-4743-b004-93c6a128f988	CGGGSNYKLTF
3c9d8427-5b18-4743-b004-93c6a128f988	CGGGSNYKLTF
3c9d8427-5b18-4743-b004-93c6a128f988	CAASTSGSARQLTF
3c9d8427-5b18-4743-b004-93c6a128f988	CAPHLPFTGNQFYF
3c9d8427-5b18-4743-b004-93c6a128f988	CAVRGANTGFQKLVF
3c9d8427-5b18-4743-b004-93c6a128f988	CAVSSSGGSYIPTF
3c9d8427-5b18-4743-b004-93c6a128f988	CAVTSGTYKYIF
3c9d8427-5b18-4743-b004-93c6a128f988	CAVSEVDSSYKLIF
3c9d8427-5b18-4743-b004-93c6a128f988	CNERGLSGTSYGKLTF
3c9d8427-5b18-4743-b004-93c6a128f988	CARYSGAGSYQLTF
3c9d8427-5b18-4743-b004-93c6a128f988	CALTNYGNNRLAF
3c9d8427-5b18-4743-b004-93c6a128f988	CALSAPTGNQFYF
3c9d8427-5b18-4743-b004-93c6a128f988	CAMSADNNDMRF
3c9d8427-5b18-4743-b004-93c6a128f988	CAVSDSGGGSTLGRLYF
3c9d8427-5b18-4743-b004-93c6a128f988	CALSGGNTDKLIF
3c9d8427-5b18-4743-b004-93c6a128f988	CAPSGYSTLTF
3c9d8427-5b18-4743-b004-93c6a128f988	CAPSGYSTLTF
3c9d8427-5b18-4743-b004-93c6a128f988	CAPSGYSTLTF
3c9d8427-5b18-4743-b004-93c6a128f988	CAVFMFSGGYNKLIF
3c9d8427-5b18-4743-b004-93c6a128f988	CAVENGNNRLAF
3c9d8427-5b18-4743-b004-93c6a128f988	CYLGVSFNKFYF
3c9d8427-5b18-4743-b004-93c6a128f988	CAGKKTSGSRLTF
3c9d8427-5b18-4743-b004-93c6a128f988	CIVRVPPSRRGSNYKLTF
3c9d8427-5b18-4743-b004-93c6a128f988	CIVLPYNTDKLIF
3c9d8427-5b18-4743-b004-93c6a128f988	CAGASLSGTYKYIF
3c9d8427-5b18-4743-b004-93c6a128f988	CAASVGDSSYKLIF
3c9d8427-5b18-4743-b004-93c6a128f988	CAAYNTDKLIF
3c9d8427-5b18-4743-b004-93c6a128f988	CARGVNNARLMF
3c9d8427-5b18-4743-b004-93c6a128f988	CAVDRGSEKLVF
3c9d8427-5b18-4743-b004-93c6a128f988	CAGKKTSGSRLTF
3c9d8427-5b18-4743-b004-93c6a128f988	CAVWRGGSEKLVF
3c9d8427-5b18-4743-b004-93c6a128f988	CAVWRGGSEKLVF
3c9d8427-5b18-4743-b004-93c6a128f988	CGGGSNYKLTF
3c9d8427-5b18-4743-b004-93c6a128f988	CAVGGTSYGKLTF
3c9d8427-5b18-4743-b004-93c6a128f988	CAFAGTSYGKLTF
3c9d8427-5b18-4743-b004-93c6a128f988	CVVSDQQRDGNQFYF
3c9d8427-5b18-4743-b004-93c6a128f988	CAVANFGNEKLTF
3c9d8427-5b18-4743-b004-93c6a128f988	CAVGQLRISNFGNEKLTF
3c9d8427-5b18-4743-b004-93c6a128f988	CAVGQLRISNFGNEKLTF
3c9d8427-5b18-4743-b004-93c6a128f988	CCQMNYGGSQGNLIF
3c9d8427-5b18-4743-b004-93c6a128f988	CAYRGTSGTYKYIF
3c9d8427-5b18-4743-b004-93c6a128f988	CAVKGTSGTYKYIF
3c9d8427-5b18-4743-b004-93c6a128f988	CAGASLSGTYKYIF
3c9d8427-5b18-4743-b004-93c6a128f988	CAVGDQTGANNLFF
3c9d8427-5b18-4743-b004-93c6a128f988	CAVRDQAGANNLFF
3c9d8427-5b18-4743-b004-93c6a128f988	CAVRDQAGANNLFF
3c9d8427-5b18-4743-b004-93c6a128f988	CIVRVVNYGGATNKLIF
3c9d8427-5b18-4743-b004-93c6a128f988	CAVTFYGGATNKLIF
3c9d8427-5b18-4743-b004-93c6a128f988	CAANPRDDKIIF
3c9d8427-5b18-4743-b004-93c6a128f988	CATGSLLSGNTPLVF
3c9d8427-5b18-4743-b004-93c6a128f988	CAASVNANAGKSTF
3c9d8427-5b18-4743-b004-93c6a128f988	CAVSPTNYGQNFVF
3c9d8427-5b18-4743-b004-93c6a128f988	CLVTPDSWGKFQF
3c9d8427-5b18-4743-b004-93c6a128f988	CRNLLLCRHLMTTDSWGKFQF
3c9d8427-5b18-4743-b004-93c6a128f988	CAVRAIYNQGGKLIF
3c9d8427-5b18-4743-b004-93c6a128f988	CAVRDHNQGGKLIF
3c9d8427-5b18-4743-b004-93c6a128f988	CAASWSGSARQLTF
3c9d8427-5b18-4743-b004-93c6a128f988	CVNRGSTLGRLYF
3c9d8427-5b18-4743-b004-93c6a128f988	CATGPAAGNKLTF
3c9d8427-5b18-4743-b004-93c6a128f988	CAMSAEGYQKVTF
3c9d8427-5b18-4743-b004-93c6a128f988	CAASVGDSSYKLIF
3c9d8427-5b18-4743-b004-93c6a128f988	CAPSGYSTLTF
3c9d8427-5b18-4743-b004-93c6a128f988	CAPSGYSTLTF
3c9d8427-5b18-4743-b004-93c6a128f988	CAESIGGGGNKLTF
3c9d8427-5b18-4743-b004-93c6a128f988	CAVRAFSGGYNKLIF
3c9d8427-5b18-4743-b004-93c6a128f988	CVVGFNDYKLSF
3c9d8427-5b18-4743-b004-93c6a128f988	CASSEEGTGDEQYF
3c9d8427-5b18-4743-b004-93c6a128f988	CASSEEGTGDEQYF
3c9d8427-5b18-4743-b004-93c6a128f988	CASSHGWEKLFF
3c9d8427-5b18-4743-b004-93c6a128f988	CASSPPEGTTIYF
3c9d8427-5b18-4743-b004-93c6a128f988	CASSQDPGGGKYNEQFF
3c9d8427-5b18-4743-b004-93c6a128f988	CASSQDEGSEEKLFF
3c9d8427-5b18-4743-b004-93c6a128f988	CASSQITGNQPQHF
3c9d8427-5b18-4743-b004-93c6a128f988	CASSQITGNQPQHF
3c9d8427-5b18-4743-b004-93c6a128f988	CASRAGTDTQYF
3c9d8427-5b18-4743-b004-93c6a128f988	CASREGTDTQYF
3c9d8427-5b18-4743-b004-93c6a128f988	CASRAGTDTQYF
3c9d8427-5b18-4743-b004-93c6a128f988	CASSQDLGQGTEAFF
3c9d8427-5b18-4743-b004-93c6a128f988	CASSQDLGQGTEAFF
3c9d8427-5b18-4743-b004-93c6a128f988	CASSQDLGQGTEAFF
3c9d8427-5b18-4743-b004-93c6a128f988	CASSQDLGQGTEAFF
3c9d8427-5b18-4743-b004-93c6a128f988	CASSQDLGQGTEAFF
3c9d8427-5b18-4743-b004-93c6a128f988	CASSQDLGQGTEAFF
3c9d8427-5b18-4743-b004-93c6a128f988	CASSQDLGQGTEAFF
3c9d8427-5b18-4743-b004-93c6a128f988	CASSQDLGQGTEAFF
3c9d8427-5b18-4743-b004-93c6a128f988	CASGGDTEAFF
3c9d8427-5b18-4743-b004-93c6a128f988	CASGGDTEAFF
3c9d8427-5b18-4743-b004-93c6a128f988	CASSPRTGSGANVLTF
3c9d8427-5b18-4743-b004-93c6a128f988	CQKLGTASGGESTDTQYF
3c9d8427-5b18-4743-b004-93c6a128f988	CASSVEGSYNEQFF
3c9d8427-5b18-4743-b004-93c6a128f988	CASSLLVGSGANVLTF
3c9d8427-5b18-4743-b004-93c6a128f988	CASSPRGVTEAFF
3c9d8427-5b18-4743-b004-93c6a128f988	CASSPRGVTEAFF
3c9d8427-5b18-4743-b004-93c6a128f988	CASSPRGVTEAFF
3c9d8427-5b18-4743-b004-93c6a128f988	CASSPRGVTEAFF
3c9d8427-5b18-4743-b004-93c6a128f988	CASSQTGFVDTQYF
3c9d8427-5b18-4743-b004-93c6a128f988	CASSSPSGPYNEQFF
3c9d8427-5b18-4743-b004-93c6a128f988	CASSLRGNEQFF
3c9d8427-5b18-4743-b004-93c6a128f988	CASSLAWRTSAGDEQFF
3c9d8427-5b18-4743-b004-93c6a128f988	CASSLAWRTSAGDEQFF
3c9d8427-5b18-4743-b004-93c6a128f988	CASSMGAQETQYF
3c9d8427-5b18-4743-b004-93c6a128f988	CASTRGTEAFF
3c9d8427-5b18-4743-b004-93c6a128f988	CASSLLVGSGANVLTF
3c9d8427-5b18-4743-b004-93c6a128f988	CQQLLVYYGYTF
3c9d8427-5b18-4743-b004-93c6a128f988	CASSMGAQETQYF
3c9d8427-5b18-4743-b004-93c6a128f988	CASSLVSGTTEAFF
3c9d8427-5b18-4743-b004-93c6a128f988	CASSRGRDTGELFF
3c9d8427-5b18-4743-b004-93c6a128f988	CQQLGAFNQPQHF
3c9d8427-5b18-4743-b004-93c6a128f988	CASSLPDREGYTF
3c9d8427-5b18-4743-b004-93c6a128f988	CIFVLVAFPEDRRNTEAFF
3c9d8427-5b18-4743-b004-93c6a128f988	CASSQVPYEQYF
3c9d8427-5b18-4743-b004-93c6a128f988	CATSHDRMGGEQYF
3c9d8427-5b18-4743-b004-93c6a128f988	CASSPKWGGSNTEAFF
3c9d8427-5b18-4743-b004-93c6a128f988	CASSQSRNYNYGYTF
3c9d8427-5b18-4743-b004-93c6a128f988	CSTSSARSDEQFF
3c9d8427-5b18-4743-b004-93c6a128f988	CSARGDAGSNEQFF
3c9d8427-5b18-4743-b004-93c6a128f988	CASSNQQETGELFF
3c9d8427-5b18-4743-b004-93c6a128f988	CASSNQQETGELFF
3c9d8427-5b18-4743-b004-93c6a128f988	CASSLGSGRTDTQYF
3c9d8427-5b18-4743-b004-93c6a128f988	CASRRARESYEQYF
3c9d8427-5b18-4743-b004-93c6a128f988	CASSNQQETGELFF
3c9d8427-5b18-4743-b004-93c6a128f988	CASSNQQETGELFF
3c9d8427-5b18-4743-b004-93c6a128f988	CASSSDRERRNTIYF
3c9d8427-5b18-4743-b004-93c6a128f988	CSVELRGVRGNEQFF
3c9d8427-5b18-4743-b004-93c6a128f988	CSAIPGASSYNEQFF
3c9d8427-5b18-4743-b004-93c6a128f988	CSVEDTASDEQFF
3c9d8427-5b18-4743-b004-93c6a128f988	CASSLTTNTEAFF
3c9d8427-5b18-4743-b004-93c6a128f988	CASSPRGVTEAFF
3c9d8427-5b18-4743-b004-93c6a128f988	CASSPRGVTEAFF
3c9d8427-5b18-4743-b004-93c6a128f988	CASSPRGVTEAFF
3c9d8427-5b18-4743-b004-93c6a128f988	CASSPRGVTEAFF
3c9d8427-5b18-4743-b004-93c6a128f988	CASSQDLGQGTEAFF
3c9d8427-5b18-4743-b004-93c6a128f988	CASSQDLGQGTEAFF
3c9d8427-5b18-4743-b004-93c6a128f988	CASSQDLGQGTEAFF
3c9d8427-5b18-4743-b004-93c6a128f988	CASSQDLGQGTEAFF
3c9d8427-5b18-4743-b004-93c6a128f988	CASSQDLGQGTEAFF
3c9d8427-5b18-4743-b004-93c6a128f988	CQQLLVYYGYTF
3c9d8427-5b18-4743-b004-93c6a128f988	CASSLDPGGGGYTF
3c9d8427-5b18-4743-b004-93c6a128f988	CATSRVRGDKGNTIYF
3c9d8427-5b18-4743-b004-93c6a128f988	CASSLRGTNEKLFF
3c9d8427-5b18-4743-b004-93c6a128f988	CASSSSQGEKLFF
3c9d8427-5b18-4743-b004-93c6a128f988	CASSLGGSNQPQHF
3c9d8427-5b18-4743-b004-93c6a128f988	CASSQITGNQPQHF
3c9d8427-5b18-4743-b004-93c6a128f988	CASSQITGNQPQHF
3c9d8427-5b18-4743-b004-93c6a128f988	CASSSEAGRKGNQPQHF
3c9d8427-5b18-4743-b004-93c6a128f988	CASSQITGNQPQHF
3c9d8427-5b18-4743-b004-93c6a128f988	CASSQITGNQPQHF
3c9d8427-5b18-4743-b004-93c6a128f988	CAWSVQGRRSGQPQHF
3c9d8427-5b18-4743-b004-93c6a128f988	CASSYLLGRETYNSPLHF
3c9d8427-5b18-4743-b004-93c6a128f988	CASSAGQSSYNEQFF
3c9d8427-5b18-4743-b004-93c6a128f988	CASSLRDNEQFF
3c9d8427-5b18-4743-b004-93c6a128f988	CASSFSVNEQFF
3c9d8427-5b18-4743-b004-93c6a128f988	CATSSRRDEQFF
3c9d8427-5b18-4743-b004-93c6a128f988	CSTSSARSDEQFF
3c9d8427-5b18-4743-b004-93c6a128f988	CATSELAGADTGELFF
3c9d8427-5b18-4743-b004-93c6a128f988	CSASRAEANTGELFF
3c9d8427-5b18-4743-b004-93c6a128f988	CASSLESNTGELFF
3c9d8427-5b18-4743-b004-93c6a128f988	CASSNQQETGELFF
3c9d8427-5b18-4743-b004-93c6a128f988	CASSNQQETGELFF
3c9d8427-5b18-4743-b004-93c6a128f988	CASSNQQETGELFF
3c9d8427-5b18-4743-b004-93c6a128f988	CASSNQQETGELFF
3c9d8427-5b18-4743-b004-93c6a128f988	CASSNQQETGELFF
3c9d8427-5b18-4743-b004-93c6a128f988	CASSNQQETGELFF
3c9d8427-5b18-4743-b004-93c6a128f988	CASSYSATYGELFF
3c9d8427-5b18-4743-b004-93c6a128f988	CASSVRGHSSTDTQYF
3c9d8427-5b18-4743-b004-93c6a128f988	CASRAGTDTQYF
3c9d8427-5b18-4743-b004-93c6a128f988	CASRAGTDTQYF
3c9d8427-5b18-4743-b004-93c6a128f988	CASSRQWSKNIQYF
3c9d8427-5b18-4743-b004-93c6a128f988	CASSRTGFQETQYF
3c9d8427-5b18-4743-b004-93c6a128f988	CASGKSDTPQETQYF
3c9d8427-5b18-4743-b004-93c6a128f988	CASSPRGLAGVGETQYF
3c9d8427-5b18-4743-b004-93c6a128f988	CASSLLVGSGANVLTF
3c9d8427-5b18-4743-b004-93c6a128f988	CASSLLVGSGANVLTF
3c9d8427-5b18-4743-b004-93c6a128f988	CASSLLVGSGANVLTF
3c9d8427-5b18-4743-b004-93c6a128f988	CASSRPGSRSYEQYF
3c9d8427-5b18-4743-b004-93c6a128f988	CASNPTSGSYEQYF
3c9d8427-5b18-4743-b004-93c6a128f988	CAISHSGGLNSYEQYF
3c9d8427-5b18-4743-b004-93c6a128f988	CASSSKYSSGPSYEQYF
3c9d8427-5b18-4743-b004-93c6a128f988	CASSLTGGYEQYF
3c9d8427-5b18-4743-b004-93c6a128f988	CASIQDVYTYEQYF
3c9d8427-5b18-4743-b004-93c6a128f988	CSARDSPAGANEQYF
3c9d8427-5b18-4743-b004-93c6a128f988	CASSLTGLEQYF
3f492a04-12ca-4dd8-a1ee-aac7d7fc838a	CAVRGALTGGGNKLTF
3f492a04-12ca-4dd8-a1ee-aac7d7fc838a	CALRKTNNARLMF
3f492a04-12ca-4dd8-a1ee-aac7d7fc838a	CALSDEGSSYKLIF
3f492a04-12ca-4dd8-a1ee-aac7d7fc838a	CALSDGGSNYKLTF
3f492a04-12ca-4dd8-a1ee-aac7d7fc838a	CVVSWKTSYDKVIF
3f492a04-12ca-4dd8-a1ee-aac7d7fc838a	CAGPLYGGSQGNLIF
3f492a04-12ca-4dd8-a1ee-aac7d7fc838a	CAVSGSARQLTF
3f492a04-12ca-4dd8-a1ee-aac7d7fc838a	CAASGGGGSYIPTF
3f492a04-12ca-4dd8-a1ee-aac7d7fc838a	CASSLEVWSTGGADTQYF
3f492a04-12ca-4dd8-a1ee-aac7d7fc838a	CASSLQTYGYTF
3f492a04-12ca-4dd8-a1ee-aac7d7fc838a	CSAPPPRTTIQETQYF
3f492a04-12ca-4dd8-a1ee-aac7d7fc838a	CSVSTGHDSPLHF
3f492a04-12ca-4dd8-a1ee-aac7d7fc838a	CSVEGEYVDGYTF
3f492a04-12ca-4dd8-a1ee-aac7d7fc838a	CASSSSGENQPQHF
3f492a04-12ca-4dd8-a1ee-aac7d7fc838a	CASIPVLGNANEQFF
3f492a04-12ca-4dd8-a1ee-aac7d7fc838a	CASSYRGLKSYEQYF
3f5e42a8-7295-4a29-9bca-771a361324ab	CVPAGSGYSTLTF
3f5e42a8-7295-4a29-9bca-771a361324ab	CAMREGGYYSTLTF
3f5e42a8-7295-4a29-9bca-771a361324ab	CASSEGWGLTNEKLFF
3f5e42a8-7295-4a29-9bca-771a361324ab	CASSLIPGYGYTF
3f5e42a8-7295-4a29-9bca-771a361324ab	CASSLIPGYGYTF
3f5e42a8-7295-4a29-9bca-771a361324ab	CASSAGTSGEDEQFF
3f5e42a8-7295-4a29-9bca-771a361324ab	CASSAGTSGEDEQFF
3f5e42a8-7295-4a29-9bca-771a361324ab	CSAMRGAYNNEQFF
3f5e42a8-7295-4a29-9bca-771a361324ab	CSAMRGAYNNEQFF
3f5e42a8-7295-4a29-9bca-771a361324ab	CASSLEFSSPRLEKLFF
3f5e42a8-7295-4a29-9bca-771a361324ab	CASSAGTSGEDEQFF
3f5e42a8-7295-4a29-9bca-771a361324ab	CASSQYRPGLAGGRNTGELFF
3f5e42a8-7295-4a29-9bca-771a361324ab	CASRLPDRYEQYF
430be898-3654-437c-9b75-4193bd2106cc	CAVRDGYSSASKIIF
430be898-3654-437c-9b75-4193bd2106cc	CAVRDGGGFKTIF
430be898-3654-437c-9b75-4193bd2106cc	CAVRDGGGFKTIF
430be898-3654-437c-9b75-4193bd2106cc	CAVESSGNTPLVF
430be898-3654-437c-9b75-4193bd2106cc	CAVTTGGGNKLTF
430be898-3654-437c-9b75-4193bd2106cc	CAAHLGSGAGSYQLTF
430be898-3654-437c-9b75-4193bd2106cc	CAVSGSTGGFKTIF
430be898-3654-437c-9b75-4193bd2106cc	CALRGDNTDKLIF
430be898-3654-437c-9b75-4193bd2106cc	CAMSSNTGKLIF
430be898-3654-437c-9b75-4193bd2106cc	CAMSSNTGKLIF
430be898-3654-437c-9b75-4193bd2106cc	CILRDLIQGAQKLVF
430be898-3654-437c-9b75-4193bd2106cc	CAYRPVNAGGTSYGKLTF
430be898-3654-437c-9b75-4193bd2106cc	CIVRSTGNQFYF
430be898-3654-437c-9b75-4193bd2106cc	CATDYSGGGADGLTF
430be898-3654-437c-9b75-4193bd2106cc	CAADANSGYALNF
430be898-3654-437c-9b75-4193bd2106cc	CAVSTSGTYKYIF
430be898-3654-437c-9b75-4193bd2106cc	CAVSTSGTYKYIF
430be898-3654-437c-9b75-4193bd2106cc	CAGASDAGNNRKLIW
430be898-3654-437c-9b75-4193bd2106cc	CLVGDIRNSNYQLIW
430be898-3654-437c-9b75-4193bd2106cc	CIVRNNARLMF
430be898-3654-437c-9b75-4193bd2106cc	CAVTPLGRGSTLGRLYF
430be898-3654-437c-9b75-4193bd2106cc	CAVTPLGRGSTLGRLYF
430be898-3654-437c-9b75-4193bd2106cc	CVVSNSGYSTLTF
430be898-3654-437c-9b75-4193bd2106cc	CAVNLWVTGGGNKLTF
430be898-3654-437c-9b75-4193bd2106cc	CASSQESGNQPQHF
430be898-3654-437c-9b75-4193bd2106cc	CASSLGDSGRPLGGYTF
430be898-3654-437c-9b75-4193bd2106cc	CASSPTSRGTEAFF
430be898-3654-437c-9b75-4193bd2106cc	CASSLTEYNEQFF
430be898-3654-437c-9b75-4193bd2106cc	CASSLTEYNEQFF
430be898-3654-437c-9b75-4193bd2106cc	CASSSGQGEQYF
430be898-3654-437c-9b75-4193bd2106cc	CASSLGPASPLHF
430be898-3654-437c-9b75-4193bd2106cc	CSAPKAGYNEQFF
430be898-3654-437c-9b75-4193bd2106cc	CSAQPGQGLNTEAFF
430be898-3654-437c-9b75-4193bd2106cc	CSALKAGYNEQFF
430be898-3654-437c-9b75-4193bd2106cc	CSVGRRNTEAFF
430be898-3654-437c-9b75-4193bd2106cc	CSARHGTGNTEAFF
430be898-3654-437c-9b75-4193bd2106cc	CASSLDGAGTGEAFF
430be898-3654-437c-9b75-4193bd2106cc	CSARTGARNQPQHF
430be898-3654-437c-9b75-4193bd2106cc	CASSIDSSEGNSPLHF
430be898-3654-437c-9b75-4193bd2106cc	CATSDLSINNEQFF
430be898-3654-437c-9b75-4193bd2106cc	CASSLGTSVTGELFF
430be898-3654-437c-9b75-4193bd2106cc	CASNTRLTGMATGELFF
430be898-3654-437c-9b75-4193bd2106cc	CGSSGGQGAGETQYF
49c3c401-6884-4046-acd6-4691ab29069f	CASSLGGTSSGNTIYF
4a32c0be-51b4-4da4-b90c-542616af6e6b	CAERGGYNKLIF
4a32c0be-51b4-4da4-b90c-542616af6e6b	CAASKSAGSYQLTF
4a32c0be-51b4-4da4-b90c-542616af6e6b	CAVNGLGGSARQLTF
4a32c0be-51b4-4da4-b90c-542616af6e6b	CATDGNTGNQFYF
4a32c0be-51b4-4da4-b90c-542616af6e6b	CAFNNQGGKLIF
4a32c0be-51b4-4da4-b90c-542616af6e6b	CAGPIYNQGGKLIF
4a32c0be-51b4-4da4-b90c-542616af6e6b	CATDAGGFKTIF
4a32c0be-51b4-4da4-b90c-542616af6e6b	CASSQDNTGELFF
4a32c0be-51b4-4da4-b90c-542616af6e6b	CASSYSPPGQGANEQYF
4a32c0be-51b4-4da4-b90c-542616af6e6b	CASSAQSGRAYEQYF
4a32c0be-51b4-4da4-b90c-542616af6e6b	CASSARHASSYNEQFF
4a32c0be-51b4-4da4-b90c-542616af6e6b	CISVPAAFSTSST
4a32c0be-51b4-4da4-b90c-542616af6e6b	CASSQWFGGLPNTEAFF
4a32c0be-51b4-4da4-b90c-542616af6e6b	CATSRQLNQPQHF
4a32c0be-51b4-4da4-b90c-542616af6e6b	CASSLEREDHEQFF
4a32c0be-51b4-4da4-b90c-542616af6e6b	CASSYARTTGLAGHNEQFF
4a32c0be-51b4-4da4-b90c-542616af6e6b	CSVLGTDHNEQFF
4a32c0be-51b4-4da4-b90c-542616af6e6b	CASSYGNTGELFF
4a32c0be-51b4-4da4-b90c-542616af6e6b	CASSSHRGFAYEQYF
4a32c0be-51b4-4da4-b90c-542616af6e6b	CASSRPGSPTYEQYF
4a867a48-5798-45d8-8406-c3f294cc9ee7	CVAGGYQKVTF
4a867a48-5798-45d8-8406-c3f294cc9ee7	CAMRGINTGNQFYF
4a867a48-5798-45d8-8406-c3f294cc9ee7	CALSESVGGGGADGLTF
4a867a48-5798-45d8-8406-c3f294cc9ee7	CVVNNARLMF
4b05fe2e-87b4-4a0e-9d8f-bca88c29b58e	CASSFGTSGSRTDTQYF
4b05fe2e-87b4-4a0e-9d8f-bca88c29b58e	CALRDDTDKLIF
4b05fe2e-87b4-4a0e-9d8f-bca88c29b58e	CVVTLNTGFQKLVF
4b05fe2e-87b4-4a0e-9d8f-bca88c29b58e	CAAEGSYIPTF
4b05fe2e-87b4-4a0e-9d8f-bca88c29b58e	CASSQVRTEEETQYF
4b05fe2e-87b4-4a0e-9d8f-bca88c29b58e	CASSLDYYNEQFF
4b05fe2e-87b4-4a0e-9d8f-bca88c29b58e	CASSQGQGLNQPQHF
4b05fe2e-87b4-4a0e-9d8f-bca88c29b58e	CASSLYPEAGANVLTF
4b05fe2e-87b4-4a0e-9d8f-bca88c29b58e	CASSQGQGLNQPQHF
4b05fe2e-87b4-4a0e-9d8f-bca88c29b58e	CASSLALYYEQYF
4b05fe2e-87b4-4a0e-9d8f-bca88c29b58e	CASSSPGTSGIAEQYF
50cede27-a601-4fea-9a86-99c2ca67b1f5	CASSPPGLAGYNEQFF
50cede27-a601-4fea-9a86-99c2ca67b1f5	CASSASGSVTGELFF
50cede27-a601-4fea-9a86-99c2ca67b1f5	CSARDSGTWDSPLHF
50cede27-a601-4fea-9a86-99c2ca67b1f5	CSARDSGTWDSPLHF
517e37c3-64f8-40fa-8b6c-3c74e423ea1a	CAVYGGSQGNLIF
517e37c3-64f8-40fa-8b6c-3c74e423ea1a	CAVSKVDSNYQLIW
545ce631-7b55-4c89-9417-148763c4ab0c	CAMSVIGETSYDKVIF
5586e0ed-a966-418a-96f8-dbef3c08033f	CASSDPGLAGGPGEQYF
5586e0ed-a966-418a-96f8-dbef3c08033f	CAALDNAGNMLTF
5586e0ed-a966-418a-96f8-dbef3c08033f	CAVREGARLMF
5586e0ed-a966-418a-96f8-dbef3c08033f	CAVRDNAGNMLTF
5586e0ed-a966-418a-96f8-dbef3c08033f	CLVGARMDSSYKLIF
5586e0ed-a966-418a-96f8-dbef3c08033f	CLVGARMDSSYKLIF
5586e0ed-a966-418a-96f8-dbef3c08033f	CLVGDRNNDMRF
5586e0ed-a966-418a-96f8-dbef3c08033f	CVVSETHDMRF
5586e0ed-a966-418a-96f8-dbef3c08033f	CVVSDRSNTGKLIF
5586e0ed-a966-418a-96f8-dbef3c08033f	CAARQYSSASKIIF
5586e0ed-a966-418a-96f8-dbef3c08033f	CAAANNAGNMLTF
5586e0ed-a966-418a-96f8-dbef3c08033f	CAASHDYKLSF
5586e0ed-a966-418a-96f8-dbef3c08033f	CAASIQGGSEKLVF
5586e0ed-a966-418a-96f8-dbef3c08033f	CAASDRSSGTYKYIF
5586e0ed-a966-418a-96f8-dbef3c08033f	CAVTRSGTYKYIF
5586e0ed-a966-418a-96f8-dbef3c08033f	CAVNQAGTALIF
5586e0ed-a966-418a-96f8-dbef3c08033f	CAVNQAGTALIF
5586e0ed-a966-418a-96f8-dbef3c08033f	CAVNQAGTALIF
5586e0ed-a966-418a-96f8-dbef3c08033f	CAVNQAGTALIF
5586e0ed-a966-418a-96f8-dbef3c08033f	CQPSDSATYLCAVNPNFNKFYF
5586e0ed-a966-418a-96f8-dbef3c08033f	CAENLDSWGKFQF
5586e0ed-a966-418a-96f8-dbef3c08033f	CNERGRGGNNRKLIW
5586e0ed-a966-418a-96f8-dbef3c08033f	CALRTGGYQKVTF
5586e0ed-a966-418a-96f8-dbef3c08033f	CALSDAGKTSYDKVIF
5586e0ed-a966-418a-96f8-dbef3c08033f	CALSDAGKTSYDKVIF
5586e0ed-a966-418a-96f8-dbef3c08033f	CALNNQGGKLIF
5586e0ed-a966-418a-96f8-dbef3c08033f	CSEFMNNNAGNMLTF
5586e0ed-a966-418a-96f8-dbef3c08033f	CAVQDLQTSGSRLTF
5586e0ed-a966-418a-96f8-dbef3c08033f	CAVRSYGNNRLAF
5586e0ed-a966-418a-96f8-dbef3c08033f	CAVTGNTGKLIF
5586e0ed-a966-418a-96f8-dbef3c08033f	CAVGLSGGYQKVTF
5586e0ed-a966-418a-96f8-dbef3c08033f	CAVEGRFNARLMF
5586e0ed-a966-418a-96f8-dbef3c08033f	CAVEGRFNARLMF
5586e0ed-a966-418a-96f8-dbef3c08033f	CAGPQGAQKLVF
5586e0ed-a966-418a-96f8-dbef3c08033f	CAGRDTGKLIF
5586e0ed-a966-418a-96f8-dbef3c08033f	CIVAFAGNNRKLIW
5586e0ed-a966-418a-96f8-dbef3c08033f	CIVAFAGNNRKLIW
5586e0ed-a966-418a-96f8-dbef3c08033f	CCVLLHRQSRRNNNARLMF
5586e0ed-a966-418a-96f8-dbef3c08033f	CAGLNSGGSNYKLTF
5586e0ed-a966-418a-96f8-dbef3c08033f	CAAPGAGSYQLTF
5586e0ed-a966-418a-96f8-dbef3c08033f	CAVHNAGNNRKLIW
5586e0ed-a966-418a-96f8-dbef3c08033f	CAVQDLQTSGSRLTF
5586e0ed-a966-418a-96f8-dbef3c08033f	CAGTQGGSEKLVF
5586e0ed-a966-418a-96f8-dbef3c08033f	CALSEGAQKLVF
5586e0ed-a966-418a-96f8-dbef3c08033f	CAGLNSGGSNYKLTF
5586e0ed-a966-418a-96f8-dbef3c08033f	CAHDSNAGGTSYGKLTF
5586e0ed-a966-418a-96f8-dbef3c08033f	CAHDSNAGGTSYGKLTF
5586e0ed-a966-418a-96f8-dbef3c08033f	CALSDAGKTSYDKVIF
5586e0ed-a966-418a-96f8-dbef3c08033f	CAANPGNQFYF
5586e0ed-a966-418a-96f8-dbef3c08033f	CALNTGNQFYF
5586e0ed-a966-418a-96f8-dbef3c08033f	CAETDGNKLVF
5586e0ed-a966-418a-96f8-dbef3c08033f	CVVNGAGGGADGLTF
5586e0ed-a966-418a-96f8-dbef3c08033f	CALRGGNNDMRF
5586e0ed-a966-418a-96f8-dbef3c08033f	CAASIPGYALNF
5586e0ed-a966-418a-96f8-dbef3c08033f	CAVSEGGSGTYKYIF
5586e0ed-a966-418a-96f8-dbef3c08033f	CSEFMNNNAGNMLTF
5586e0ed-a966-418a-96f8-dbef3c08033f	CSEFMNNNAGNMLTF
5586e0ed-a966-418a-96f8-dbef3c08033f	CAVQIGNAGNMLTF
5586e0ed-a966-418a-96f8-dbef3c08033f	CAASAISHNRKLIW
5586e0ed-a966-418a-96f8-dbef3c08033f	CAVEGRFNARLMF
5586e0ed-a966-418a-96f8-dbef3c08033f	CAVEGRFNARLMF
5586e0ed-a966-418a-96f8-dbef3c08033f	CAVEGRFNARLMF
5586e0ed-a966-418a-96f8-dbef3c08033f	CALDLNRDDKIIF
5586e0ed-a966-418a-96f8-dbef3c08033f	CAVDNAGKSTF
5586e0ed-a966-418a-96f8-dbef3c08033f	CGSLSDNYGQNFVF
5586e0ed-a966-418a-96f8-dbef3c08033f	CAAVSGSARQLTF
5586e0ed-a966-418a-96f8-dbef3c08033f	CAVGANDYKLSF
5586e0ed-a966-418a-96f8-dbef3c08033f	CALKAAGNKLTF
5586e0ed-a966-418a-96f8-dbef3c08033f	CAVRSFKAAGNKLTF
5586e0ed-a966-418a-96f8-dbef3c08033f	CAVNANQAGTALIF
5586e0ed-a966-418a-96f8-dbef3c08033f	CAVNQAGTALIF
5586e0ed-a966-418a-96f8-dbef3c08033f	CAVNQAGTALIF
5586e0ed-a966-418a-96f8-dbef3c08033f	CAVWQAGTALIF
5586e0ed-a966-418a-96f8-dbef3c08033f	CAVRDTLEQAGTALIF
5586e0ed-a966-418a-96f8-dbef3c08033f	CAAGLMDSSYKLIF
5586e0ed-a966-418a-96f8-dbef3c08033f	CAGSTGGGNKLTF
5586e0ed-a966-418a-96f8-dbef3c08033f	CAMHSGGSYIPTF
5586e0ed-a966-418a-96f8-dbef3c08033f	CILTGGSYIPTF
5586e0ed-a966-418a-96f8-dbef3c08033f	CATWGRGSYIPTF
5586e0ed-a966-418a-96f8-dbef3c08033f	CASGYSSASKIIF
5586e0ed-a966-418a-96f8-dbef3c08033f	CAARQYSSASKIIF
5586e0ed-a966-418a-96f8-dbef3c08033f	CIVRTLYSSASKIIF
5586e0ed-a966-418a-96f8-dbef3c08033f	CASSQVVGELFF
5586e0ed-a966-418a-96f8-dbef3c08033f	CASSQVVGELFF
5586e0ed-a966-418a-96f8-dbef3c08033f	CASSQEEAGYYEQYF
5586e0ed-a966-418a-96f8-dbef3c08033f	CASSLPGTGAYEQYF
5586e0ed-a966-418a-96f8-dbef3c08033f	CASSLPGTGAYEQYF
5586e0ed-a966-418a-96f8-dbef3c08033f	CASSQVVGELFF
5586e0ed-a966-418a-96f8-dbef3c08033f	CASSQLPGDNYYEQYF
5586e0ed-a966-418a-96f8-dbef3c08033f	CASSRGAGSTEAFF
5586e0ed-a966-418a-96f8-dbef3c08033f	CASSYTWTGIYNEQFF
5586e0ed-a966-418a-96f8-dbef3c08033f	CASSLASTYEQYF
5586e0ed-a966-418a-96f8-dbef3c08033f	CASSLQAGANEQYF
5586e0ed-a966-418a-96f8-dbef3c08033f	CASSLGSGPYVGYTF
5586e0ed-a966-418a-96f8-dbef3c08033f	CASSVALAAGYNEQFF
5586e0ed-a966-418a-96f8-dbef3c08033f	CASSLGSGPYVGYTF
5586e0ed-a966-418a-96f8-dbef3c08033f	CASSLGSGPYVGYTF
5586e0ed-a966-418a-96f8-dbef3c08033f	CASSLGSGPYVGYTF
5586e0ed-a966-418a-96f8-dbef3c08033f	CASSLGSGPYVGYTF
5586e0ed-a966-418a-96f8-dbef3c08033f	CASSSSGTFGYTF
5586e0ed-a966-418a-96f8-dbef3c08033f	CASSLFNSYEQYF
5586e0ed-a966-418a-96f8-dbef3c08033f	CASSFGRVSYEQYF
5586e0ed-a966-418a-96f8-dbef3c08033f	CASSLRGAGNTIYF
5586e0ed-a966-418a-96f8-dbef3c08033f	CASSLDRGEKLFF
5586e0ed-a966-418a-96f8-dbef3c08033f	CATQREGNYNEQFF
5586e0ed-a966-418a-96f8-dbef3c08033f	CAISEGWDIRDSGNTIYF
5586e0ed-a966-418a-96f8-dbef3c08033f	CAISEGWDIRDSGNTIYF
5586e0ed-a966-418a-96f8-dbef3c08033f	CAISEGWDIRDSGNTIYF
5586e0ed-a966-418a-96f8-dbef3c08033f	CAISEGWDIRDSGNTIYF
5586e0ed-a966-418a-96f8-dbef3c08033f	CAISEGWDIRDSGNTISF
5586e0ed-a966-418a-96f8-dbef3c08033f	CAISEGWDIRDSGNTIYF
5586e0ed-a966-418a-96f8-dbef3c08033f	CAISEGWDIRDSGNTIYF
5586e0ed-a966-418a-96f8-dbef3c08033f	CAISEGWDIRDSGNTIYF
5586e0ed-a966-418a-96f8-dbef3c08033f	CAISEGWDIRDSGNTIYF
5586e0ed-a966-418a-96f8-dbef3c08033f	CASSSNLQGDTQYF
5586e0ed-a966-418a-96f8-dbef3c08033f	CASSPGRGRLETQYF
5586e0ed-a966-418a-96f8-dbef3c08033f	CASSLRDQPSTDTQYF
5586e0ed-a966-418a-96f8-dbef3c08033f	CASSFYRKNTGELFF
5586e0ed-a966-418a-96f8-dbef3c08033f	CASSFDRDTEAFF
5586e0ed-a966-418a-96f8-dbef3c08033f	CASSFRGGTLNEQFF
5586e0ed-a966-418a-96f8-dbef3c08033f	CASSFRGGTLNEQFF
5586e0ed-a966-418a-96f8-dbef3c08033f	CASSQDWKRSYEQYF
5586e0ed-a966-418a-96f8-dbef3c08033f	CASKGGGYTF
5586e0ed-a966-418a-96f8-dbef3c08033f	CASSFVGQGGQPQHF
5586e0ed-a966-418a-96f8-dbef3c08033f	CSASRNTEAFF
5586e0ed-a966-418a-96f8-dbef3c08033f	CSARPAINSYNEQFF
5586e0ed-a966-418a-96f8-dbef3c08033f	CSARVGTAPLHF
5586e0ed-a966-418a-96f8-dbef3c08033f	CSARDLRDEQYF
5586e0ed-a966-418a-96f8-dbef3c08033f	CSAQSPAGGHSEQFF
5586e0ed-a966-418a-96f8-dbef3c08033f	CSASGTRDYNEQFF
5586e0ed-a966-418a-96f8-dbef3c08033f	CQQPIYEQYF
5586e0ed-a966-418a-96f8-dbef3c08033f	CASSTSPRDYPSYEQYF
5586e0ed-a966-418a-96f8-dbef3c08033f	CASHGTSNYGYTF
5586e0ed-a966-418a-96f8-dbef3c08033f	CASNPAGVDSPLHF
5586e0ed-a966-418a-96f8-dbef3c08033f	CASTTSGVISTDTQYF
5586e0ed-a966-418a-96f8-dbef3c08033f	CASSPGTDSNQPQHF
5586e0ed-a966-418a-96f8-dbef3c08033f	CASSLGWSTEAFF
5586e0ed-a966-418a-96f8-dbef3c08033f	CATRQDSNTEAFF
5586e0ed-a966-418a-96f8-dbef3c08033f	CASSYHGGLDTEAFF
5586e0ed-a966-418a-96f8-dbef3c08033f	CASSSRQGSTEAFF
5586e0ed-a966-418a-96f8-dbef3c08033f	CASSLGSGPYVGYTF
5586e0ed-a966-418a-96f8-dbef3c08033f	CASSLGSGPYVGYTF
5586e0ed-a966-418a-96f8-dbef3c08033f	CLCASSFGSGPYVGYTF
5586e0ed-a966-418a-96f8-dbef3c08033f	CARSPGQEYTIYF
5586e0ed-a966-418a-96f8-dbef3c08033f	CASSWGQYSNQPQHF
5586e0ed-a966-418a-96f8-dbef3c08033f	CASSWGQYSNQPQHF
5586e0ed-a966-418a-96f8-dbef3c08033f	CASSSRQGSSNQPQHF
5586e0ed-a966-418a-96f8-dbef3c08033f	CASSYSSGTYNEQFF
5586e0ed-a966-418a-96f8-dbef3c08033f	CASVGLVYNEQFF
5586e0ed-a966-418a-96f8-dbef3c08033f	CASSSPGLAGGNNEQFF
5586e0ed-a966-418a-96f8-dbef3c08033f	CASSFRGGTLNEQFF
5586e0ed-a966-418a-96f8-dbef3c08033f	CASRENTGELFF
5586e0ed-a966-418a-96f8-dbef3c08033f	CATSDFVGSHTGELFF
5586e0ed-a966-418a-96f8-dbef3c08033f	CASSQVVGELFF
5586e0ed-a966-418a-96f8-dbef3c08033f	CASSQVVGELFF
5586e0ed-a966-418a-96f8-dbef3c08033f	CASSQVVGELFF
5586e0ed-a966-418a-96f8-dbef3c08033f	CASSQVVGELFF
5586e0ed-a966-418a-96f8-dbef3c08033f	CASSAVGELFF
5586e0ed-a966-418a-96f8-dbef3c08033f	CASSQVVGELFF
5586e0ed-a966-418a-96f8-dbef3c08033f	CASSQVVGELFF
5586e0ed-a966-418a-96f8-dbef3c08033f	CAILDPAGADTQYF
5586e0ed-a966-418a-96f8-dbef3c08033f	CSARDRAGLSTDTQYF
5586e0ed-a966-418a-96f8-dbef3c08033f	CASSRDTSTDTQYF
5586e0ed-a966-418a-96f8-dbef3c08033f	CATEGSTDTQYF
5586e0ed-a966-418a-96f8-dbef3c08033f	CASSRDTNTDTQYF
5586e0ed-a966-418a-96f8-dbef3c08033f	CASSVVEAGITQYF
5586e0ed-a966-418a-96f8-dbef3c08033f	CASSLAGGTQYF
5586e0ed-a966-418a-96f8-dbef3c08033f	CASSSTRGQYF
5586e0ed-a966-418a-96f8-dbef3c08033f	CSALGGRQETQYF
5586e0ed-a966-418a-96f8-dbef3c08033f	CASSLGYLDETQYF
5586e0ed-a966-418a-96f8-dbef3c08033f	CASSLVGGMETQYF
5586e0ed-a966-418a-96f8-dbef3c08033f	CASSQLPGDNYYEQYF
5586e0ed-a966-418a-96f8-dbef3c08033f	CASSGTQIYEQYF
5586e0ed-a966-418a-96f8-dbef3c08033f	CASSWQGEFEQYF
5586e0ed-a966-418a-96f8-dbef3c08033f	CISVPAAGLEQYF
574d58f5-dfcd-470d-a8fd-bf43b2996401	CAMREDYSSASKIIF
574d58f5-dfcd-470d-a8fd-bf43b2996401	CPGSGAQKLVF
574d58f5-dfcd-470d-a8fd-bf43b2996401	CALSGRPRGSGTYKYIF
574d58f5-dfcd-470d-a8fd-bf43b2996401	CAERGGTYKYIF
574d58f5-dfcd-470d-a8fd-bf43b2996401	CAVPPPRDDKIIF
574d58f5-dfcd-470d-a8fd-bf43b2996401	CAASPSSGGSYIPTF
574d58f5-dfcd-470d-a8fd-bf43b2996401	CASSYAVGEQFF
574d58f5-dfcd-470d-a8fd-bf43b2996401	CASSLDGRGEAFF
574d58f5-dfcd-470d-a8fd-bf43b2996401	CASSLQGNSETQYF
574d58f5-dfcd-470d-a8fd-bf43b2996401	CSAQELANYGYTF
574d58f5-dfcd-470d-a8fd-bf43b2996401	CASSLDPGDYTF
574d58f5-dfcd-470d-a8fd-bf43b2996401	CASSFYGTDLAKNIQYF
59513d77-0829-482a-b400-786739b20d2f	CASSYSLTSGRAGDTQYF
59513d77-0829-482a-b400-786739b20d2f	CTSVPAVGGEGEKLKLS
59513d77-0829-482a-b400-786739b20d2f	CNEGSSASKIIF
59513d77-0829-482a-b400-786739b20d2f	CAIASGGSYIPTF
59513d77-0829-482a-b400-786739b20d2f	CAMSPWNTPLVF
59513d77-0829-482a-b400-786739b20d2f	CATDGNSNYQLIW
59513d77-0829-482a-b400-786739b20d2f	CAVGGGFKTIF
59513d77-0829-482a-b400-786739b20d2f	CAGEGNAGNMLTF
59513d77-0829-482a-b400-786739b20d2f	CAGEGNAGNMLTF
59513d77-0829-482a-b400-786739b20d2f	CAVDNTDKLIF
59513d77-0829-482a-b400-786739b20d2f	CGTEGSGGSNYKLTF
59513d77-0829-482a-b400-786739b20d2f	CAYTGPNFGNEKLTF
59513d77-0829-482a-b400-786739b20d2f	CAMREGYNYGQNFVF
59513d77-0829-482a-b400-786739b20d2f	CAALTDSWGKLQF
59513d77-0829-482a-b400-786739b20d2f	CALGGFTGGGNKLTF
59513d77-0829-482a-b400-786739b20d2f	CAFMMRGSTLGRLYF
59513d77-0829-482a-b400-786739b20d2f	CASSLGGGFDGYTF
59513d77-0829-482a-b400-786739b20d2f	CASSEVDSGTSDTDTQYF
59513d77-0829-482a-b400-786739b20d2f	CISVPAAKTTASTSST
59513d77-0829-482a-b400-786739b20d2f	CASSYSLTSGRAGDTQYF
59513d77-0829-482a-b400-786739b20d2f	CASSLSPASNQPQHF
59513d77-0829-482a-b400-786739b20d2f	CASSPFPSGGPYEQYF
59513d77-0829-482a-b400-786739b20d2f	CASQKKNTEAFF
59513d77-0829-482a-b400-786739b20d2f	CASSFGSARGDTQYF
59513d77-0829-482a-b400-786739b20d2f	CASSSAQGFGEAFF
59513d77-0829-482a-b400-786739b20d2f	CASSPTPPSRNNEQFF
59513d77-0829-482a-b400-786739b20d2f	CASTSTGPDTQYF
599c37da-7569-4f52-9818-5e6ec3757589	CAADLAGKSTF
599c37da-7569-4f52-9818-5e6ec3757589	CAVVYYNAGNMLTF
599c37da-7569-4f52-9818-5e6ec3757589	CAASRFLQGAQKLVF
599c37da-7569-4f52-9818-5e6ec3757589	CALSGRGSTLGRLYF
599c37da-7569-4f52-9818-5e6ec3757589	CAASKEETSGSRLTF
599c37da-7569-4f52-9818-5e6ec3757589	CSEITQGGSEKLVF
599c37da-7569-4f52-9818-5e6ec3757589	CAVSGKYGNKLVF
599c37da-7569-4f52-9818-5e6ec3757589	CAVVYYNAGNMLTF
599c37da-7569-4f52-9818-5e6ec3757589	CAVRAGSGNTGKLIF
599c37da-7569-4f52-9818-5e6ec3757589	CALSGRGSTLGRLYF
599c37da-7569-4f52-9818-5e6ec3757589	CASSQGQVYNSPLHF
599c37da-7569-4f52-9818-5e6ec3757589	CASSGRGTGDNEQFF
599c37da-7569-4f52-9818-5e6ec3757589	CASSGPLAGGENEQFF
599c37da-7569-4f52-9818-5e6ec3757589	CSARAGQAHGYTF
599c37da-7569-4f52-9818-5e6ec3757589	CSARGLDRGDDSPLHF
599c37da-7569-4f52-9818-5e6ec3757589	CASTKRLAGAPYNEQFF
599c37da-7569-4f52-9818-5e6ec3757589	CSVSRAGGVDEQFF
599c37da-7569-4f52-9818-5e6ec3757589	CASSLGPAGGGYGYTF
599c37da-7569-4f52-9818-5e6ec3757589	CSATGGGKEETQYF
5a343fc3-252f-4e80-869c-26ae1e471268	CATDGYSTLTF
5a343fc3-252f-4e80-869c-26ae1e471268	CALDPSGGSYIPTF
5a343fc3-252f-4e80-869c-26ae1e471268	CAISEGLAGFQETQYF
5a343fc3-252f-4e80-869c-26ae1e471268	CASSPSSGGVNEQFF
622926d3-62e6-48f3-b4fa-5f8eb73ec25d	CAVLDSNYQLIW
622926d3-62e6-48f3-b4fa-5f8eb73ec25d	CALIRDTGRRALTF
622926d3-62e6-48f3-b4fa-5f8eb73ec25d	CALRSRSPQAGTALIF
622926d3-62e6-48f3-b4fa-5f8eb73ec25d	CAVRPSGSARQLTF
622926d3-62e6-48f3-b4fa-5f8eb73ec25d	CATLEYGNKLVF
622926d3-62e6-48f3-b4fa-5f8eb73ec25d	CAVRDTGSNYQLIW
622926d3-62e6-48f3-b4fa-5f8eb73ec25d	CVLRSGAGSYQLTF
622926d3-62e6-48f3-b4fa-5f8eb73ec25d	CAVRDYDSWGKLQF
622926d3-62e6-48f3-b4fa-5f8eb73ec25d	CATDPGGSYIPTF
622926d3-62e6-48f3-b4fa-5f8eb73ec25d	CASSLVREAYNEQFF
622926d3-62e6-48f3-b4fa-5f8eb73ec25d	CSVVSFGMSSYNEQFF
622926d3-62e6-48f3-b4fa-5f8eb73ec25d	CASSELPRMTSNQPQHF
62a23bb9-be3e-4e5b-8faf-ece06c60a4d9	CAGPRGSSNTGKLIF
65d28268-f99b-438e-8798-ed43028ba352	CAVRYNRAGSSNTGKLIF
65d28268-f99b-438e-8798-ed43028ba352	CAVARYSTLTF
65d28268-f99b-438e-8798-ed43028ba352	CAASGTGGSYIPTF
65d28268-f99b-438e-8798-ed43028ba352	CAVTLNYGGSQGNLIF
65d28268-f99b-438e-8798-ed43028ba352	CALILRRAGGTSYGKLTF
65d28268-f99b-438e-8798-ed43028ba352	CAVSFMRGGSNYKLTF
65d28268-f99b-438e-8798-ed43028ba352	CAENFAGSARQLTF
65d28268-f99b-438e-8798-ed43028ba352	CASSGQLVETQYF
65d28268-f99b-438e-8798-ed43028ba352	CASRCGGTEAFF
65d28268-f99b-438e-8798-ed43028ba352	CASSLIGGGETQYF
65d28268-f99b-438e-8798-ed43028ba352	CASSLERGGSQPQHF
65d28268-f99b-438e-8798-ed43028ba352	CASSSYTGNEAFF
65d28268-f99b-438e-8798-ed43028ba352	CQQPTTPQYF
65d28268-f99b-438e-8798-ed43028ba352	CSVEGVPKETQYF
65d28268-f99b-438e-8798-ed43028ba352	CSASAISGQANYGYTF
65d28268-f99b-438e-8798-ed43028ba352	CASSYSGQPDEKLFF
65d28268-f99b-438e-8798-ed43028ba352	CASSYSGGDEQFF
65d28268-f99b-438e-8798-ed43028ba352	CASSPRGDSLYEQYF
65d28268-f99b-438e-8798-ed43028ba352	CASSAGGAEQYF
6a97a580-2e26-4e47-b70f-75e3f85fbdcd	CTSVPAAPW
6a97a580-2e26-4e47-b70f-75e3f85fbdcd	CVVTPYSSASKIIF
6a97a580-2e26-4e47-b70f-75e3f85fbdcd	CVVTPYSSASKIIF
6a97a580-2e26-4e47-b70f-75e3f85fbdcd	CAVSSNNAGNMLTF
6a97a580-2e26-4e47-b70f-75e3f85fbdcd	CAENSGGSNYKLTF
6a97a580-2e26-4e47-b70f-75e3f85fbdcd	CALSAPRAAGNKLTF
6a97a580-2e26-4e47-b70f-75e3f85fbdcd	CAGQILTSYDKVIF
6a97a580-2e26-4e47-b70f-75e3f85fbdcd	CAYRSNTGNQFYF
6a97a580-2e26-4e47-b70f-75e3f85fbdcd	CAVGNNARLMF
6a97a580-2e26-4e47-b70f-75e3f85fbdcd	CAEAFIFSGSARQLTF
6a97a580-2e26-4e47-b70f-75e3f85fbdcd	CIVRSHTDYKLSF
6a97a580-2e26-4e47-b70f-75e3f85fbdcd	CIVRSHTDYKLSF
6a97a580-2e26-4e47-b70f-75e3f85fbdcd	CALSAPRAAGNKLTF
6a97a580-2e26-4e47-b70f-75e3f85fbdcd	CAVSDPGYSTLTF
6a97a580-2e26-4e47-b70f-75e3f85fbdcd	CAFHTGGFKTIF
6a97a580-2e26-4e47-b70f-75e3f85fbdcd	CASSQASGGGYTIYF
6a97a580-2e26-4e47-b70f-75e3f85fbdcd	CASAVAQGQASYEQYF
6a97a580-2e26-4e47-b70f-75e3f85fbdcd	CASSLPGGVTEAFF
6a97a580-2e26-4e47-b70f-75e3f85fbdcd	CASSMGQPVEQFF
6a97a580-2e26-4e47-b70f-75e3f85fbdcd	CASSEALAGDTQYF
6a97a580-2e26-4e47-b70f-75e3f85fbdcd	CASSLGTVSYEQYF
6a97a580-2e26-4e47-b70f-75e3f85fbdcd	CASTQGLAVEQYF
6baf3bf3-ff4d-44be-8e17-4357aa0c7649	CASSLGFDSRYGYTF
6baf3bf3-ff4d-44be-8e17-4357aa0c7649	CLAHTSGTYKYIF
6baf3bf3-ff4d-44be-8e17-4357aa0c7649	CAYRSAYYGGSQGNLIF
6baf3bf3-ff4d-44be-8e17-4357aa0c7649	CAYRSAYYGGSQGNLIF
6baf3bf3-ff4d-44be-8e17-4357aa0c7649	CAYRSAYYGGSQGNLIF
6baf3bf3-ff4d-44be-8e17-4357aa0c7649	CAYRSAYYGGSQGNLIF
6baf3bf3-ff4d-44be-8e17-4357aa0c7649	CVVSGREAGNNRKLIW
6baf3bf3-ff4d-44be-8e17-4357aa0c7649	CDVFLCFHEASAPTDSWGKLQF
6baf3bf3-ff4d-44be-8e17-4357aa0c7649	CAGNQAGTALIF
6baf3bf3-ff4d-44be-8e17-4357aa0c7649	CASSRDYTDTQYF
6baf3bf3-ff4d-44be-8e17-4357aa0c7649	CASSRDYTDTQYF
6baf3bf3-ff4d-44be-8e17-4357aa0c7649	CASRHGQVSSYEQYF
6baf3bf3-ff4d-44be-8e17-4357aa0c7649	CASSDGSGRFYEQYF
6baf3bf3-ff4d-44be-8e17-4357aa0c7649	CASRPGLLTDTQYF
6baf3bf3-ff4d-44be-8e17-4357aa0c7649	CASSSGEPKYF
6baf3bf3-ff4d-44be-8e17-4357aa0c7649	CATSPRQGHSPLHF
6baf3bf3-ff4d-44be-8e17-4357aa0c7649	CASSGRSSSYEQYF
6baf3bf3-ff4d-44be-8e17-4357aa0c7649	CSARKSGTGVSPLHF
6baf3bf3-ff4d-44be-8e17-4357aa0c7649	CASSRSRMNTEAFF
6baf3bf3-ff4d-44be-8e17-4357aa0c7649	CASSRDYTDTQYF
6baf3bf3-ff4d-44be-8e17-4357aa0c7649	CASRGTTRSGANVLTF
6baf3bf3-ff4d-44be-8e17-4357aa0c7649	CASRHGQVSSYEQYF
6baf3bf3-ff4d-44be-8e17-4357aa0c7649	CASSAAQAYEQYF
6baf3bf3-ff4d-44be-8e17-4357aa0c7649	CASSDGSGRFYEQYF
6dc7a729-e805-4a78-a030-f566d63d6dfa	CASSIGSGVGEQFF
6dcbddc4-d2c7-4af3-a1e8-cfe0489d6645	CASSLGWGTEAFF
6dcbddc4-d2c7-4af3-a1e8-cfe0489d6645	CASRLDRGGNTIYF
6e91f74d-38d4-4372-a625-6e1703184624	CAPRVIQGAQKLVF
6e91f74d-38d4-4372-a625-6e1703184624	CASSALNTEAFF
6f1cdd45-5979-4dfc-9ba0-282d79147768	CATDEADKLIF
6f1cdd45-5979-4dfc-9ba0-282d79147768	CASSETTGGWQPQHF
6f1cdd45-5979-4dfc-9ba0-282d79147768	CASSLYPPYGQLNTEAFF
6f1cdd45-5979-4dfc-9ba0-282d79147768	CASSETTGGWQPQHF
6f1cdd45-5979-4dfc-9ba0-282d79147768	CASSYNGKAGELFF
7024e80d-ec80-4399-ae2a-8a8493f54ed1	CAVEGNSGAGSYQLTF
7024e80d-ec80-4399-ae2a-8a8493f54ed1	CAVDRIDMDSNYQLIW
7024e80d-ec80-4399-ae2a-8a8493f54ed1	CATEGDFGNEKLTF
7024e80d-ec80-4399-ae2a-8a8493f54ed1	CCASRDMADSWGKLQF
7024e80d-ec80-4399-ae2a-8a8493f54ed1	CSVWTGEGGYTF
7024e80d-ec80-4399-ae2a-8a8493f54ed1	CSGGGADGYTF
705a7ed2-dd06-4197-a894-13c890deb29b	CFLLLCYGLGDTDKLIF
705a7ed2-dd06-4197-a894-13c890deb29b	CAVKGGQGGSEKLVF
705a7ed2-dd06-4197-a894-13c890deb29b	CAVKSDAGGTSYGKLTF
705a7ed2-dd06-4197-a894-13c890deb29b	CALSEATGNTGKLIF
705a7ed2-dd06-4197-a894-13c890deb29b	CAARDDYKLSF
705a7ed2-dd06-4197-a894-13c890deb29b	CAESISGYNKLIF
705a7ed2-dd06-4197-a894-13c890deb29b	CASSQVAGRSAEAFF
705a7ed2-dd06-4197-a894-13c890deb29b	CASSQVAGRSAEAFF
705a7ed2-dd06-4197-a894-13c890deb29b	CASSLRISTPYEQYF
705a7ed2-dd06-4197-a894-13c890deb29b	CASSPQGRGYTF
705a7ed2-dd06-4197-a894-13c890deb29b	CASSPSGQGAFYEQFF
705a7ed2-dd06-4197-a894-13c890deb29b	CSASPQGGSSYNEQFF
705a7ed2-dd06-4197-a894-13c890deb29b	CASSQEGLAEQFF
705a7ed2-dd06-4197-a894-13c890deb29b	CASTLTGGNTGELFF
705a7ed2-dd06-4197-a894-13c890deb29b	CASSWLPTSKSGELFF
705a7ed2-dd06-4197-a894-13c890deb29b	CASSPGVGADTQYF
7233071b-a349-48c9-8609-57537ec6fc6d	CALDPDTGGFKTIF
7233071b-a349-48c9-8609-57537ec6fc6d	CVVRLMNSGYSTLTF
7233071b-a349-48c9-8609-57537ec6fc6d	CALLSGYSTLTF
7233071b-a349-48c9-8609-57537ec6fc6d	CALSEANTGNQFYF
7233071b-a349-48c9-8609-57537ec6fc6d	CAGTTDSWGKLQF
7233071b-a349-48c9-8609-57537ec6fc6d	CAFSHTDKLIF
7233071b-a349-48c9-8609-57537ec6fc6d	CAAVPYNNNDMRF
7233071b-a349-48c9-8609-57537ec6fc6d	CLLLCSKW
7233071b-a349-48c9-8609-57537ec6fc6d	CAVQDGGFKTIF
7233071b-a349-48c9-8609-57537ec6fc6d	CVVRGDTGRRALTF
7233071b-a349-48c9-8609-57537ec6fc6d	CASSVEVEQYF
7233071b-a349-48c9-8609-57537ec6fc6d	CASSGDMGNQPQHF
7233071b-a349-48c9-8609-57537ec6fc6d	CASSQEAQGGEKLFF
7233071b-a349-48c9-8609-57537ec6fc6d	CASSLDTQAGEQFF
7233071b-a349-48c9-8609-57537ec6fc6d	CASSLDTQAGEQFF
7233071b-a349-48c9-8609-57537ec6fc6d	CSARERRGNTDTQYF
7233071b-a349-48c9-8609-57537ec6fc6d	CAWSRTPNTEAFF
7233071b-a349-48c9-8609-57537ec6fc6d	CASSQDLSGSSYNEQFF
7233071b-a349-48c9-8609-57537ec6fc6d	CASSLRGNEQFF
7233071b-a349-48c9-8609-57537ec6fc6d	CASSTSGGEQFF
7233071b-a349-48c9-8609-57537ec6fc6d	CAIPASRGTGELFF
7233071b-a349-48c9-8609-57537ec6fc6d	CASSLASGGSTDTQYF
7233071b-a349-48c9-8609-57537ec6fc6d	CASSRGGGTDTQYF
7233071b-a349-48c9-8609-57537ec6fc6d	CASSRPTGVPDTQYF
7233071b-a349-48c9-8609-57537ec6fc6d	CASRRGGSSYEQYF
74b09f86-ab8e-4486-a6e5-35dc41a7dd63	CVVSLFYGGSQGNLIF
74b09f86-ab8e-4486-a6e5-35dc41a7dd63	CALEDSNYQLIW
74b09f86-ab8e-4486-a6e5-35dc41a7dd63	CVVPLFSGGYNKLIF
74b09f86-ab8e-4486-a6e5-35dc41a7dd63	CASSLGRLSTDTQYF
74b09f86-ab8e-4486-a6e5-35dc41a7dd63	CASSSTLEADTQYF
77ee6d80-f2f8-4fc1-ad07-f7446e46764d	CASSVDTYGGYTF
8302cb96-bb39-4394-a2dd-45e38d5a536e	CAVPLRMDSSYKLIF
8302cb96-bb39-4394-a2dd-45e38d5a536e	CAVRGTGTDKLIF
8302cb96-bb39-4394-a2dd-45e38d5a536e	CAPGTSGGGADGLTF
8302cb96-bb39-4394-a2dd-45e38d5a536e	CVVTDMTGGSYIPTF
8302cb96-bb39-4394-a2dd-45e38d5a536e	CAVGSSARQLTF
8302cb96-bb39-4394-a2dd-45e38d5a536e	CADYGGSQGNLIF
8302cb96-bb39-4394-a2dd-45e38d5a536e	CAMREEEDTGRRALTF
8302cb96-bb39-4394-a2dd-45e38d5a536e	CALTRGTSYDKVIF
8302cb96-bb39-4394-a2dd-45e38d5a536e	CAMSATGNTPLVF
8302cb96-bb39-4394-a2dd-45e38d5a536e	CAVRRGNTGKLIF
8302cb96-bb39-4394-a2dd-45e38d5a536e	CALVSPISSGSARQLTF
8302cb96-bb39-4394-a2dd-45e38d5a536e	CATGRRQAGTALIF
8302cb96-bb39-4394-a2dd-45e38d5a536e	CAARRGSARQLTF
8302cb96-bb39-4394-a2dd-45e38d5a536e	CAASVQTYQLIW
8302cb96-bb39-4394-a2dd-45e38d5a536e	CALSDEGGGSNYKLTF
8302cb96-bb39-4394-a2dd-45e38d5a536e	CIVRVPSGGTSYGKLTF
8302cb96-bb39-4394-a2dd-45e38d5a536e	CAPGTSGGGADGLTF
8302cb96-bb39-4394-a2dd-45e38d5a536e	CAASAAGGADGLTF
8302cb96-bb39-4394-a2dd-45e38d5a536e	CLVGANSGYALNF
8302cb96-bb39-4394-a2dd-45e38d5a536e	CAMREASTSGTYKYIF
8302cb96-bb39-4394-a2dd-45e38d5a536e	CVVLCQTGANNLFF
8302cb96-bb39-4394-a2dd-45e38d5a536e	CAVTIKGVNRDDKIIF
8302cb96-bb39-4394-a2dd-45e38d5a536e	CAVEGDRDDKIIF
8302cb96-bb39-4394-a2dd-45e38d5a536e	CALAVVGGSYIPTF
8302cb96-bb39-4394-a2dd-45e38d5a536e	CAVRVLFSGGYNKLIF
8302cb96-bb39-4394-a2dd-45e38d5a536e	CASSLQRGTGTTPYNEQFF
8302cb96-bb39-4394-a2dd-45e38d5a536e	CASSLALGQGTYEQYF
8302cb96-bb39-4394-a2dd-45e38d5a536e	CASSAGQDTEAFF
8302cb96-bb39-4394-a2dd-45e38d5a536e	CASSVKQGAEETQYF
8302cb96-bb39-4394-a2dd-45e38d5a536e	CASTLRLAGTNEQFF
8302cb96-bb39-4394-a2dd-45e38d5a536e	CASSSDRDEQFF
8302cb96-bb39-4394-a2dd-45e38d5a536e	CASSQTDRENTEAFF
8302cb96-bb39-4394-a2dd-45e38d5a536e	CASSPRVGASYNEQFF
8302cb96-bb39-4394-a2dd-45e38d5a536e	CSIATGGGNEQFF
8302cb96-bb39-4394-a2dd-45e38d5a536e	CASSLSWGLAEAFF
8302cb96-bb39-4394-a2dd-45e38d5a536e	CASSREVNTGELFF
8302cb96-bb39-4394-a2dd-45e38d5a536e	CASSPASGSSTDTQYF
8302cb96-bb39-4394-a2dd-45e38d5a536e	CASAWLRGDTQYF
83c9a6d9-eb15-4393-98a2-9998992f7ed0	CAVVSGNTGKLIF
83c9a6d9-eb15-4393-98a2-9998992f7ed0	CVVNVGSQGNLIF
83c9a6d9-eb15-4393-98a2-9998992f7ed0	CAASTGGGGADGLTF
83c9a6d9-eb15-4393-98a2-9998992f7ed0	CAVKRNARLMF
83c9a6d9-eb15-4393-98a2-9998992f7ed0	CALSGTGYSSASKIIF
83c9a6d9-eb15-4393-98a2-9998992f7ed0	CCGRGYSSASKIIF
83c9a6d9-eb15-4393-98a2-9998992f7ed0	CAGMWDSGGSNYKLTF
83c9a6d9-eb15-4393-98a2-9998992f7ed0	CCVLLHRQISSGNTGKLIF
83c9a6d9-eb15-4393-98a2-9998992f7ed0	CAGMWDSGGSNYKLTF
83c9a6d9-eb15-4393-98a2-9998992f7ed0	CAARGGGSNYKLTF
83c9a6d9-eb15-4393-98a2-9998992f7ed0	CYGRGPGGGADGLTF
83c9a6d9-eb15-4393-98a2-9998992f7ed0	CALTYTGGGADGLTF
83c9a6d9-eb15-4393-98a2-9998992f7ed0	CILRDSGTYKYIF
83c9a6d9-eb15-4393-98a2-9998992f7ed0	CILRDSGTYKYIF
83c9a6d9-eb15-4393-98a2-9998992f7ed0	CAMRRPISSGSARQLTF
83c9a6d9-eb15-4393-98a2-9998992f7ed0	CASKAGSSYNSPLHF
83c9a6d9-eb15-4393-98a2-9998992f7ed0	CASRGPTEAFF
83c9a6d9-eb15-4393-98a2-9998992f7ed0	CASSADYQETQYF
83c9a6d9-eb15-4393-98a2-9998992f7ed0	CASSLGDANYGYTF
83c9a6d9-eb15-4393-98a2-9998992f7ed0	CSARDPQGGDEQFF
83c9a6d9-eb15-4393-98a2-9998992f7ed0	CSARDRLTGQLNYGYTF
83c9a6d9-eb15-4393-98a2-9998992f7ed0	CASSFRGTEAFF
83c9a6d9-eb15-4393-98a2-9998992f7ed0	CASSQEGSKNYGYTF
83c9a6d9-eb15-4393-98a2-9998992f7ed0	CASSLGGARNQPQHF
83c9a6d9-eb15-4393-98a2-9998992f7ed0	CASSQGDSAVMGYNEQFF
83c9a6d9-eb15-4393-98a2-9998992f7ed0	CSARDVGVLSYEQYF
8413be23-0ccf-476c-b371-c150d6d0a720	CAESTLSNTGKLIF
8413be23-0ccf-476c-b371-c150d6d0a720	CALSDRQGGKLIF
8413be23-0ccf-476c-b371-c150d6d0a720	CAAALAGGADGLTF
8413be23-0ccf-476c-b371-c150d6d0a720	CTSVPAVLGCNSPSI
8413be23-0ccf-476c-b371-c150d6d0a720	CASSLAGTNYNEQFF
8413be23-0ccf-476c-b371-c150d6d0a720	CASRGDRQGYEQYF
8413be23-0ccf-476c-b371-c150d6d0a720	CASRGDRQGYEQYF
87f34b1f-606e-4e7d-90c4-ed291e89a90d	CSASLAGERYNEQFF
8b798cfc-2040-4709-9089-fdc7c83b4b51	CATGMDTGRRALTF
8b798cfc-2040-4709-9089-fdc7c83b4b51	CAVRSQGGSEKLVF
8b798cfc-2040-4709-9089-fdc7c83b4b51	CASSPTTGGAGANVLTF
99747246-678d-4e27-92e3-2ac12b29af87	CASSRQVPDSNTEAFF
99747246-678d-4e27-92e3-2ac12b29af87	CASNNNDMRF
99747246-678d-4e27-92e3-2ac12b29af87	CAVRVMIKAAGNKLTF
99747246-678d-4e27-92e3-2ac12b29af87	CISVPAAYKRTGTSETPYI
9b4b6b42-09e1-4783-b374-532b9df2e207	CVVPPFSGGYNKLIF
9b4b6b42-09e1-4783-b374-532b9df2e207	CAARGGSASKIIF
9b4b6b42-09e1-4783-b374-532b9df2e207	CAVSGGQGAQKLVF
9b4b6b42-09e1-4783-b374-532b9df2e207	CAVSGTGANSKLTF
9b4b6b42-09e1-4783-b374-532b9df2e207	CAGHRTTDSWGKFEF
9b4b6b42-09e1-4783-b374-532b9df2e207	CAVSGGQGAQKLVF
9b4b6b42-09e1-4783-b374-532b9df2e207	CALPNTGNQFYF
9b4b6b42-09e1-4783-b374-532b9df2e207	CAASNRDDKIIF
9b4b6b42-09e1-4783-b374-532b9df2e207	CALTINTGGFKTIF
9b4b6b42-09e1-4783-b374-532b9df2e207	CAARGGSASKIIF
9b4b6b42-09e1-4783-b374-532b9df2e207	CASSLDPFSGANVLTF
9b4b6b42-09e1-4783-b374-532b9df2e207	CASSYGPVETQYF
9b4b6b42-09e1-4783-b374-532b9df2e207	CASSLDRVGSPLHF
a47a849d-cfed-4b4a-a52a-4748f024ab02	CAVSEGGGSEKLVF
a47a849d-cfed-4b4a-a52a-4748f024ab02	CALSSNQAGTALIF
a47a849d-cfed-4b4a-a52a-4748f024ab02	CALSEASGGSYIPTF
a47a849d-cfed-4b4a-a52a-4748f024ab02	CPRGNNRLAF
a47a849d-cfed-4b4a-a52a-4748f024ab02	CAVSDTNAGKSTF
a47a849d-cfed-4b4a-a52a-4748f024ab02	CASSLRTTQETQYF
a499340b-a7e7-46a5-8314-eacf942c0a52	CAVTNPSGTYKYIF
a499340b-a7e7-46a5-8314-eacf942c0a52	CAIDSSYKLIF
a499340b-a7e7-46a5-8314-eacf942c0a52	CAVLDSSYKLIF
a499340b-a7e7-46a5-8314-eacf942c0a52	CAVTNPSGTYKYIF
a499340b-a7e7-46a5-8314-eacf942c0a52	CCVLLHRQSRETTDSWGKLQF
a499340b-a7e7-46a5-8314-eacf942c0a52	CASSYGGTRNNEQFF
a499340b-a7e7-46a5-8314-eacf942c0a52	CASSKEAQQETQYF
a499340b-a7e7-46a5-8314-eacf942c0a52	CISAPAVNDIRTGTYEQYF
a499340b-a7e7-46a5-8314-eacf942c0a52	CASSISRGNEQFF
a5dec952-c449-4fc5-80f0-85a2246884bf	CALSDEDYGQNFVF
a6ec82bd-3bcd-445f-9e78-7dd5f329df0d	CAASRGNNARLMF
a6ec82bd-3bcd-445f-9e78-7dd5f329df0d	CLLLCSNQAGTALIF
a6ec82bd-3bcd-445f-9e78-7dd5f329df0d	CAERGSGGGSEKLVF
a6ec82bd-3bcd-445f-9e78-7dd5f329df0d	CAASQIQGAQKLVF
a6ec82bd-3bcd-445f-9e78-7dd5f329df0d	CATPRGETSGSRLTF
a6ec82bd-3bcd-445f-9e78-7dd5f329df0d	CAAIGWSGSRLTF
a6ec82bd-3bcd-445f-9e78-7dd5f329df0d	CAAIGWSGSRLTF
a6ec82bd-3bcd-445f-9e78-7dd5f329df0d	CAVRRANAGGTSYGKLTF
a6ec82bd-3bcd-445f-9e78-7dd5f329df0d	CAVNMEYGNKLVF
a6ec82bd-3bcd-445f-9e78-7dd5f329df0d	CAASEGNNDMRF
a6ec82bd-3bcd-445f-9e78-7dd5f329df0d	CHLLLCRGRPCSGYALNF
a6ec82bd-3bcd-445f-9e78-7dd5f329df0d	CAVNNAGNMLTF
a6ec82bd-3bcd-445f-9e78-7dd5f329df0d	CAVNQGGKLIF
a6ec82bd-3bcd-445f-9e78-7dd5f329df0d	CAMRVGNDYKLSF
a6ec82bd-3bcd-445f-9e78-7dd5f329df0d	CASGPKTSFPGEQYF
a6ec82bd-3bcd-445f-9e78-7dd5f329df0d	CISAPAAKIF
a6ec82bd-3bcd-445f-9e78-7dd5f329df0d	CASSLGPISYEQYF
a6ec82bd-3bcd-445f-9e78-7dd5f329df0d	CASSDRTSGRGNYNEQFF
a6ec82bd-3bcd-445f-9e78-7dd5f329df0d	CASSDRTSGRGNYNEQFF
a6ec82bd-3bcd-445f-9e78-7dd5f329df0d	CSARSLAGGIGEQFF
a6ec82bd-3bcd-445f-9e78-7dd5f329df0d	CASSRAGGAFF
a6ec82bd-3bcd-445f-9e78-7dd5f329df0d	CATSRQGGGEAFF
a6ec82bd-3bcd-445f-9e78-7dd5f329df0d	CASSFPGQGSNEQFF
a6ec82bd-3bcd-445f-9e78-7dd5f329df0d	CASSLDRHTEAFF
a6ec82bd-3bcd-445f-9e78-7dd5f329df0d	CASISPNRSYPSEAFF
a6ec82bd-3bcd-445f-9e78-7dd5f329df0d	CASLAGTKGHNEQFF
a6ec82bd-3bcd-445f-9e78-7dd5f329df0d	CASSARLAANEQFF
a6ec82bd-3bcd-445f-9e78-7dd5f329df0d	CASSLGGSRTDTQYF
a6ec82bd-3bcd-445f-9e78-7dd5f329df0d	CASGTKGVQETQYF
a6ec82bd-3bcd-445f-9e78-7dd5f329df0d	CASDRGNSGANVLTF
a875d8c4-b0b2-485f-80e5-b05d27f7c405	CAVRDDRNSGNTPLVF
a875d8c4-b0b2-485f-80e5-b05d27f7c405	CAASAGGTSGSRLTF
a875d8c4-b0b2-485f-80e5-b05d27f7c405	CAAYDPGGTSYGKLTF
a875d8c4-b0b2-485f-80e5-b05d27f7c405	CAVGTLLGGTSYGKLTF
a875d8c4-b0b2-485f-80e5-b05d27f7c405	CAYRSSNFGNEKLTF
a875d8c4-b0b2-485f-80e5-b05d27f7c405	CASSQNRLGNEQFF
a875d8c4-b0b2-485f-80e5-b05d27f7c405	CASSTGQGTYGYTF
a875d8c4-b0b2-485f-80e5-b05d27f7c405	CASSLVTGNEQFF
a875d8c4-b0b2-485f-80e5-b05d27f7c405	CASSKTGYPYEQYF
a875d8c4-b0b2-485f-80e5-b05d27f7c405	CAISGTIGTEAFF
a875d8c4-b0b2-485f-80e5-b05d27f7c405	CASALDTIYNEQFF
a875d8c4-b0b2-485f-80e5-b05d27f7c405	CASRPLPTAYSNQPQHF
a875d8c4-b0b2-485f-80e5-b05d27f7c405	CSTGLAVSDEQFF
a875d8c4-b0b2-485f-80e5-b05d27f7c405	CASSLGSGAGANEKLFF
a875d8c4-b0b2-485f-80e5-b05d27f7c405	CASSWDQSSYNSPLHF
a875d8c4-b0b2-485f-80e5-b05d27f7c405	CSVGLQGGDTQYF
a875d8c4-b0b2-485f-80e5-b05d27f7c405	CASSLGDIQYF
a875d8c4-b0b2-485f-80e5-b05d27f7c405	CASSLGSGSYEQYF
a875d8c4-b0b2-485f-80e5-b05d27f7c405	CASSLGSGSYEQYF
a93d22ba-5cfa-4359-ae53-3309ced4e12a	CAVSNTDKLIF
a93d22ba-5cfa-4359-ae53-3309ced4e12a	CAVNKGRDSGGSNYKLTF
a93d22ba-5cfa-4359-ae53-3309ced4e12a	CALSESADSWGKLQF
a93d22ba-5cfa-4359-ae53-3309ced4e12a	CAVDVEDYGGSQGNLIF
a93d22ba-5cfa-4359-ae53-3309ced4e12a	CCGRPNSRSNTGKLIF
a93d22ba-5cfa-4359-ae53-3309ced4e12a	CATANTDKLIF
a93d22ba-5cfa-4359-ae53-3309ced4e12a	CASSENSGEQFF
a93d22ba-5cfa-4359-ae53-3309ced4e12a	CASSPVLLTTNTEAFF
a93d22ba-5cfa-4359-ae53-3309ced4e12a	CASSPGRTNEQFF
a93d22ba-5cfa-4359-ae53-3309ced4e12a	CASSLGQGANNEQFF
a93d22ba-5cfa-4359-ae53-3309ced4e12a	CATSIEGAGGPYEQFF
a93d22ba-5cfa-4359-ae53-3309ced4e12a	CSAGRDFYEQYF
a93d22ba-5cfa-4359-ae53-3309ced4e12a	CASSLEEGGNQPQHF
a93d22ba-5cfa-4359-ae53-3309ced4e12a	CASSLGASAAYEQYF
b03c6a4e-0ab1-4763-979f-d9f65f42927b	CASSWGRGDTEAFF
b03c6a4e-0ab1-4763-979f-d9f65f42927b	CATSRADCSTDTQYF
b03c6a4e-0ab1-4763-979f-d9f65f42927b	CASSSRPGLGNGEQYF
b03c6a4e-0ab1-4763-979f-d9f65f42927b	CASSPGLENEQFF
b3cde840-6a5d-495e-87b3-bd1ffcedd3a0	CAGADSNYQLIW
b3cde840-6a5d-495e-87b3-bd1ffcedd3a0	CAMSKAAGNKLTF
b3cde840-6a5d-495e-87b3-bd1ffcedd3a0	CAVQATNTDKLIF
b3cde840-6a5d-495e-87b3-bd1ffcedd3a0	CACPNSGGGADGLTF
b3cde840-6a5d-495e-87b3-bd1ffcedd3a0	CRAGSARQLTF
b3cde840-6a5d-495e-87b3-bd1ffcedd3a0	CASSYRGGELFF
b3cde840-6a5d-495e-87b3-bd1ffcedd3a0	CSARTGGMETQYF
b7effa07-1b05-412a-a1ef-54d52d795c90	CVVSVNQGGKLIF
bbf9ac2f-d194-4299-ba75-53a84cbe4950	CAEIYGGATNKLIF
bbf9ac2f-d194-4299-ba75-53a84cbe4950	CAEIYGGATNKLIF
bbf9ac2f-d194-4299-ba75-53a84cbe4950	CALNQGGKLIF
bbf9ac2f-d194-4299-ba75-53a84cbe4950	CAMKTSYDKVIF
bbf9ac2f-d194-4299-ba75-53a84cbe4950	CAYRSPLTGNQFYF
bbf9ac2f-d194-4299-ba75-53a84cbe4950	CAEIMDTGGFKTIF
bbf9ac2f-d194-4299-ba75-53a84cbe4950	CAMRGTRYGNNRLAF
bbf9ac2f-d194-4299-ba75-53a84cbe4950	CAVDGSGGSYIPTF
bbf9ac2f-d194-4299-ba75-53a84cbe4950	CAVQDTGGSYIPTF
bbf9ac2f-d194-4299-ba75-53a84cbe4950	CVVNIGSNAGNNRKLIW
bbf9ac2f-d194-4299-ba75-53a84cbe4950	CASSVPREGGKSTDTQYF
bbf9ac2f-d194-4299-ba75-53a84cbe4950	CASSFTASYEQYF
bbf9ac2f-d194-4299-ba75-53a84cbe4950	CSGIGVSLTEAFF
bbf9ac2f-d194-4299-ba75-53a84cbe4950	CASRSRIYNEQFF
bbf9ac2f-d194-4299-ba75-53a84cbe4950	CASSLTGDNEQFF
c0a30779-85f7-4c94-8902-14aea9cda83f	CAATPDSGGGADGLTF
c0a30779-85f7-4c94-8902-14aea9cda83f	CASSLTSKYNEQFF
c0a30779-85f7-4c94-8902-14aea9cda83f	CASSPQLRGIEAFF
c25a3ea3-a975-441e-a9ac-d4f3d970d914	CASSWQGFTDTQYF
c25a3ea3-a975-441e-a9ac-d4f3d970d914	CAQTDSWGKLQF
c25a3ea3-a975-441e-a9ac-d4f3d970d914	CAGGFQKLVF
c25a3ea3-a975-441e-a9ac-d4f3d970d914	CVVNSGYSTLTF
c25a3ea3-a975-441e-a9ac-d4f3d970d914	CVVNRPMDSSYKLIF
c25a3ea3-a975-441e-a9ac-d4f3d970d914	CAVGDSGGGADGLTF
c25a3ea3-a975-441e-a9ac-d4f3d970d914	CAATPLNNARLMF
c25a3ea3-a975-441e-a9ac-d4f3d970d914	CAMREAINQAGTALIF
c25a3ea3-a975-441e-a9ac-d4f3d970d914	CATNGGATNKLIF
c25a3ea3-a975-441e-a9ac-d4f3d970d914	CAGGGATNKLIF
c25a3ea3-a975-441e-a9ac-d4f3d970d914	CIVRLGNQFYF
c25a3ea3-a975-441e-a9ac-d4f3d970d914	CIVRDLGTYKYIF
c25a3ea3-a975-441e-a9ac-d4f3d970d914	CAFILENSGNTPLVF
c25a3ea3-a975-441e-a9ac-d4f3d970d914	CASPIQGGSEKLVF
c25a3ea3-a975-441e-a9ac-d4f3d970d914	CAGPWRGGSNYKLTF
c25a3ea3-a975-441e-a9ac-d4f3d970d914	CVVRPGASNTGKLIF
c25a3ea3-a975-441e-a9ac-d4f3d970d914	CAARAQTGANNLFF
c25a3ea3-a975-441e-a9ac-d4f3d970d914	CAVLGAQTGANNLFF
c25a3ea3-a975-441e-a9ac-d4f3d970d914	CAAVEETGANNLFF
c25a3ea3-a975-441e-a9ac-d4f3d970d914	CAVNTYGGATNKLIF
c25a3ea3-a975-441e-a9ac-d4f3d970d914	CVVNFNSNARLMF
c25a3ea3-a975-441e-a9ac-d4f3d970d914	CPPLGYRDDKIIF
c25a3ea3-a975-441e-a9ac-d4f3d970d914	CGTETNDYKLSF
c25a3ea3-a975-441e-a9ac-d4f3d970d914	CGVPNDYKLSF
c25a3ea3-a975-441e-a9ac-d4f3d970d914	CAVRHLILTGGGNKLTF
c25a3ea3-a975-441e-a9ac-d4f3d970d914	CAVRPILTGGGNKLTF
c25a3ea3-a975-441e-a9ac-d4f3d970d914	CAMRESLSGGYNKLIF
c25a3ea3-a975-441e-a9ac-d4f3d970d914	CAVNRYSSASKIIF
c25a3ea3-a975-441e-a9ac-d4f3d970d914	CASSQDGGISGNTIYF
c25a3ea3-a975-441e-a9ac-d4f3d970d914	CASSQDREVDEQFF
c25a3ea3-a975-441e-a9ac-d4f3d970d914	CASSQDGGYNEQFF
c25a3ea3-a975-441e-a9ac-d4f3d970d914	CASSQDGGYNEQFF
c25a3ea3-a975-441e-a9ac-d4f3d970d914	CASSLTAGEVDTQYF
c25a3ea3-a975-441e-a9ac-d4f3d970d914	CASSPDDTQYF
c25a3ea3-a975-441e-a9ac-d4f3d970d914	CASSESGGEGQPQHF
c25a3ea3-a975-441e-a9ac-d4f3d970d914	CASSYGGTDTQYF
c25a3ea3-a975-441e-a9ac-d4f3d970d914	CASSLTGQDTDTQYF
c25a3ea3-a975-441e-a9ac-d4f3d970d914	CASSLWRAEAFF
c25a3ea3-a975-441e-a9ac-d4f3d970d914	CASSRGDEQYF
c25a3ea3-a975-441e-a9ac-d4f3d970d914	CASSSGYGYTF
c25a3ea3-a975-441e-a9ac-d4f3d970d914	CASRDSGWDTQYF
c25a3ea3-a975-441e-a9ac-d4f3d970d914	CASSLSGERATEQFF
c25a3ea3-a975-441e-a9ac-d4f3d970d914	CATSDSAASARNEQFF
c25a3ea3-a975-441e-a9ac-d4f3d970d914	CATSDPGQAPNTGELFF
c25a3ea3-a975-441e-a9ac-d4f3d970d914	CASKRGTGDNEQYF
c25a3ea3-a975-441e-a9ac-d4f3d970d914	CASSLPSALTDTQYF
c25a3ea3-a975-441e-a9ac-d4f3d970d914	CQQSSLGSYNSPLHF
c25a3ea3-a975-441e-a9ac-d4f3d970d914	CSASMDFFDYGYTF
c25a3ea3-a975-441e-a9ac-d4f3d970d914	CASSPGYGYTF
c25a3ea3-a975-441e-a9ac-d4f3d970d914	CASSQELGLAVGYTF
c25a3ea3-a975-441e-a9ac-d4f3d970d914	CASSTYRADNEKLFF
c25a3ea3-a975-441e-a9ac-d4f3d970d914	CSASDVNQPQHF
c25a3ea3-a975-441e-a9ac-d4f3d970d914	CASSREQDSPLHF
c25a3ea3-a975-441e-a9ac-d4f3d970d914	CASSSGLAGALSYNEQFF
c25a3ea3-a975-441e-a9ac-d4f3d970d914	CASSQDREVDEQFF
c25a3ea3-a975-441e-a9ac-d4f3d970d914	CASSYGGTDTQYF
c25a3ea3-a975-441e-a9ac-d4f3d970d914	CASSGTDQETQYF
c25a3ea3-a975-441e-a9ac-d4f3d970d914	CSARDDWGKGTQYF
c25a3ea3-a975-441e-a9ac-d4f3d970d914	CASSLEVVRTTGEQYF
c25a3ea3-a975-441e-a9ac-d4f3d970d914	CASSSRLGGGEQYF
c3f20523-ca78-45ef-a3fb-185155bf5fdd	CASSLAGVGVSMGYTF
c3f20523-ca78-45ef-a3fb-185155bf5fdd	CAVEDQQNNAGNMLTF
c3f20523-ca78-45ef-a3fb-185155bf5fdd	CAVNERGSTLGRLYF
c3f20523-ca78-45ef-a3fb-185155bf5fdd	CATDAGSGNTPLVF
c3f20523-ca78-45ef-a3fb-185155bf5fdd	CAGPGRSDAGKSTF
c3f20523-ca78-45ef-a3fb-185155bf5fdd	CAGPGRSDAGKSTF
c3f20523-ca78-45ef-a3fb-185155bf5fdd	CAARSDSWGKFQF
c3f20523-ca78-45ef-a3fb-185155bf5fdd	CCGCRSGGGADGLTF
c3f20523-ca78-45ef-a3fb-185155bf5fdd	CVVNTKGGADGLTF
c3f20523-ca78-45ef-a3fb-185155bf5fdd	CAASNAGNMLTF
c3f20523-ca78-45ef-a3fb-185155bf5fdd	CAVRDGNNNARLMF
c3f20523-ca78-45ef-a3fb-185155bf5fdd	CALIWGWNRDDKIIF
c3f20523-ca78-45ef-a3fb-185155bf5fdd	CAGPGRSDAGKSTF
c3f20523-ca78-45ef-a3fb-185155bf5fdd	CAGPGRSDAGKSTF
c3f20523-ca78-45ef-a3fb-185155bf5fdd	CASSQARQETQYF
c3f20523-ca78-45ef-a3fb-185155bf5fdd	CASSQDYYNEQFF
c3f20523-ca78-45ef-a3fb-185155bf5fdd	CASSQDYYNEQFF
c3f20523-ca78-45ef-a3fb-185155bf5fdd	CASSQDYYNEQFF
c3f20523-ca78-45ef-a3fb-185155bf5fdd	CASSQDYYNEQFF
c3f20523-ca78-45ef-a3fb-185155bf5fdd	CASSQRTANTEAFF
c3f20523-ca78-45ef-a3fb-185155bf5fdd	CASSLTPSYNEQFF
c3f20523-ca78-45ef-a3fb-185155bf5fdd	CASSYSTKGGTDTQYF
c3f20523-ca78-45ef-a3fb-185155bf5fdd	CASSLLATGELFF
c3f20523-ca78-45ef-a3fb-185155bf5fdd	CASSLGGWQPQHF
c3f20523-ca78-45ef-a3fb-185155bf5fdd	CATSRGRVYSTGELFF
c3f20523-ca78-45ef-a3fb-185155bf5fdd	CASSSGLRGGFYNEQFF
c3f20523-ca78-45ef-a3fb-185155bf5fdd	CASSWDRVDYGYTF
c3f20523-ca78-45ef-a3fb-185155bf5fdd	CASSQYDRSNQPQHF
c3f20523-ca78-45ef-a3fb-185155bf5fdd	CSAPSQSSYNEQFF
c3f20523-ca78-45ef-a3fb-185155bf5fdd	CASSQDYYNEQFF
c3f20523-ca78-45ef-a3fb-185155bf5fdd	CASSQDYYNEQFF
c3f20523-ca78-45ef-a3fb-185155bf5fdd	CASSQDYYNEQFF
c3f20523-ca78-45ef-a3fb-185155bf5fdd	CASSQDYYNEQFF
c3f20523-ca78-45ef-a3fb-185155bf5fdd	CASSQDYYNEQFF
c3f20523-ca78-45ef-a3fb-185155bf5fdd	CASSQDYYNEQFF
c3f20523-ca78-45ef-a3fb-185155bf5fdd	CAISDGLAAYTGELFF
c3f20523-ca78-45ef-a3fb-185155bf5fdd	CASCDGSLSTDTQYF
c3f20523-ca78-45ef-a3fb-185155bf5fdd	CSALHRGYIQYF
c3f20523-ca78-45ef-a3fb-185155bf5fdd	CASSPLPADRFYEQYF
c3f20523-ca78-45ef-a3fb-185155bf5fdd	CASSLGPEYEQYF
c8b55027-80ef-4748-940a-1c97e0e12116	CSASASMNTEAFF
c8b55027-80ef-4748-940a-1c97e0e12116	CAAIPSYNTDKLIF
c8b55027-80ef-4748-940a-1c97e0e12116	CCEDLLNTGNQFYF
c8b55027-80ef-4748-940a-1c97e0e12116	CATAYNNNEMRF
c8b55027-80ef-4748-940a-1c97e0e12116	CTIASSESNTGNQFYF
c8b55027-80ef-4748-940a-1c97e0e12116	CASSLAQSYGYTF
c8b55027-80ef-4748-940a-1c97e0e12116	CASSYLAGGNSDTQYF
c8b55027-80ef-4748-940a-1c97e0e12116	CASSQTRNQPQHF
c8b55027-80ef-4748-940a-1c97e0e12116	CASSADGFGYTF
c8b55027-80ef-4748-940a-1c97e0e12116	CASSPPGTSNQPQHF
c8b55027-80ef-4748-940a-1c97e0e12116	CAWATTAYNEQFF
c8b55027-80ef-4748-940a-1c97e0e12116	CASAPGGDTDTQYF
c8b55027-80ef-4748-940a-1c97e0e12116	CASSLAGRVEQYF
cb6d1cb9-0b4b-4938-902b-39d02b07faf7	CAVSSGGSYIPTF
cb6d1cb9-0b4b-4938-902b-39d02b07faf7	CAFMRARGSNYKLTF
cb6d1cb9-0b4b-4938-902b-39d02b07faf7	CREYSFGGYNKLIF
cc47934d-2a0e-4e67-8654-253ac517dc81	CAVSNRDDKIIF
cc47934d-2a0e-4e67-8654-253ac517dc81	CAVRDIRNNRLAF
cc47934d-2a0e-4e67-8654-253ac517dc81	CAEQRGSNYKLTF
cc47934d-2a0e-4e67-8654-253ac517dc81	CAEISDSSYKLIF
cc47934d-2a0e-4e67-8654-253ac517dc81	CAVKGGSYIPTF
cc47934d-2a0e-4e67-8654-253ac517dc81	CVVTSSNTGKLIF
cc47934d-2a0e-4e67-8654-253ac517dc81	CAVRGAGTASKLTF
cc47934d-2a0e-4e67-8654-253ac517dc81	CAVNADKLIF
cc47934d-2a0e-4e67-8654-253ac517dc81	CAENITSSYKLIF
cc47934d-2a0e-4e67-8654-253ac517dc81	CAMSDNQGGKLIF
cc47934d-2a0e-4e67-8654-253ac517dc81	CATDPDMRF
cc47934d-2a0e-4e67-8654-253ac517dc81	CCVQGAQKLVF
cc47934d-2a0e-4e67-8654-253ac517dc81	CARTSGGSNYKLTF
cc47934d-2a0e-4e67-8654-253ac517dc81	CFHEASNAGGTSYGKLTF
cc47934d-2a0e-4e67-8654-253ac517dc81	CAEKYSGGGADGLTF
cc47934d-2a0e-4e67-8654-253ac517dc81	CAAKGGGSQGNLIF
cc47934d-2a0e-4e67-8654-253ac517dc81	CAVSDRGSSNTGKLIF
cc47934d-2a0e-4e67-8654-253ac517dc81	CLLLLRCEYSNYQLIW
cc47934d-2a0e-4e67-8654-253ac517dc81	CALSVWEAAGNKLTF
cc47934d-2a0e-4e67-8654-253ac517dc81	CVVNEDTGRRALTF
cc47934d-2a0e-4e67-8654-253ac517dc81	CAASKEGNSSASKIIF
cc47934d-2a0e-4e67-8654-253ac517dc81	CVVSRNTDKLIF
cc47934d-2a0e-4e67-8654-253ac517dc81	CASSPGASGSVDEQFF
cc47934d-2a0e-4e67-8654-253ac517dc81	CASSQFGTGISPTNVLTF
cc47934d-2a0e-4e67-8654-253ac517dc81	CASSLRQETQYF
cc47934d-2a0e-4e67-8654-253ac517dc81	CASSLRSGRAGEQFF
cc47934d-2a0e-4e67-8654-253ac517dc81	CASSPRHRETETQYF
cc47934d-2a0e-4e67-8654-253ac517dc81	CSAREGPRSYTF
cc47934d-2a0e-4e67-8654-253ac517dc81	CSAMEGGVGTEAFF
cc47934d-2a0e-4e67-8654-253ac517dc81	CQQLPGQGDITCNQPQHF
cc47934d-2a0e-4e67-8654-253ac517dc81	CATSDLSGKYNEQFF
cc47934d-2a0e-4e67-8654-253ac517dc81	CASSLWTSSDTQYF
cc47934d-2a0e-4e67-8654-253ac517dc81	CASSPWTGSYEQYF
cc47934d-2a0e-4e67-8654-253ac517dc81	CSAMEGGVGTEAFF
cc47934d-2a0e-4e67-8654-253ac517dc81	CASSQDGEGARTEAFF
cc47934d-2a0e-4e67-8654-253ac517dc81	CASSVYGTGTGGTEAFF
cc47934d-2a0e-4e67-8654-253ac517dc81	CASSLAGGTEAFF
cc47934d-2a0e-4e67-8654-253ac517dc81	CASSQEAGLEAFF
cc47934d-2a0e-4e67-8654-253ac517dc81	CASSPQGLGNTIYF
cc47934d-2a0e-4e67-8654-253ac517dc81	CASRAQGTRNRNEQFF
cc47934d-2a0e-4e67-8654-253ac517dc81	CASSSPGLTDTQYF
cc47934d-2a0e-4e67-8654-253ac517dc81	CASSPRHRETETQYF
cc47934d-2a0e-4e67-8654-253ac517dc81	CASSPSAGFAGRRETQYF
d51652aa-0acf-483e-a90e-6d6dee0a86a8	CVVSAAGSQGNLIF
d51652aa-0acf-483e-a90e-6d6dee0a86a8	CAMSGNQAGTALIF
d51652aa-0acf-483e-a90e-6d6dee0a86a8	CAGLLTSGTYKYIF
d51652aa-0acf-483e-a90e-6d6dee0a86a8	CAGLLTSGTYKYIF
d51652aa-0acf-483e-a90e-6d6dee0a86a8	CARNTGNQFYF
d51652aa-0acf-483e-a90e-6d6dee0a86a8	CVVTLNTGGFKTIF
d51652aa-0acf-483e-a90e-6d6dee0a86a8	CASSLYPRGAKNIQYF
d51652aa-0acf-483e-a90e-6d6dee0a86a8	CASSLAGGGYEQYF
d51652aa-0acf-483e-a90e-6d6dee0a86a8	CASSLAGGGYEQYF
d51652aa-0acf-483e-a90e-6d6dee0a86a8	CSARGGSGRFQETQYF
d51652aa-0acf-483e-a90e-6d6dee0a86a8	CASSPDAGGNEQFF
d6221d0f-b177-4380-a987-924dc5d1e99b	CAMTDLGRGNKLVF
d6221d0f-b177-4380-a987-924dc5d1e99b	CATDSNDYKLSF
d6221d0f-b177-4380-a987-924dc5d1e99b	CSSSGNTPLVF
d6221d0f-b177-4380-a987-924dc5d1e99b	CILGGTSYGKLTF
d6221d0f-b177-4380-a987-924dc5d1e99b	CILGGTSYGKLTF
d6221d0f-b177-4380-a987-924dc5d1e99b	CAFMKPGGSGNTGKLIF
d6221d0f-b177-4380-a987-924dc5d1e99b	CAYRRRSNQFYF
d6221d0f-b177-4380-a987-924dc5d1e99b	CAGGFWNSGGGADGLTF
d6221d0f-b177-4380-a987-924dc5d1e99b	CAVMGNTPLVF
d6221d0f-b177-4380-a987-924dc5d1e99b	CCEKSYNFNKFYF
d6221d0f-b177-4380-a987-924dc5d1e99b	CASSYTGLAENNEQFF
d6221d0f-b177-4380-a987-924dc5d1e99b	CASSLDSTYEQYF
d6221d0f-b177-4380-a987-924dc5d1e99b	CASSLAAGVSYNEQFF
d6221d0f-b177-4380-a987-924dc5d1e99b	CASSYATDGWTEAFF
d6221d0f-b177-4380-a987-924dc5d1e99b	CASSWDNSNYGYTF
d6221d0f-b177-4380-a987-924dc5d1e99b	CSAWDSRREWNTQYF
d6221d0f-b177-4380-a987-924dc5d1e99b	CASIAVWGGGQPQHF
d6221d0f-b177-4380-a987-924dc5d1e99b	CASTPRGASFNSPLHF
d6221d0f-b177-4380-a987-924dc5d1e99b	CASSVQPSYNEQFF
d6221d0f-b177-4380-a987-924dc5d1e99b	CAWSAQGTDTQYF
db8e4fa4-97df-4b38-92eb-4c1a048e720e	CAGNNDMRF
db8e4fa4-97df-4b38-92eb-4c1a048e720e	CAVADNYGQNFVF
db8e4fa4-97df-4b38-92eb-4c1a048e720e	CARRDDKIIF
db8e4fa4-97df-4b38-92eb-4c1a048e720e	CAVSDITGFQKLVF
db8e4fa4-97df-4b38-92eb-4c1a048e720e	CALTPSGGGADGLTF
db8e4fa4-97df-4b38-92eb-4c1a048e720e	CAASDRSGGSNYKLTF
db8e4fa4-97df-4b38-92eb-4c1a048e720e	CAASTGNQFYF
db8e4fa4-97df-4b38-92eb-4c1a048e720e	CALRSNNAGNMLTF
db8e4fa4-97df-4b38-92eb-4c1a048e720e	CILRASYAGNNRKLIW
db8e4fa4-97df-4b38-92eb-4c1a048e720e	CVVGGGATNKLIF
db8e4fa4-97df-4b38-92eb-4c1a048e720e	CSSGSARQLTF
db8e4fa4-97df-4b38-92eb-4c1a048e720e	CSSGSARQLTF
db8e4fa4-97df-4b38-92eb-4c1a048e720e	CALSEAGRGSTLGRLYF
db8e4fa4-97df-4b38-92eb-4c1a048e720e	CASSQGTTSGYTDTQYF
db8e4fa4-97df-4b38-92eb-4c1a048e720e	CQQLSEIRGNTEAFF
db8e4fa4-97df-4b38-92eb-4c1a048e720e	CATSPPADTQYF
db8e4fa4-97df-4b38-92eb-4c1a048e720e	CSARVSGRAEQFF
db8e4fa4-97df-4b38-92eb-4c1a048e720e	CATGGQPSTDTQYF
db8e4fa4-97df-4b38-92eb-4c1a048e720e	CASSLGPVKYGYTF
db8e4fa4-97df-4b38-92eb-4c1a048e720e	CASRGRTGFNYGYTF
db8e4fa4-97df-4b38-92eb-4c1a048e720e	CASSGRTGFNYGYTF
db8e4fa4-97df-4b38-92eb-4c1a048e720e	CQQLSEIRGNTEAFF
db8e4fa4-97df-4b38-92eb-4c1a048e720e	CASSGDVRRGTDTQYF
db8e4fa4-97df-4b38-92eb-4c1a048e720e	CASSQGTTSGYTDTQYF
db8e4fa4-97df-4b38-92eb-4c1a048e720e	CASSQGTTSGYTDTQYF
db8e4fa4-97df-4b38-92eb-4c1a048e720e	CASSQESDLEETQYF
db8e4fa4-97df-4b38-92eb-4c1a048e720e	CASSLAAGTGKEETQYF
db8e4fa4-97df-4b38-92eb-4c1a048e720e	CASRSGTGGYEQYF
dc8f7dea-e281-4648-9487-e99b9a48d871	CAVIPAGGTSYGKLTF
dce9a213-293c-475f-8cdd-68146abd8269	CASSLGWVTPVGETQYF
dd08dd11-37ef-4739-a2df-ff78ff930368	CGDVRIPRGKGNKLVF
dd08dd11-37ef-4739-a2df-ff78ff930368	CAENGNNRLAF
dd08dd11-37ef-4739-a2df-ff78ff930368	CQRRWEVFYEQYF
dd08dd11-37ef-4739-a2df-ff78ff930368	CASSSPQGNTEAFF
dd08dd11-37ef-4739-a2df-ff78ff930368	CASSQPYGAGDGEQFF
dd08dd11-37ef-4739-a2df-ff78ff930368	CSVQGFTETQYF
e3c96dfa-2889-46b7-a3ae-f56db7f6c741	CALSGEKSGGGADGLTF
e3c96dfa-2889-46b7-a3ae-f56db7f6c741	CCESNQAGTALIF
e3c96dfa-2889-46b7-a3ae-f56db7f6c741	CAVSGSAWGNNDMRF
e3c96dfa-2889-46b7-a3ae-f56db7f6c741	CVVSESNAGNMLTF
e3c96dfa-2889-46b7-a3ae-f56db7f6c741	CASSLDSGTAFSDSGNTIYF
e3c96dfa-2889-46b7-a3ae-f56db7f6c741	CASSLSPSGTDTQYF
e3c96dfa-2889-46b7-a3ae-f56db7f6c741	CASRGRGNEKLFF
e3c96dfa-2889-46b7-a3ae-f56db7f6c741	CASSFFRSGSSYEQYF
e3c96dfa-2889-46b7-a3ae-f56db7f6c741	CASKGANTEAFF
e4849427-d3e6-4a19-bc77-00757e13d336	CAVSGSSGSARQLTF
e4849427-d3e6-4a19-bc77-00757e13d336	CAENKNTDKLIF
e4849427-d3e6-4a19-bc77-00757e13d336	CASSDSDGQETQYF
e4849427-d3e6-4a19-bc77-00757e13d336	CSARDRGIGVNYGYTF
f413e336-c424-42a8-9350-83f3dd151889	CAVRRTSNTGKLIF
f413e336-c424-42a8-9350-83f3dd151889	CAASNSNYQLIW
f413e336-c424-42a8-9350-83f3dd151889	CAYWRSDKLIF
f413e336-c424-42a8-9350-83f3dd151889	CAGLMAGGTSYGKLTF
f413e336-c424-42a8-9350-83f3dd151889	CAVQGSGAGSYQLTF
f413e336-c424-42a8-9350-83f3dd151889	CAVGDGQNFVF
f413e336-c424-42a8-9350-83f3dd151889	CASGAGEQYF
f413e336-c424-42a8-9350-83f3dd151889	CASSAQSNTEAFF
f413e336-c424-42a8-9350-83f3dd151889	CASSLVQGRYTEAFF
f413e336-c424-42a8-9350-83f3dd151889	CASSSHERQGVNSPLHF
f413e336-c424-42a8-9350-83f3dd151889	CASSPGEIQTQYF
f413e336-c424-42a8-9350-83f3dd151889	CASSSQRGTEAFF
f413e336-c424-42a8-9350-83f3dd151889	CASSLGGTDQPQHF
f413e336-c424-42a8-9350-83f3dd151889	CASSPHPWPQHF
f413e336-c424-42a8-9350-83f3dd151889	CASSAPGRRDSPLHF
f413e336-c424-42a8-9350-83f3dd151889	CASSLRLAGGPTDTQYF
fdaad4b3-332b-4187-8e0d-c2f639add45c	CAVNRDNYGQNFVF
fdaad4b3-332b-4187-8e0d-c2f639add45c	CAARNSGNTPLVF
fdaad4b3-332b-4187-8e0d-c2f639add45c	CASSPRHTGELFF
ff022aa7-0d1b-4efe-9e0e-72dd0fcd892f	CASSRGGNSNQPQHF
ff764b0c-5f54-4097-8db1-fd40399109b6	CASSYGNIVGEQYF
