# Supplementary material for: Electrostatic Complementarities of Glioblastoma-Resident T-Cell Receptors and Cancer Testis Antigens Linked to Poor Outcomes and High Levels of Sphingosine Kinase-2 Expression
Source: Biology (Basel). 2023 Apr 10;12(4):575. doi: 10.3390/biology12040575 (PMC10135705; doi:10.3390/biology12040575)
Supplement: Supplementary file 1 [file biology-12-00575-s001.zip › Table S13. AM input file CPTAC CIITA gene expression.csv]

id	CIITA
fdaad4b3-332b-4187-8e0d-c2f639add45c	1.687
49c3c401-6884-4046-acd6-4691ab29069f	1.8449
2fb43643-4dc3-41b3-a299-815f5c8b0d72	4.2015
b7effa07-1b05-412a-a1ef-54d52d795c90	2.7231
c0a30779-85f7-4c94-8902-14aea9cda83f	5.1483
42bbb410-9ac4-4801-bfaa-b10ad00a0a45	1.941
622926d3-62e6-48f3-b4fa-5f8eb73ec25d	4.2809
09c4a41f-bd36-4012-af42-bcce4e7aa622	3.7176
0cc4a23f-133c-4493-af38-b6b118bfafdd	3.337
7bd0a15f-202f-44c4-8947-8ba06fa2e9a2	0.5176
a875d8c4-b0b2-485f-80e5-b05d27f7c405	2.5561
ff764b0c-5f54-4097-8db1-fd40399109b6	1.8481
8413be23-0ccf-476c-b371-c150d6d0a720	4.6467
c3f20523-ca78-45ef-a3fb-185155bf5fdd	6.6702
a5dec952-c449-4fc5-80f0-85a2246884bf	7.6276
b3cde840-6a5d-495e-87b3-bd1ffcedd3a0	1.7249
7024e80d-ec80-4399-ae2a-8a8493f54ed1	1.597
c25a3ea3-a975-441e-a9ac-d4f3d970d914	6.4631
5c5b231f-5f96-4a4e-8020-a48218ec780a	0.778
e3c96dfa-2889-46b7-a3ae-f56db7f6c741	2.9551
4a867a48-5798-45d8-8406-c3f294cc9ee7	3.7787
382d5298-8c0d-40bf-9391-b962f037c04a	0.3823
f3584614-45c7-412e-abf4-2b18e0a486d2	1.1822
1deb3f46-cea3-4f49-925b-951eddd0ba88	3.6097
02383b35-4baa-4875-9127-fcdd2707977c	1.6078
4b05fe2e-87b4-4a0e-9d8f-bca88c29b58e	2.1251
cb6d1cb9-0b4b-4938-902b-39d02b07faf7	3.9575
8b798cfc-2040-4709-9089-fdc7c83b4b51	2.7106
db8e4fa4-97df-4b38-92eb-4c1a048e720e	3.0796
43eb433d-6b85-4aee-8ce2-d3faa8540fca	0.9281
cc47934d-2a0e-4e67-8654-253ac517dc81	5.7527
12ecbdc2-76c1-4c5a-b6e3-510d4c05785f	1.9872
7233071b-a349-48c9-8609-57537ec6fc6d	8.3243
1b32ed8c-74eb-4b2b-8383-fb090bdbcd17	4.2407
6baf3bf3-ff4d-44be-8e17-4357aa0c7649	4.6168
f1543bac-5876-406f-9c2d-9e21399ece17	0.9028
83c9a6d9-eb15-4393-98a2-9998992f7ed0	2.4326
25057577-dd00-4af4-a6e2-e73484ad5693	5.2457
c8b55027-80ef-4748-940a-1c97e0e12116	4.0973
5586e0ed-a966-418a-96f8-dbef3c08033f	8.4267
87f34b1f-606e-4e7d-90c4-ed291e89a90d	1.5907
04486900-5d91-4ec8-8387-a3b80f8dc5f0	3.4556
1bc318cd-a7a7-4356-915c-29a97a234013	1.7093
99747246-678d-4e27-92e3-2ac12b29af87	4.2085
d6221d0f-b177-4380-a987-924dc5d1e99b	4.0046
f413e336-c424-42a8-9350-83f3dd151889	8.9088
6f1cdd45-5979-4dfc-9ba0-282d79147768	2.6183
eadd55dc-faa4-4d64-886f-768190967ea3	1.02
0f1b8440-4376-4861-a4fd-62511a819a97	4.4462
31ea1196-cc47-497c-b003-d97e27bd7db6	2.1945
705a7ed2-dd06-4197-a894-13c890deb29b	2.4571
0dbfa70d-2a0d-41c4-aca6-b8df6394bb9c	2.3188
169d443f-d12e-4104-a2b0-f9e01e300031	2.7045
50cede27-a601-4fea-9a86-99c2ca67b1f5	2.3307
905aab99-b8f4-4769-a3eb-4b5d570fffaf	2.9564
5b664467-3c27-4bf4-90f8-4f518a153dd8	5.3379
afb49d12-b739-4e85-9ea9-24f23bd1036d	0.5696
a6ec82bd-3bcd-445f-9e78-7dd5f329df0d	10.0408
a93d22ba-5cfa-4359-ae53-3309ced4e12a	12.1984
6e91f74d-38d4-4372-a625-6e1703184624	0.6863
a47a849d-cfed-4b4a-a52a-4748f024ab02	4.8141
62a23bb9-be3e-4e5b-8faf-ece06c60a4d9	0.4635
6a97a580-2e26-4e47-b70f-75e3f85fbdcd	4.5313
299ce7ef-d929-4311-ad76-ba5938c46ebd	0.9064
dce9a213-293c-475f-8cdd-68146abd8269	0.7015
005b79ce-22fd-4575-9271-a41bfebc94d3	0.5971
ff022aa7-0d1b-4efe-9e0e-72dd0fcd892f	3.511
3c9d8427-5b18-4743-b004-93c6a128f988	5.4702
2cccc6c8-9dac-4407-b390-e643b614fb28	1.9039
3f492a04-12ca-4dd8-a1ee-aac7d7fc838a	3.3361
599c37da-7569-4f52-9818-5e6ec3757589	8.4228
dd262648-2f73-4b4f-aac5-5a2c5f2c6dc5	0.3171
8302cb96-bb39-4394-a2dd-45e38d5a536e	20.5772
6dcbddc4-d2c7-4af3-a1e8-cfe0489d6645	1.9911
9b4b6b42-09e1-4783-b374-532b9df2e207	5.6375
27ad3b30-97ff-44a4-89f7-5233a3c3596e	1.013
5a343fc3-252f-4e80-869c-26ae1e471268	4.3451
65d28268-f99b-438e-8798-ed43028ba352	5.093
d793e185-2b3b-4780-a43e-f8cbb0543be8	1.0035
74b09f86-ab8e-4486-a6e5-35dc41a7dd63	1.1632
4a32c0be-51b4-4da4-b90c-542616af6e6b	4.3554
ee8feffb-6b6e-461c-9e91-7db700ca5ea9	4.8135
545ce631-7b55-4c89-9417-148763c4ab0c	2.7255
574d58f5-dfcd-470d-a8fd-bf43b2996401	2.3096
dc8f7dea-e281-4648-9487-e99b9a48d871	4.8271
0fdb2f1a-f0d9-4ae6-9de4-98aa7b846330	0.8439
59513d77-0829-482a-b400-786739b20d2f	9.4452
3f5e42a8-7295-4a29-9bca-771a361324ab	2.9
6dc7a729-e805-4a78-a030-f566d63d6dfa	2.6013
1fbd55b4-c08b-44b8-940e-6538cc79ef68	2.5549
dd08dd11-37ef-4739-a2df-ff78ff930368	8.2372
0d7ea8df-2d35-4e15-bbef-4eb3d884d9c7	2.6396
936b45e8-3c7b-4e69-b58c-562a298685dc	0.9979
b03c6a4e-0ab1-4763-979f-d9f65f42927b	2.3066
a499340b-a7e7-46a5-8314-eacf942c0a52	2.0846
166baf7b-6f56-4108-b9b2-191a623f6092	2.5552
0ab80f6a-8139-42a9-886c-e8eb5cc9de88	5.0255
e4849427-d3e6-4a19-bc77-00757e13d336	2.7162
37b52f8c-1c83-489b-9332-c498cb889414	3.7913
3542bc9c-ce17-4129-90fe-b1bfee35e00d	1.7073
d51652aa-0acf-483e-a90e-6d6dee0a86a8	2.9975
2671b18f-f4b9-4235-974c-3410ae043726	13.1998
b2d1e197-8003-4751-8d87-448fbdd1c597	1.4996
517e37c3-64f8-40fa-8b6c-3c74e423ea1a	2.0234
77ee6d80-f2f8-4fc1-ad07-f7446e46764d	2.0043
bbf9ac2f-d194-4299-ba75-53a84cbe4950	2.6286
25121daf-8087-42a4-a445-9fe2557431e0	1.15
430be898-3654-437c-9b75-4193bd2106cc	6.1774
