# Supplementary material for: Electrostatic Complementarities of Glioblastoma-Resident T-Cell Receptors and Cancer Testis Antigens Linked to Poor Outcomes and High Levels of Sphingosine Kinase-2 Expression
Source: Biology (Basel). 2023 Apr 10;12(4):575. doi: 10.3390/biology12040575 (PMC10135705; doi:10.3390/biology12040575)
Supplement: Supplementary file 1 [file biology-12-00575-s001.zip › Table S3. adaptivematch input file, GBM CDR3s.csv]

id	cdr3
TCGA-06-A5U1	CSRLQRNYGQNFVF
TCGA-06-A5U1	CSRLQRNYGQNFVF
TCGA-06-A5U1	CSRLQRNYGQNFVF
TCGA-28-5208	CAGGIAGNNRKLIW
TCGA-12-0670	CDNNNEIRF
TCGA-32-1977	CAVSRPGTYKYIF
TCGA-12-0822	CISVLSKRIGVLQTSSS
TCGA-12-0822	CISVLSKRIGVLQTSSS
TCGA-12-0822	CDNNNEMRF
TCGA-12-0822	CISVLSKRIGVLQTSSS
TCGA-28-2502	CAASWAGSNYKLTF
TCGA-12-0692	CAYRRQGGSEKLVF
TCGA-76-6282	CALGGASGSARQLTF
TCGA-16-0861	CGNNNDMRF
TCGA-16-0861	CDNNNDMRF
TCGA-74-6578	CRAPNTGNQFYF
TCGA-74-6578	CRAPNTGNQFYF
TCGA-06-0644	CAMSARTGNQFYF
TCGA-06-0644	CAGRGSGGYQKVTF
TCGA-06-0644	CAGRGSGGYQKVTF
TCGA-06-0644	CAGRGSGGYQKVTF
TCGA-06-0644	CAISREEETNSP
TCGA-06-0145	CTSVQQARAAGGSNYKLTF
TCGA-12-5295	CVVNFPNQAGTALIF
TCGA-12-5295	CVVNFPNQAGTALIF
TCGA-14-0789	CFLLLCYGNGSSNTGKLIF
TCGA-14-0789	CFLLLCYGNGSSNTGKLIF
TCGA-14-0789	CALIRSSAGNMLTF
TCGA-14-0789	CSXXXXXXXLTLTAGGNCS
TCGA-14-0789	CQRMYYCDNNNDMRF
TCGA-02-0047	CAVDLYSSASKIIF
TCGA-32-1986	CAALTLGGAQKLVF
TCGA-32-1986	CAVGISGYSTLTF
TCGA-41-6646	CCESPNAGNNRKLIW
TCGA-06-0130	CNERAIDSGSARQLTF
TCGA-28-1753	CAMREGGSGGSYIPTF
TCGA-06-0128	CCCLLLCCLGSSNTGKLIF
TCGA-06-0128	CCCLLLCCLGSSNTGKLIF
TCGA-06-0128	CCCLLLCCLGSSNTGKLIF
TCGA-06-0128	CRECPGANNLFF
TCGA-06-0128	CRECPGANNLFF
TCGA-06-0128	CSVLLCSIRGQNFVF
TCGA-06-5410	CYWGSNTGKLIF
TCGA-28-2502	CALSDKNTGNQFYF
TCGA-27-2518	CVVNILPQGAQKLVF
TCGA-27-2518	CVVNILPQGAQKLVF
TCGA-06-0141	CASWGYGQNFVF
TCGA-06-0141	CASWGYGQIFVF
TCGA-14-2554	CDNKNDMRF
TCGA-32-2632	CAMSAVRGSEKLVF
TCGA-32-2632	CAMSAVRGSEKLVF
TCGA-32-2632	CAMSAVRGSEKLVF
TCGA-06-2569	CAMSYSGYSTLTF
TCGA-19-4068	CAVSVPSGSARQLTF
TCGA-19-4068	CAVSVPSGSARQLTF
TCGA-06-0238	CMGGGSNYKLTF
TCGA-06-0238	CMGGGSNYKLTF
TCGA-06-2557	CATAPRYSTLTF
TCGA-06-2557	CATAPRYSTLTF
TCGA-06-2557	CATAPRYSTLTF
TCGA-14-0871	CDNNNDMRF
TCGA-06-1084	CAMSPGGTSYGKLTF
TCGA-06-0877	CAVGSQGNLIF
TCGA-06-0877	CAVLDYGGSQGNLIF
TCGA-06-0877	CGELRAARDYGQNFVF
TCGA-06-0138	CAVRMDSSYKLIF
TCGA-06-0877	CDNNNDMRF
TCGA-06-0152	CAVQRGGSYIPTF
TCGA-32-4209	CAASKGNARLMF
TCGA-32-4209	CTSVQQAGRDDKIIF
TCGA-32-4209	CAMRGSARQLTF
TCGA-32-4209	CAMRGSARQLTF
TCGA-32-4209	CALSANLLTGGGNKLTF
TCGA-06-0213	CGANQGGKLIF
TCGA-06-0213	CGANQGGKLIF
TCGA-19-5955	CAVNYGGSQGNLIF
TCGA-16-0848	CAEIPNSGNTPLVF
TCGA-16-0848	CAEIPNSGNTPLVF
TCGA-16-0848	CAEIPNSGNTPLVF
TCGA-16-0848	CAEIPNSGNTPLVF
TCGA-16-0848	CAEIPNSGNTPLVF
TCGA-16-0848	CAEIPNSGNTPLVF
TCGA-16-0848	CAEIPNSGNTPLVF
TCGA-16-0848	CAEIPNSGNTPLVF
TCGA-16-0848	CAEIPNSGNTPLVF
TCGA-16-0848	CAEIPNSGNTPLVF
TCGA-16-0848	CAEIPNSGNTPLVF
TCGA-16-0848	CAEIPNSGNTPLVF
TCGA-16-0848	CAEIPNSGNTPLVF
TCGA-16-0848	CAEIPNSGNTPLVF
TCGA-16-0848	CAEIPNSGNTPLVF
TCGA-28-5218	CAVNIATGTASKLTF
TCGA-28-5218	CAVNIATGTASKLTF
TCGA-28-5218	CAYRGTDSWGKLQF
TCGA-28-5218	CAMRVPFIRAGGTSYGKLTF
TCGA-28-5218	CVVSAIKAAGNKLTF
TCGA-28-5218	CVVSAIKAAGNKLTF
TCGA-27-1836	CALRDRVGGTAAKEGKMKFTF
TCGA-28-5219	CRLSYLPLCSNMEYGNKLVF
TCGA-14-0789	CAPPRMGSSYKLIF
TCGA-06-0132	CTTASWVTSGGSYIPTF
TCGA-06-0132	CTTASWVTSGGSYIPTF
TCGA-06-0219	CASRQALGDEKLFF
TCGA-06-0219	CASRQALGDEKLFF
TCGA-14-0790	CASSFEGGAVEQYF
TCGA-28-2513	CASSLSFAHEQFF
TCGA-28-2513	CASSLSFAHEQFF
TCGA-32-1977	CSAERDGTYEQYF
TCGA-32-2615	CASSAETGGGMNTEAFF
TCGA-12-0692	CASSYSSEVNAYEQYF
TCGA-19-1790	CASSKRPGARTDGETQYF
TCGA-74-6578	CSARDQSPVTTDTQYF
TCGA-12-0619	CASSLGTGEAFF
TCGA-12-0619	CASSLGTGEAFF
TCGA-12-0619	CSAREGRAPYNEQFF
TCGA-12-0619	CSAREGRAPYNEQFF
TCGA-02-0055	CTSVPAGWW
TCGA-02-0055	CASSAGPMSSYSGNTIYF
TCGA-12-5295	CSSSFQGANEKLFF
TCGA-32-1986	CASGPMNTEAFF
TCGA-06-0130	CASSLGGGNEQYF
TCGA-06-0130	CASSPGTPTGELFF
TCGA-06-0130	CASIGRGMNTEAFF
TCGA-06-0130	CQQPRQKLKLS
TCGA-06-0878	CASSLWGGKETQYF
TCGA-19-2631	CASSFSGRGDNQPQHF
TCGA-19-2631	CASSFSGRGDNQPQHF
TCGA-19-2631	CTSVPAVLKGSPHEQYF
TCGA-26-5139	CASSVGGSTDTQYF
TCGA-27-2519	CSASQADQPQHF
TCGA-27-2519	CSASQADQPQHF
TCGA-06-5410	CASSLLWGYYGYTF
TCGA-14-2554	CAISPLGVNDYTF
TCGA-19-1787	CASSVGGASYNEQFF
TCGA-32-2632	CASSQAGEKLFF
TCGA-06-0190	CQQQRGAHTEAFF
TCGA-06-0190	CQQQRGAHTEAFF
TCGA-32-4209	CQQPGSFDGDGYTF
TCGA-06-0158	CASSEQGTPRNEQFF
TCGA-19-A60I	CSVAGGPGETQYF
TCGA-19-A60I	CSVAGGPGETQYF
TCGA-19-A60I	CSVAGGPGETQYF
TCGA-27-1836	CASSPLQENTEAFF
TCGA-27-1836	CASSRSGQGWSNVLTF
TCGA-19-5953	CAISEANEQFF
TCGA-19-5953	CAISEANEQFF
TCGA-06-0157	CASSIYGNTEAFF
TCGA-06-0157	CASSIYGNTEAFF
TCGA-19-2631	CTSVPAVLKGSPHEQYF
