# Supplementary material for: Electrostatic Complementarities of Glioblastoma-Resident T-Cell Receptors and Cancer Testis Antigens Linked to Poor Outcomes and High Levels of Sphingosine Kinase-2 Expression
Source: Biology (Basel). 2023 Apr 10;12(4):575. doi: 10.3390/biology12040575 (PMC10135705; doi:10.3390/biology12040575)
Supplement: Supplementary file 1 [file biology-12-00575-s001.zip › Table S4. adaptivematch input file, GBM DFS data.csv]

id	survival_time	survival_status
TCGA-02-2483	15.31	0
TCGA-06-1805	33.87	0
TCGA-06-2564	5.95	0
TCGA-06-2569	0.43	0
TCGA-06-2570	31.47	0
TCGA-06-5415	8.54	0
TCGA-06-5416	6.7	0
TCGA-06-5417	5.09	0
TCGA-06-5859	4.57	0
TCGA-06-6389	7.79	0
TCGA-06-6698	4.76	0
TCGA-06-6699	1.54	0
TCGA-06-6700	4.76	0
TCGA-06-6701	4.96	0
TCGA-14-1829	7.16	0
TCGA-14-2555	7.95	0
TCGA-14-3477	3.78	0
TCGA-16-0849	26.05	0
TCGA-16-1460	6.41	0
TCGA-19-0955	11.76	0
TCGA-19-0960	8.61	0
TCGA-19-0964	3.38	0
TCGA-19-1786	7.16	0
TCGA-19-1791	0.13	0
TCGA-19-2623	7.52	0
TCGA-19-4068	4.5	0
TCGA-19-A60I	17.77	0
TCGA-26-1442	31.31	0
TCGA-26-5132	9.4	0
TCGA-26-5134	5.49	0
TCGA-26-5139	1.58	0
TCGA-26-6173	7.92	0
TCGA-26-6174	2.33	0
TCGA-28-1746	0.2	0
TCGA-28-1752	8.48	0
TCGA-28-1753	1.22	0
TCGA-28-1756	2.83	0
TCGA-28-1757	0.13	0
TCGA-28-2502	0.66	0
TCGA-28-2509	4.76	0
TCGA-28-2514	5.26	0
TCGA-28-5209	14.52	0
TCGA-28-5213	31.24	0
TCGA-28-5216	13.63	0
TCGA-32-1977	0.1	0
TCGA-32-2634	22.77	0
TCGA-32-4208	21.12	0
TCGA-4W-AA9R	4.07	0
TCGA-4W-AA9S	1.45	0
TCGA-74-6581	8.21	0
TCGA-76-6664	36.17	0
TCGA-87-5896	26.28	0
TCGA-RR-A6KB	0	0
TCGA-02-0003	1.31	1
TCGA-02-0004	10.32	1
TCGA-02-0006	9.92	1
TCGA-02-0007	17.02	1
TCGA-02-0009	8.67	1
TCGA-02-0010	11.53	1
TCGA-02-0011	4.76	1
TCGA-02-0014	73.69	1
TCGA-02-0015	14.98	1
TCGA-02-0016	55.81	1
TCGA-02-0021	8.38	1
TCGA-02-0023	14.29	1
TCGA-02-0024	46.02	1
TCGA-02-0025	21.55	1
TCGA-02-0026	15.18	1
TCGA-02-0027	8.44	1
TCGA-02-0028	63.11	1
TCGA-02-0033	1.05	1
TCGA-02-0034	12.68	1
TCGA-02-0037	1.22	1
TCGA-02-0038	7.85	1
TCGA-02-0039	3.35	1
TCGA-02-0043	9.26	1
TCGA-02-0046	6.41	1
TCGA-02-0047	1.87	1
TCGA-02-0048	0.76	1
TCGA-02-0051	2.92	1
TCGA-02-0052	6.7	1
TCGA-02-0054	2.37	1
TCGA-02-0055	0.2	1
TCGA-02-0057	15.54	1
TCGA-02-0058	5.65	1
TCGA-02-0059	0.69	1
TCGA-02-0060	6.01	1
TCGA-02-0064	16.29	1
TCGA-02-0068	5.75	1
TCGA-02-0069	28.68	1
TCGA-02-0070	25.03	1
TCGA-02-0071	0.26	1
TCGA-02-0074	5.06	1
TCGA-02-0075	11.04	1
TCGA-02-0079	26.22	1
TCGA-02-0080	76.84	1
TCGA-02-0083	15.21	1
TCGA-02-0085	32.06	1
TCGA-02-0086	3.19	1
TCGA-02-0087	57.72	1
TCGA-02-0089	11.76	1
TCGA-02-0102	14.78	1
TCGA-02-0104	47.86	1
TCGA-02-0106	6.44	1
TCGA-02-0107	4.8	1
TCGA-02-0111	2.43	1
TCGA-02-0113	51.25	1
TCGA-02-0114	75.43	1
TCGA-02-0115	2.99	1
TCGA-02-0116	40.44	1
TCGA-02-0258	16.52	1
TCGA-02-0266	9.63	1
TCGA-02-0269	3.25	1
TCGA-02-0289	8.05	1
TCGA-02-0290	12.29	1
TCGA-02-0317	7.82	1
TCGA-02-0321	2.4	1
TCGA-02-0324	5.39	1
TCGA-02-0325	9.33	1
TCGA-02-0326	0.16	1
TCGA-02-0330	3.94	1
TCGA-02-0332	14.39	1
TCGA-02-0333	0.13	1
TCGA-02-0337	22.7	1
TCGA-02-0338	5.52	1
TCGA-02-0339	4.86	1
TCGA-02-0422	4.11	1
TCGA-02-0432	34.59	1
TCGA-02-0439	0.43	1
TCGA-02-0440	6.96	1
TCGA-02-0446	0.49	1
TCGA-02-0451	14.06	1
TCGA-02-0456	0.39	1
TCGA-02-2466	4.2	1
TCGA-02-2470	6.01	1
TCGA-02-2485	6.11	1
TCGA-06-0125	26.18	1
TCGA-06-0127	2.99	1
TCGA-06-0128	6.24	1
TCGA-06-0129	4.86	1
TCGA-06-0130	8.02	1
TCGA-06-0132	15.83	1
TCGA-06-0133	2.56	1
TCGA-06-0137	16	1
TCGA-06-0138	12.94	1
TCGA-06-0139	4.99	1
TCGA-06-0141	4.76	1
TCGA-06-0143	8.71	1
TCGA-06-0146	17.41	1
TCGA-06-0147	3.02	1
TCGA-06-0148	6.21	1
TCGA-06-0149	6.7	1
TCGA-06-0152	9.82	1
TCGA-06-0154	6.83	1
TCGA-06-0155	8.41	1
TCGA-06-0158	2.96	1
TCGA-06-0164	46.91	1
TCGA-06-0166	2.17	1
TCGA-06-0168	15.14	1
TCGA-06-0169	3.02	1
TCGA-06-0171	3.84	1
TCGA-06-0174	1.54	1
TCGA-06-0175	1.28	1
TCGA-06-0176	1.35	1
TCGA-06-0178	82.69	1
TCGA-06-0179	8.21	1
TCGA-06-0184	41.92	1
TCGA-06-0185	23.36	1
TCGA-06-0187	17.44	1
TCGA-06-0188	10.18	1
TCGA-06-0190	2.89	1
TCGA-06-0192	21.29	1
TCGA-06-0194	4.11	1
TCGA-06-0195	4.83	1
TCGA-06-0197	1.54	1
TCGA-06-0206	3.48	1
TCGA-06-0208	4.89	1
TCGA-06-0210	2.2	1
TCGA-06-0211	1.74	1
TCGA-06-0214	1.58	1
TCGA-06-0216	5.75	1
TCGA-06-0221	8.54	1
TCGA-06-0238	10.22	1
TCGA-06-0241	6.44	1
TCGA-06-0394	2.86	1
TCGA-06-0409	10.97	1
TCGA-06-0412	4.27	1
TCGA-06-0414	33.28	1
TCGA-06-0644	2.79	1
TCGA-06-0646	2.96	1
TCGA-06-0648	6.64	1
TCGA-06-0650	11.53	1
TCGA-06-0686	5.26	1
TCGA-06-0743	5.78	1
TCGA-06-0744	41.95	1
TCGA-06-0745	3.02	1
TCGA-06-0875	9.17	1
TCGA-06-0876	13.93	1
TCGA-06-0878	2.17	1
TCGA-06-0879	22.96	1
TCGA-06-0881	4.63	1
TCGA-06-0882	7	1
TCGA-06-0939	11.83	1
TCGA-06-1084	6.83	1
TCGA-06-1087	3.58	1
TCGA-06-1800	24.64	1
TCGA-06-1801	7.62	1
TCGA-06-1802	2.66	1
TCGA-06-1806	8.41	1
TCGA-06-2561	2.56	1
TCGA-06-2562	4.96	1
TCGA-06-2563	18.2	1
TCGA-06-2565	5.85	1
TCGA-06-5408	5.19	1
TCGA-06-5411	7.03	1
TCGA-06-5412	2.89	1
TCGA-06-5413	6.41	1
TCGA-06-5414	5.49	1
TCGA-06-5858	3.19	1
TCGA-06-6388	2.79	1
TCGA-06-6695	4.37	1
TCGA-06-6697	10.05	1
TCGA-06-A5U0	3.29	1
TCGA-06-A6S1	1.51	1
TCGA-06-A7TK	11.24	1
TCGA-06-A7TL	6.18	1
TCGA-08-0244	15.9	1
TCGA-08-0245	15.21	1
TCGA-08-0246	3.38	1
TCGA-08-0344	61.76	1
TCGA-08-0346	2.46	1
TCGA-08-0347	1.94	1
TCGA-08-0348	6.5	1
TCGA-08-0349	3.06	1
TCGA-08-0350	14.42	1
TCGA-08-0351	50.66	1
TCGA-08-0353	5.39	1
TCGA-08-0354	8.31	1
TCGA-08-0355	17.05	1
TCGA-08-0356	14.68	1
TCGA-08-0357	5.09	1
TCGA-08-0358	8.67	1
TCGA-08-0360	3.68	1
TCGA-08-0375	5.29	1
TCGA-08-0380	4.96	1
TCGA-08-0386	14.03	1
TCGA-08-0510	2.96	1
TCGA-08-0512	7.59	1
TCGA-08-0516	1.31	1
TCGA-08-0517	33.64	1
TCGA-08-0518	4.4	1
TCGA-08-0520	3.45	1
TCGA-08-0521	4.11	1
TCGA-08-0522	8.74	1
TCGA-08-0524	2	1
TCGA-08-0525	11.27	1
TCGA-08-0529	10.78	1
TCGA-12-0615	5.26	1
TCGA-12-0616	13.07	1
TCGA-12-0619	6.67	1
TCGA-12-0653	8.77	1
TCGA-12-0654	7.1	1
TCGA-12-0656	48.19	1
TCGA-12-0662	19.71	1
TCGA-12-0670	12.45	1
TCGA-12-0688	7.49	1
TCGA-12-0691	3.22	1
TCGA-12-0692	1.15	1
TCGA-12-0703	6.83	1
TCGA-12-0769	12.42	1
TCGA-12-0772	19.94	1
TCGA-12-0773	23.82	1
TCGA-12-0775	3.09	1
TCGA-12-0776	4.17	1
TCGA-12-0778	7.62	1
TCGA-12-0780	2.99	1
TCGA-12-0819	14.06	1
TCGA-12-0820	8.94	1
TCGA-12-0821	8.51	1
TCGA-12-0822	2.99	1
TCGA-12-0828	0.43	1
TCGA-12-0829	15.54	1
TCGA-12-1091	1.84	1
TCGA-12-1092	20.93	1
TCGA-12-1093	10.58	1
TCGA-12-1094	6.11	1
TCGA-12-1095	3.15	1
TCGA-12-1096	8.87	1
TCGA-12-1097	5.45	1
TCGA-12-1098	3.06	1
TCGA-12-1099	2.04	1
TCGA-12-1597	5.91	1
TCGA-12-1599	2.92	1
TCGA-12-1600	13.27	1
TCGA-12-1602	4.6	1
TCGA-12-3644	37.52	1
TCGA-12-3646	43.2	1
TCGA-12-3648	2.83	1
TCGA-12-3649	11.53	1
TCGA-12-3650	7.85	1
TCGA-12-3651	11.76	1
TCGA-12-3652	6.67	1
TCGA-12-3653	7.36	1
TCGA-12-5295	13.11	1
TCGA-14-0736	4.2	1
TCGA-14-0786	4.17	1
TCGA-14-0789	3.45	1
TCGA-14-0865	7.06	1
TCGA-14-0866	3.19	1
TCGA-14-1034	9.26	1
TCGA-14-1037	10.71	1
TCGA-14-1402	10.94	1
TCGA-14-1450	27.14	1
TCGA-14-1451	0.62	1
TCGA-14-1452	5.65	1
TCGA-14-1454	9.56	1
TCGA-14-1456	3.22	1
TCGA-14-1458	2.66	1
TCGA-14-1459	9.03	1
TCGA-14-1821	10.87	1
TCGA-14-1823	4.6	1
TCGA-14-1825	2.69	1
TCGA-14-3476	0.3	1
TCGA-14-4157	3.15	1
TCGA-15-0742	7.62	1
TCGA-15-1444	50.92	1
TCGA-15-1446	14.55	1
TCGA-15-1447	11.17	1
TCGA-15-1449	2.43	1
TCGA-16-0848	4.24	1
TCGA-16-0850	2.73	1
TCGA-16-0861	3.09	1
TCGA-16-1045	21.48	1
TCGA-16-1047	0.82	1
TCGA-16-1055	9.46	1
TCGA-16-1056	7.85	1
TCGA-16-1060	3.65	1
TCGA-16-1062	17.02	1
TCGA-16-1063	12.12	1
TCGA-19-0957	1.64	1
TCGA-19-0963	10.18	1
TCGA-19-1385	5.81	1
TCGA-19-1386	7.79	1
TCGA-19-1387	2.6	1
TCGA-19-1388	4.86	1
TCGA-19-1389	2.66	1
TCGA-19-1787	10.12	1
TCGA-19-1790	2.89	1
TCGA-19-2619	4.8	1
TCGA-19-2629	4.76	1
TCGA-19-4065	2.3	1
TCGA-19-5947	1.41	1
TCGA-19-5950	9.66	1
TCGA-19-5953	3.91	1
TCGA-19-5956	21.25	1
TCGA-19-5958	11.7	1
TCGA-19-5959	10.45	1
TCGA-19-5960	12.55	1
TCGA-19-A6J5	25.76	1
TCGA-26-1438	5.19	1
TCGA-26-1439	9.33	1
TCGA-26-1440	7.65	1
TCGA-26-1443	7.13	1
TCGA-26-1799	7	1
TCGA-26-5133	12.16	1
TCGA-26-A7UX	13.37	1
TCGA-27-1830	4.07	1
TCGA-27-1831	4.73	1
TCGA-27-1832	5.78	1
TCGA-27-1833	15.41	1
TCGA-27-1834	11.01	1
TCGA-27-1835	5.16	1
TCGA-27-1836	5.65	1
TCGA-27-1837	4.47	1
TCGA-27-1838	3.91	1
TCGA-27-2518	17.71	1
TCGA-27-2519	8.41	1
TCGA-27-2523	13.21	1
TCGA-27-2528	2.37	1
TCGA-28-1745	10.41	1
TCGA-28-1749	9.2	1
TCGA-28-1750	3.81	1
TCGA-28-1751	7.19	1
TCGA-28-1760	3.45	1
TCGA-28-2506	2.76	1
TCGA-28-2512	6.34	1
TCGA-28-2513	2.46	1
TCGA-28-5208	4.86	1
TCGA-28-5211	7.39	1
TCGA-28-5214	8.11	1
TCGA-28-5215	5.39	1
TCGA-28-5219	8.48	1
TCGA-28-5220	8.61	1
TCGA-32-1970	13.4	1
TCGA-32-1973	16.66	1
TCGA-32-1979	8.71	1
TCGA-32-1986	7.65	1
TCGA-32-1987	2.23	1
TCGA-32-1991	11.33	1
TCGA-32-2491	2.3	1
TCGA-32-2494	16.03	1
TCGA-32-2495	8.28	1
TCGA-32-2615	4.3	1
TCGA-32-2616	5.98	1
TCGA-32-4209	14.32	1
TCGA-32-4213	18.43	1
TCGA-32-5222	6.34	1
TCGA-41-2571	0.85	1
TCGA-41-2572	4.01	1
TCGA-41-2573	5.49	1
TCGA-41-2575	4.3	1
TCGA-41-3915	9.46	1
TCGA-41-5651	10.58	1
TCGA-41-6646	6.57	1
TCGA-4W-AA9T	24.61	1
TCGA-74-6575	15.11	1
TCGA-74-6577	4.34	1
TCGA-74-6578	7.29	1
TCGA-74-6584	2.99	1
TCGA-76-4925	2.89	1
TCGA-76-4926	1.12	1
TCGA-76-4927	13.67	1
TCGA-76-4931	3.68	1
TCGA-76-6191	10.61	1
TCGA-76-6192	2.5	1
TCGA-76-6193	2.1	1
TCGA-76-6280	3.55	1
TCGA-76-6282	15.05	1
TCGA-76-6286	5.91	1
TCGA-76-6657	4.43	1
TCGA-76-6662	6.73	1
TCGA-81-5911	9.1	1
TCGA-RR-A6KC	12.12	1
