# Supplementary material for: Electrostatic Complementarities of Glioblastoma-Resident T-Cell Receptors and Cancer Testis Antigens Linked to Poor Outcomes and High Levels of Sphingosine Kinase-2 Expression
Source: Biology (Basel). 2023 Apr 10;12(4):575. doi: 10.3390/biology12040575 (PMC10135705; doi:10.3390/biology12040575)
Supplement: Supplementary file 1 [file biology-12-00575-s001.zip › Table S5.csv]

antigen	cs_type	cox_coef	cox_exp(coef)	cox_se(coef)	cox_coef lower 95%	cox_coef upper 95%	cox_exp(coef) lower 95%	cox_exp(coef) upper 95%	cox_z	cox_p	cox_-log2(p)	km_p	km_median_top	km_median_bot	km_median_difference	n_top	n_bot
SPAG9	ncpr	0.233647157	1.263198703	0.129962816	-0.021075282	0.488369596	0.97914525	1.629657054	1.797800047	0.0722087	3.791683522	0.016349502	4.3	8.41	-4.11	25	19
GAGE12F	ncpr	0.263504998	1.301483799	0.151747297	-0.03391424	0.560924235	0.966654401	1.752291282	1.736472425	0.082480336	3.59980598	0.0046525	4.3	9.82	-5.52	22	22
GAGE12G	ncpr	0.263504998	1.301483799	0.151747297	-0.03391424	0.560924235	0.966654401	1.752291282	1.736472425	0.082480336	3.59980598	0.0046525	4.3	9.82	-5.52	22	22
