# Supplementary material for: Electrostatic Complementarities of Glioblastoma-Resident T-Cell Receptors and Cancer Testis Antigens Linked to Poor Outcomes and High Levels of Sphingosine Kinase-2 Expression
Source: Biology (Basel). 2023 Apr 10;12(4):575. doi: 10.3390/biology12040575 (PMC10135705; doi:10.3390/biology12040575)
Supplement: Supplementary file 1 [file biology-12-00575-s001.zip › Table S9.xlsx]

## Sheet: Spag9
Table S9. Fig. 3 input and output data (AIFM3 with CDR3-SPAG9 CSs)
id	antigen	electrostatic_cs	AIFM3
TCGA-02-0047	SPAG9	2.88889	211.389
TCGA-02-0055	SPAG9	0	31.3945
TCGA-06-0130	SPAG9	4.66667	42.8056
TCGA-06-0132	SPAG9	0	321.99
TCGA-06-0138	SPAG9	3.88889	83.6213
TCGA-06-0141	SPAG9	0	348.234
TCGA-06-0152	SPAG9	1.66667	45.8651
TCGA-06-0158	SPAG9	3.77778	64.6835
TCGA-06-0190	SPAG9	3.11111	40.7664
TCGA-06-0190	SPAG9	3.11111	14.9669
TCGA-06-0238	SPAG9	1.66667	128.403
TCGA-06-0644	SPAG9	4.22222	8.3577
TCGA-06-0878	SPAG9	2.55556	5.2996
TCGA-06-2569	SPAG9	0	4.7198
TCGA-12-0619	SPAG9	4.11111	20.9758
TCGA-12-5295	SPAG9	2.55556	25.7566
TCGA-14-0789	SPAG9	4.66667	7.5805
TCGA-19-1787	SPAG9	1.66667	65.8915
TCGA-26-5139	SPAG9	1.66667	37.4014
TCGA-27-2519	SPAG9	1.66667	2.6911
TCGA-28-1753	SPAG9	2.55556	36.2594
TCGA-28-2513	SPAG9	1.66667	32.2244
TCGA-28-5208	SPAG9	2.66667	2.1408
TCGA-32-2615	SPAG9	2.77778	116.168

## Sheet: gage12g
Table S9. Fig. 3 input and output data (AIFM3 with CDR3-GAGE12G CSs)
id	antigen	electrostatic_cs	AIFM3
TCGA-02-0047	GAGE12G	2.77778	211.389
TCGA-02-0055	GAGE12G	0	31.3945
TCGA-06-0130	GAGE12G	4.33333	42.8056
TCGA-06-0132	GAGE12G	0	321.99
TCGA-06-0138	GAGE12G	4	83.6213
TCGA-06-0141	GAGE12G	0	348.234
TCGA-06-0152	GAGE12G	1.66667	45.8651
TCGA-06-0158	GAGE12G	3.22222	64.6835
TCGA-06-0190	GAGE12G	2.44444	40.7664
TCGA-06-0190	GAGE12G	2.44444	14.9669
TCGA-06-0238	GAGE12G	1.66667	128.403
TCGA-06-0644	GAGE12G	3	8.3577
TCGA-06-0878	GAGE12G	2.33333	5.2996
TCGA-06-2569	GAGE12G	0	4.7198
TCGA-12-0619	GAGE12G	2.77778	20.9758
TCGA-12-5295	GAGE12G	1.44444	25.7566
TCGA-14-0789	GAGE12G	3.55556	7.5805
TCGA-19-1787	GAGE12G	1.55556	65.8915
TCGA-26-5139	GAGE12G	1.55556	37.4014
TCGA-27-2519	GAGE12G	1.55556	2.6911
TCGA-28-1753	GAGE12G	2.33333	36.2594
TCGA-28-2513	GAGE12G	1.55556	32.2244
TCGA-28-5208	GAGE12G	2.55556	2.1408
TCGA-32-2615	GAGE12G	2.66667	116.168

## Sheet: gage12f
Table S9. Fig. 3 input and output data (AIFM3 with CDR3-GAGE12F CSs)
id	antigen	electrostatic_cs	AIFM3
TCGA-02-0047	GAGE12F	2.77778	211.389
TCGA-02-0055	GAGE12F	0	31.3945
TCGA-06-0130	GAGE12F	4.33333	42.8056
TCGA-06-0132	GAGE12F	0	321.99
TCGA-06-0138	GAGE12F	4	83.6213
TCGA-06-0141	GAGE12F	0	348.234
TCGA-06-0152	GAGE12F	1.66667	45.8651
TCGA-06-0158	GAGE12F	3.22222	64.6835
TCGA-06-0190	GAGE12F	2.44444	40.7664
TCGA-06-0190	GAGE12F	2.44444	14.9669
TCGA-06-0238	GAGE12F	1.66667	128.403
TCGA-06-0644	GAGE12F	3	8.3577
TCGA-06-0878	GAGE12F	2.33333	5.2996
TCGA-06-2569	GAGE12F	0	4.7198
TCGA-12-0619	GAGE12F	2.77778	20.9758
TCGA-12-5295	GAGE12F	1.44444	25.7566
TCGA-14-0789	GAGE12F	3.55556	7.5805
TCGA-19-1787	GAGE12F	1.55556	65.8915
TCGA-26-5139	GAGE12F	1.55556	37.4014
TCGA-27-2519	GAGE12F	1.55556	2.6911
TCGA-28-1753	GAGE12F	2.33333	36.2594
TCGA-28-2513	GAGE12F	1.55556	32.2244
TCGA-28-5208	GAGE12F	2.55556	2.1408
TCGA-32-2615	GAGE12F	2.66667	116.168
